# Supplementary material for: The APOE-R136S mutation protects against APOE4-driven Tau pathology, neurodegeneration and neuroinflammation
Source: Nat Neurosci. 2023 Nov 13;26(12):2104–21. doi: 10.1038/s41593-023-01480-8 (PMC10689245; doi:10.1038/s41593-023-01480-8)
Supplement: Supplementary file 3 — snRNA-seq data related to all cell clusters, including marker genes, LORs of cell clusters across genotypes and treatments and cell counts per sample per cluster. The marker genes were calculated using the two-sided Wilcoxon rank-sum test as implemented in the FindAllMarkers function of Seurat. A GLMM was used to assess association with animal models and report the log odds values and unadjusted (two-sided) P values. [file 41593_2023_1480_MOESM3_ESM.xlsx]

## Sheet: Table S1a_MarkerGenes_AllCells
p_val	avg_log2FC	pct.1	pct.2	p_val_adj	cluster	gene
0	1.92786	0.998	0.672	0	1	Lrrtm4
0	1.62794	0.895	0.255	0	1	Rfx3
0	1.45895	0.999	0.826	0	1	Kcnip4
0	1.44384	0.867	0.293	0	1	Ahcyl2
0	1.41536	0.965	0.576	0	1	Ppfia2
0	1.40057	0.862	0.232	0	1	Tafa2
0	1.35352	0.979	0.527	0	1	Lingo2
0	1.19427	0.972	0.683	0	1	Erc2
0	1.17207	0.804	0.269	0	1	Epha7
0	1.16716	0.772	0.169	0	1	Maml2
0	1.16462	0.99	0.764	0	1	Grin2a
0	1.16446	0.771	0.186	0	1	Dgkh
0	1.158	0.729	0.121	0	1	Slc4a4
0	1.15068	0.991	0.782	0	1	Dab1
0	1.14289	0.852	0.365	0	1	Gm28376
0	1.10892	0.921	0.418	0	1	Slit3
0	1.10144	0.686	0.067	0	1	Glis3
0	1.08949	0.74	0.144	0	1	Cdh9
0	1.08721	0.836	0.247	0	1	Zfpm2
0	1.08427	0.994	0.735	0	1	Zbtb20
0	1.07359	0.774	0.208	0	1	Cntnap5a
0	1.05817	0.994	0.87	0	1	Auts2
0	1.05136	1	0.928	0	1	Celf2
0	1.04866	0.746	0.184	0	1	Stxbp6
0	1.04631	0.754	0.208	0	1	Ccdc85a
0	1.04344	0.938	0.594	0	1	Negr1
0	1.03277	0.837	0.336	0	1	Plxna4
0	1.02759	0.988	0.847	0	1	Ppp3ca
0	1.02471	0.712	0.128	0	1	Synpr
0	1.01945	0.923	0.536	0	1	Ryr2
0	1.01368	0.829	0.377	0	1	Rasal2
0	1.00103	0.806	0.28	0	1	Gm20754
0	0.997539	0.816	0.322	0	1	Btbd9
0	0.995069	0.802	0.252	0	1	Tmem108
0	0.988798	0.68	0.098	0	1	Sema5a
0	0.988331	0.755	0.262	0	1	Sphkap
0	0.982121	0.997	0.911	0	1	Dlgap1
0	0.97165	0.795	0.266	0	1	Mctp1
0	0.967626	0.99	0.917	0	1	Cadm2
0	0.967466	0.871	0.121	0	1	Adarb2
0	0.94545	0.878	0.471	0	1	Prkce
0	0.940205	0.847	0.349	0	1	Galnt17
0	0.938383	0.882	0.453	0	1	Camk2a
0	0.920402	0.921	0.226	0	1	Trpm3
0	0.911307	0.856	0.376	0	1	Cacna1e
0	0.911289	0.969	0.743	0	1	Kalrn
0	0.893529	0.7	0.178	0	1	Shisa9
0	0.883273	0.752	0.244	0	1	Grm1
0	0.881519	0.831	0.363	0	1	Cacna1c
0	0.879337	0.985	0.814	0	1	Kcnd2
0	0.865188	0.583	0.153	0	1	Cntnap5b
0	0.851486	0.829	0.342	0	1	Clstn2
0	0.841407	0.797	0.401	0	1	Nr3c2
0	0.827947	0.809	0.402	0	1	Ntrk3
0	0.800295	0.896	0.621	0	1	Lrfn5
0	0.799827	0.708	0.256	0	1	Kcnj6
0	0.793752	0.956	0.757	0	1	Il1rapl1
0	0.784742	0.875	0.546	0	1	Kctd16
0	0.781503	0.677	0.22	0	1	Pip5k1b
0	0.778583	0.661	0.216	0	1	4930509J09Rik
0	0.777644	0.69	0.242	0	1	Ano3
0	0.777614	0.915	0.642	0	1	Cttnbp2
0	0.77693	0.972	0.76	0	1	Gria1
0	0.774813	0.643	0.151	0	1	Thsd7a
0	0.768633	0.988	0.889	0	1	Fgf14
0	0.767767	0.928	0.663	0	1	Dlgap2
0	0.755042	0.768	0.322	0	1	Mmp16
0	0.752825	0.634	0.164	0	1	Tiam1
0	0.746907	0.654	0.163	0	1	Ntng1
0	0.732722	0.918	0.686	0	1	Gabrb3
0	0.725281	0.786	0.404	0	1	Map1b
0	0.723311	0.692	0.285	0	1	Cdh8
0	0.72238	0.709	0.297	0	1	Fam135b
0	0.716781	0.627	0.184	0	1	2010300C02Rik
0	0.713818	0.678	0.255	0	1	Il1rap
0	0.7081	0.756	0.38	0	1	Syne1
0	0.703009	0.513	0.354	0	1	Xist
0	0.701902	0.998	0.924	0	1	Csmd1
0	0.699256	0.704	0.315	0	1	Kcnj3
0	0.69719	0.827	0.407	0	1	Egfem1
0	0.685277	0.695	0.287	0	1	Mrtfb
0	0.684778	0.671	0.242	0	1	Ak5
0	0.684578	0.519	0.124	0	1	Pdzd2
0	0.677494	0.462	0.079	0	1	Trpc6
0	0.67667	0.998	0.927	0	1	Nrg3
0	0.675294	0.947	0.756	0	1	Lrrc7
0	0.67501	0.793	0.413	0	1	Nebl
0	0.674417	0.866	0.543	0	1	Dpp6
0	0.672394	0.978	0.856	0	1	Fam155a
0	0.669692	0.605	0.193	0	1	Lyst
0	0.66486	0.493	0.104	0	1	Cyp7b1
0	0.662379	0.63	0.227	0	1	Tanc1
0	0.658213	0.535	0.137	0	1	Ptchd4
0	0.649407	0.719	0.332	0	1	Sorbs2
0	0.648108	0.736	0.359	0	1	Chn1
0	0.644308	0.426	0.068	0	1	Chst9
0	0.638748	0.741	0.377	0	1	Nsf
0	0.637174	0.647	0.269	0	1	Gm15738
0	0.636284	0.51	0.116	0	1	Prkd1
0	0.628872	0.646	0.232	0	1	Slc2a13
0	0.622606	0.733	0.376	0	1	Rasgrf1
0	0.62174	0.739	0.385	0	1	Brinp1
0	0.621602	0.621	0.219	0	1	Slc35f3
0	0.621016	0.771	0.414	0	1	Tnik
0	0.614446	0.558	0.188	0	1	Jph1
0	0.606966	0.529	0.134	0	1	Plekhg5
0	0.605167	0.739	0.362	0	1	Nell2
0	0.604248	0.785	0.399	0	1	Cacna2d1
0	0.59149	0.795	0.399	0	1	Prkg1
0	0.590101	0.861	0.579	0	1	Gabrb1
0	0.589297	0.976	0.877	0	1	Gria2
0	0.584812	0.499	0.112	0	1	Pitpnm2
0	0.584119	0.632	0.218	0	1	Iqgap2
0	0.583987	0.727	0.323	0	1	Tnr
0	0.582117	0.654	0.308	0	1	Nedd4l
0	0.581416	0.65	0.298	0	1	Rgs7bp
0	0.57966	0.736	0.398	0	1	Rgs7
0	0.578937	0.769	0.439	0	1	Nrcam
0	0.578223	0.768	0.402	0	1	Nfib
0	0.576304	0.512	0.164	0	1	Slc7a14
0	0.571841	0.961	0.816	0	1	Grin2b
0	0.570143	0.577	0.22	0	1	Camk2b
0	0.569554	0.688	0.335	0	1	Robo2
0	0.569512	0.999	0.972	0	1	Dlg2
0	0.565844	0.519	0.143	0	1	Maml3
0	0.565479	0.886	0.642	0	1	Rims1
0	0.565264	0.481	0.138	0	1	Fstl4
0	0.562173	0.567	0.218	0	1	Add2
0	0.559379	0.429	0.084	0	1	C1ql3
0	0.555938	0.468	0.12	0	1	Htr4
0	0.555139	0.593	0.228	0	1	Cap2
0	0.5534	0.772	0.246	0	1	Cntn5
0	0.542663	0.492	0.141	0	1	Itga8
0	0.540337	0.639	0.297	0	1	Rbfox3
0	0.537566	0.568	0.227	0	1	Dapk1
0	0.530382	0.488	0.135	0	1	Nrg2
0	0.529404	0.896	0.457	0	1	Kirrel3
0	0.525749	0.602	0.265	0	1	Adcy2
0	0.5246	0.536	0.205	0	1	Wipf3
0	0.52023	0.611	0.296	0	1	Ptprj
0	0.519011	0.885	0.702	0	1	Mycbp2
0	0.517896	0.49	0.169	0	1	Sntb2
0	0.514761	0.496	0.169	0	1	Lgi1
0	0.51356	0.67	0.323	0	1	Gm26871
0	0.51348	0.552	0.219	0	1	Vps13c
0	0.512749	0.581	0.232	0	1	Dpyd
0	0.511257	0.629	0.255	0	1	A830018L16Rik
0	0.506378	0.415	0.079	0	1	Pde7b
0	0.503604	0.537	0.205	0	1	Ptk2b
0	0.502257	0.994	0.886	0	1	Lrp1b
0	1.43277	0.995	0.436	0	2	Pde4b
0	1.38107	0.872	0.278	0	2	Mbp
0	1.31615	0.999	0.822	0	2	Gm42418
0	1.29872	0.847	0.322	0	2	Plp1
0	1.17934	0.776	0.247	0	2	Neat1
0	1.16992	1	0.89	0	2	Nkain2
0	1.12753	0.998	0.745	0	2	Slc24a2
0	1.12199	0.903	0.46	0	2	Qk
0	1.10216	0.792	0.279	0	2	St18
0	1.08459	1	0.951	0	2	Pcdh9
0	1.05478	1	0.954	0	2	Magi2
0	1.0191	0.789	0.419	0	2	Plcl1
0	1.0121	0.739	0.467	0	2	Mast4
0	1.01034	0.769	0.42	0	2	Edil3
0	1.00168	0.951	0.598	0	2	Tmeff2
0	0.998036	0.783	0.479	0	2	Frmd5
0	0.974572	0.708	0.505	0	2	Mapt
0	0.961093	0.662	0.185	0	2	Prr5l
0	0.950376	0.724	0.398	0	2	Dock10
0	0.943668	0.899	0.54	0	2	Pex5l
0	0.91242	0.675	0.376	0	2	Phlpp1
0	0.895498	0.547	0.16	0	2	Aspa
0	0.800496	0.635	0.321	0	2	Zfp536
0	0.796836	0.587	0.344	0	2	Fnbp1
0	0.789724	0.603	0.454	0	2	Fth1
0	0.782477	0.479	0.149	0	2	Mog
0	0.777104	0.626	0.282	0	2	Sox2ot
0	0.770299	0.511	0.218	0	2	Trf
0	0.769837	0.501	0.204	0	2	Car2
0	0.738842	0.512	0.203	0	2	Rnf220
0	0.726135	0.588	0.429	0	2	Rtn4
0	0.717776	0.546	0.338	0	2	Map7
0	0.705022	0.879	0.677	0	2	Fgfr2
0	0.692121	0.52	0.323	0	2	Ptgds
0	0.690831	0.43	0.142	0	2	Mobp
0	0.670582	0.535	0.336	0	2	Ano4
0	0.669832	0.485	0.226	0	2	Erbin
0	0.661818	0.424	0.193	0	2	Tubb4a
0	0.660916	0.423	0.249	0	2	Pacrg
0	0.65074	0.41	0.147	0	2	Mag
0	0.635694	0.342	0.098	0	2	C030029H02Rik
0	0.634214	0.394	0.13	0	2	D7Ertd443e
0	0.620863	0.372	0.122	0	2	Gjc3
0	0.616967	0.482	0.338	0	2	Cdc37l1
0	0.610661	0.439	0.246	0	2	Apod
0	0.608069	0.525	0.368	0	2	Dnm3
0	0.604614	0.426	0.208	0	2	Arhgap23
0	0.602877	0.432	0.214	0	2	Cdk19
0	0.596049	0.465	0.357	0	2	4930419G24Rik
0	0.59254	0.444	0.31	0	2	Vmp1
0	0.592516	0.998	0.922	0	2	Ank2
0	0.585794	0.529	0.446	0	2	Sik3
0	0.583018	0.471	0.278	0	2	Grm3
0	0.572744	0.315	0.117	0	2	Gm42413
0	0.571262	0.513	0.393	0	2	St6galnac3
0	0.566346	0.932	0.673	0	2	Zeb2
0	0.555816	0.335	0.115	0	2	Sec14l5
0	0.554868	0.452	0.319	0	2	2022-09-07
0	0.553519	0.401	0.222	0	2	Ppp1r16b
0	0.54522	0.495	0.442	0	2	Tmsb4x
0	0.540797	0.452	0.33	0	2	Tulp4
0	0.536282	0.329	0.125	0	2	Gatm
0	0.525415	0.406	0.251	0	2	Kif13b
0	0.52534	0.475	0.395	0	2	Gnao1
0	0.521698	0.322	0.156	0	2	Adipor2
0	0.515484	0.325	0.123	0	2	Pde8a
0	0.51293	0.303	0.115	0	2	Phldb1
0	0.504451	0.537	0.556	0	2	App
0	0.500621	0.33	0.159	0	2	Rab31
0	0.500176	0.533	0.224	0	2	Enpp2
0	2.07507	0.998	0.455	0	3	Pde4b
0	1.78326	0.925	0.251	0	3	Neat1
0	1.78202	0.969	0.289	0	3	Mbp
0	1.76287	0.948	0.282	0	3	St18
0	1.72726	0.957	0.33	0	3	Plp1
0	1.57307	1	0.894	0	3	Nkain2
0	1.55369	0.971	0.469	0	3	Qk
0	1.55139	0.995	0.754	0	3	Slc24a2
0	1.54636	0.94	0.417	0	3	Plcl1
0	1.51259	0.864	0.181	0	3	Prr5l
0	1.49393	0.925	0.416	0	3	Edil3
0	1.4593	1	0.953	0	3	Pcdh9
0	1.37895	0.934	0.612	0	3	Tmeff2
0	1.37499	0.907	0.477	0	3	Frmd5
0	1.36546	1	0.956	0	3	Magi2
0	1.36084	0.865	0.367	0	3	Phlpp1
0	1.33977	0.877	0.463	0	3	Mast4
0	1.26414	0.718	0.193	0	3	Rnf220
0	1.25346	0.868	0.395	0	3	Dock10
0	1.21211	0.725	0.156	0	3	Aspa
0	1.18651	0.813	0.314	0	3	Zfp536
0	1.17009	0.695	0.21	0	3	Trf
0	1.15044	0.851	0.498	0	3	Mapt
0	1.14672	0.625	0.234	0	3	Apod
0	1.08886	0.67	0.198	0	3	Car2
0	1.07392	0.827	0.561	0	3	Pex5l
0	1.07003	0.736	0.326	0	3	Map7
0	1.06834	0.746	0.374	0	3	St6galnac3
0	1.06517	0.725	0.324	0	3	Ano4
0	1.04324	0.744	0.337	0	3	Fnbp1
0	1.04106	0.646	0.144	0	3	Mog
0	1.03705	0.761	0.417	0	3	Rtn4
0	1.0302	0.67	0.217	0	3	Erbin
0	1.00917	0.776	0.279	0	3	Sox2ot
0	0.989614	0.737	0.427	0	3	Sik3
0	0.973749	0.599	0.135	0	3	Mobp
0	0.961466	0.621	0.202	0	3	Cdk19
0	0.94567	0.711	0.355	0	3	Dnm3
0	0.9316	0.573	0.121	0	3	D7Ertd443e
0	0.928522	0.558	0.242	0	3	Pacrg
0	0.919052	0.638	0.268	0	3	Grm3
0	0.895878	0.576	0.14	0	3	Mag
0	0.891141	0.603	0.198	0	3	Arhgap23
0	0.875076	0.626	0.316	0	3	Tulp4
0	0.844356	0.566	0.212	0	3	Ppp1r16b
0	0.843694	0.569	0.187	0	3	Tubb4a
0	0.83988	0.608	0.307	0	3	2022-09-07
0	0.832021	0.631	0.328	0	3	Cdc37l1
0	0.812962	0.58	0.239	0	3	Kif13b
0	0.811454	0.697	0.218	0	3	Enpp2
0	0.803453	0.576	0.26	0	3	Pak1
0	0.801622	0.647	0.38	0	3	Gnao1
0	0.790894	0.857	0.69	0	3	Zeb2
0	0.786861	0.511	0.105	0	3	Sec14l5
0	0.782607	0.991	0.925	0	3	Ank2
0	0.779985	0.606	0.356	0	3	Tbc1d5
0	0.774454	0.68	0.501	0	3	Cdc42bpa
0	0.769707	0.998	0.892	0	3	Lrp1b
0	0.766936	0.494	0.113	0	3	Pde8a
0	0.766077	0.527	0.186	0	3	Ypel2
0	0.764493	0.589	0.246	0	3	Elmo1
0	0.762462	0.447	0.101	0	3	Il33
0	0.760584	0.521	0.192	0	3	Cdh20
0	0.75977	0.503	0.118	0	3	Gjc3
0	0.757948	0.723	0.604	0	3	Dgki
0	0.754141	0.455	0.095	0	3	C030029H02Rik
0	0.748466	0.676	0.516	0	3	Prickle2
0	0.740594	0.613	0.376	0	3	Klhl2
0	0.724564	0.468	0.105	0	3	Ugt8a
0	0.719758	0.446	0.149	0	3	Adipor2
0	0.718461	0.7	0.539	0	3	App
0	0.715614	0.548	0.291	0	3	Ankrd28
0	0.71097	0.589	0.324	0	3	Ptprk
0	0.703191	0.636	0.29	0	3	Plxdc2
0	0.701768	0.539	0.306	0	3	Vmp1
0	0.698601	0.7	0.537	0	3	Ncam1
0	0.695907	0.601	0.373	0	3	Limch1
0	0.687644	0.556	0.318	0	3	Agap1
0	0.681033	0.481	0.149	0	3	Dock1
0	0.680661	0.59	0.385	0	3	Hecw2
0	0.678686	0.45	0.114	0	3	Gab1
0	0.67807	0.437	0.179	0	3	Gm16168
0	0.673093	0.526	0.273	0	3	Ttll7
0	0.659696	0.454	0.12	0	3	Gatm
0	0.658839	0.575	0.324	0	3	Ptgds
0	0.658523	0.461	0.171	0	3	Kif13a
0	0.655997	0.775	0.695	0	3	Fgfr2
0	0.652301	0.455	0.152	0	3	Rab31
0	0.651486	0.505	0.33	0	3	Pak7
0	0.645436	0.648	0.503	0	3	Kif1b
0	0.643739	0.498	0.21	0	3	Sorcs1
0	0.633741	0.71	0.574	0	3	Ncam2
0	0.629956	0.443	0.103	0	3	Bcas1
0	0.624917	0.545	0.298	0	3	Frmd4b
0	0.618865	0.384	0.08	0	3	A230001M10Rik
0	0.617733	0.411	0.091	0	3	Fa2h
0	0.61574	0.529	0.329	0	3	Wnk1
0	0.614375	0.645	0.505	0	3	Mbnl2
0	0.61336	0.371	0.07	0	3	A330049N07Rik
0	0.611244	0.631	0.456	0	3	Fth1
0	0.607127	0.487	0.265	0	3	Gm4258
0	0.603127	0.529	0.354	0	3	4930419G24Rik
0	0.602995	0.397	0.099	0	3	Tspan2
0	0.596675	0.408	0.091	0	3	Plekhh1
0	0.595631	0.62	0.45	0	3	Unc5c
0	0.595126	0.406	0.11	0	3	Plekhg1
0	0.593262	0.441	0.182	0	3	Slc12a2
0	0.591577	0.627	0.511	0	3	Tmem178b
0	0.588968	0.999	0.877	0	3	Ptprd
0	0.588855	0.473	0.249	0	3	Bin1
0	0.586154	0.41	0.111	0	3	Phldb1
0	0.58424	0.395	0.116	0	3	Gm42413
0	0.582933	0.591	0.402	0	3	Mir100hg
0	0.580276	0.989	0.83	0	3	Gm42418
0	0.571496	0.572	0.432	0	3	Clasp2
0	0.569904	0.457	0.287	0	3	Zdhhc20
0	0.560701	0.56	0.424	0	3	Atp8a1
0	0.559117	0.367	0.109	0	3	Sytl2
0	0.557267	0.465	0.27	0	3	Mast3
0	0.557017	0.466	0.339	0	3	Pakap
0	0.55623	0.376	0.108	0	3	Pstpip2
0	0.552265	0.477	0.312	0	3	Slc44a1
0	0.549106	0.325	0.072	0	3	Anln
0	0.54682	0.489	0.358	0	3	Fmnl2
0	0.543438	0.401	0.137	0	3	2022-09-04
0	0.542978	0.419	0.17	0	3	Aatk
0	0.538622	0.398	0.155	0	3	Myo1d
0	0.534944	0.607	0.43	0	3	Ctnna3
0	0.534566	0.386	0.143	0	3	Dbndd2
0	0.527386	0.382	0.146	0	3	Rhou
0	0.526328	0.571	0.45	0	3	Tcf12
0	0.519739	0.418	0.226	0	3	Hipk2
0	0.519583	0.405	0.183	0	3	Otud7b
0	0.519165	0.469	0.314	0	3	Nfasc
0	0.513456	0.369	0.099	0	3	Csrp1
0	0.504692	0.407	0.276	0	3	Naaladl2
0	0.502264	0.35	0.095	0	3	Cldn11
0	0.501108	0.341	0.08	0	3	Ermn
1.959e-78	0.617231	0.501	0.524	5.17607e-74	3	Kirrel3
0	2.2371	0.998	0.298	0	4	Galntl6
0	2.02128	0.999	0.708	0	4	Epha6
0	1.88293	0.995	0.37	0	4	Hs6st3
0	1.66805	0.998	0.679	0	4	Cntnap2
0	1.62651	0.978	0.308	0	4	Tafa1
0	1.5501	0.99	0.494	0	4	Cacnb2
0	1.50241	0.943	0.305	0	4	Kcnh7
0	1.47212	0.904	0.239	0	4	Chrm3
0	1.29019	0.951	0.318	0	4	Ryr3
0	1.2706	0.998	0.779	0	4	Grin2a
0	1.24897	0.999	0.824	0	4	Kcnd2
0	1.22015	0.925	0.334	0	4	Arl15
0	1.19852	0.981	0.597	0	4	Atp2b1
0	1.18573	0.984	0.599	0	4	Dmd
0	1.14967	0.866	0.226	0	4	Iqgap2
0	1.13267	0.794	0.094	0	4	Gm2164
0	1.11947	0.936	0.419	0	4	Ppm1e
0	1.09584	0.999	0.839	0	4	Kcnip4
0	1.07914	0.957	0.465	0	4	Cnksr2
0	1.07647	0.723	0.153	0	4	Man1a
0	1.00214	0.926	0.428	0	4	Egfem1
0	0.978045	0.901	0.342	0	4	Ntm
0	0.973826	0.839	0.264	0	4	Kcnn2
0	0.957215	1	0.911	0	4	Rbfox1
0	0.953331	0.996	0.823	0	4	Grin2b
0	0.948416	0.752	0.147	0	4	Nell1
0	0.943678	0.423	0.035	0	4	4921539H07Rik
0	0.928947	0.995	0.773	0	4	Gria1
0	0.927079	0.835	0.277	0	4	Fam189a1
0	0.924347	0.914	0.378	0	4	Galnt17
0	0.924028	0.633	0.063	0	4	Gm10754
0	0.910742	1	0.933	0	4	Celf2
0	0.901891	0.878	0.342	0	4	Prkcb
0	0.890916	0.998	0.909	0	4	Adgrb3
0	0.866552	0.945	0.477	0	4	Camk2a
0	0.86558	0.85	0.296	0	4	Khdrbs3
0	0.86483	0.679	0.162	0	4	Cntnap5c
0	0.856076	0.868	0.371	0	4	Msra
0	0.842203	0.651	0.11	0	4	Gpc5
0	0.840376	0.684	0.135	0	4	Gm49678
0	0.839179	0.707	0.192	0	4	Sorcs3
0	0.838427	1	0.955	0	4	Lsamp
0	0.827976	0.534	0.274	0	4	Tenm3
0	0.8241	0.988	0.843	0	4	Nrxn3
0	0.817752	0.973	0.68	0	4	Adgrl3
0	0.816722	0.878	0.407	0	4	Pigk
0	0.813438	0.952	0.45	0	4	Slit3
0	0.811863	0.937	0.56	0	4	Hivep2
0	0.809081	0.661	0.15	0	4	Arhgap12
0	0.795828	0.723	0.173	0	4	Cadps2
0	0.791564	0.657	0.141	0	4	Gm10848
0	0.786693	0.604	0.113	0	4	Ndst3
0	0.780737	0.725	0.212	0	4	Runx2
0	0.775954	0.846	0.353	0	4	5730522E02Rik
0	0.767536	0.998	0.917	0	4	Dlgap1
0	0.761849	0.815	0.343	0	4	St6galnac5
0	0.758319	0.671	0.181	0	4	Gm13269
0	0.75531	0.776	0.361	0	4	A330015K06Rik
0	0.753048	0.6	0.109	0	4	Tbc1d1
0	0.747955	0.81	0.314	0	4	Shisa6
0	0.74366	0.953	0.596	0	4	Ralyl
0	0.737517	0.818	0.295	0	4	Hcn1
0	0.73629	0.849	0.385	0	4	Dok6
0	0.733098	0.593	0.092	0	4	Cpne8
0	0.724171	0.885	0.562	0	4	R3hdm1
0	0.721477	0.768	0.284	0	4	Slc24a3
0	0.718903	0.834	0.314	0	4	Gm20754
0	0.716509	0.981	0.766	0	4	Lrrc7
0	0.714583	0.645	0.167	0	4	Sh3rf1
0	0.706937	0.991	0.83	0	4	Grm5
0	0.704328	0.799	0.282	0	4	Pde1a
0	0.700757	0.861	0.372	0	4	Cacna2d3
0	0.700366	0.758	0.287	0	4	Nos1ap
0	0.699426	0.809	0.35	0	4	Ext1
0	0.696114	0.739	0.299	0	4	Gm44151
0	0.693423	0.966	0.644	0	4	Slc8a1
0	0.688474	0.58	0.11	0	4	Sema3e
0	0.681442	0.859	0.425	0	4	Gria3
0	0.681303	0.994	0.796	0	4	Dab1
0	0.681248	0.817	0.33	0	4	4930419G24Rik
0	0.679234	0.775	0.295	0	4	Sphkap
0	0.676092	0.991	0.857	0	4	Ppp3ca
0	0.673891	0.842	0.391	0	4	Rasgrf1
0	0.672733	0.945	0.659	0	4	Cttnbp2
0	0.670936	0.981	0.757	0	4	Kalrn
0	0.669475	0.784	0.373	0	4	Pde10a
0	0.666523	0.848	0.424	0	4	Nr3c2
0	0.66143	0.965	0.551	0	4	Pex5l
0	0.659932	0.818	0.408	0	4	Kcnab1
0	0.659412	1	0.898	0	4	Snhg11
0	0.655493	0.927	0.58	0	4	Large1
0	0.652415	0.998	0.903	0	4	Opcml
0	0.650911	0.543	0.099	0	4	Ror1
0	0.64976	0.87	0.429	0	4	Ptprn2
0	0.647971	0.932	0.58	0	4	Dock4
0	0.645329	0.47	0.047	0	4	Gm2115
0	0.644414	0.919	0.567	0	4	Epha5
0	0.64161	0.842	0.379	0	4	Nell2
0	0.636151	0.994	0.882	0	4	Gria2
0	0.63401	0.54	0.112	0	4	4930547E14Rik
0	0.632229	0.691	0.29	0	4	Osbpl6
0	0.631952	0.607	0.169	0	4	Prkcg
0	0.625862	0.962	0.698	0	4	Gabrb3
0	0.622202	0.714	0.322	0	4	Ptprg
0	0.620228	0.993	0.913	0	4	Anks1b
0	0.612229	0.726	0.296	0	4	Mical2
0	0.610561	0.855	0.454	0	4	Mapk10
0	0.610325	0.622	0.234	0	4	Brd9
0	0.602925	0.499	0.109	0	4	Gm44257
0	0.60205	0.782	0.406	0	4	Brinp1
0	0.601625	0.99	0.886	0	4	Tcf4
0	0.596512	0.688	0.258	0	4	Itpr1
0	0.594797	0.772	0.352	0	4	Robo2
0	0.594256	0.732	0.276	0	4	9530059O14Rik
0	0.591956	0.573	0.155	0	4	Zfp462
0	0.586743	0.536	0.207	0	4	Homer1
0	0.586517	0.591	0.179	0	4	Trpc5
0	0.585303	0.32	0.023	0	4	1700007F19Rik
0	0.579064	0.484	0.095	0	4	Hunk
0	0.569374	0.977	0.788	0	4	Phactr1
0	0.566768	0.87	0.419	0	4	Prkg1
0	0.5644	0.422	0.151	0	4	Ndst4
0	0.563421	0.665	0.246	0	4	4930509J09Rik
0	0.561105	0.63	0.24	0	4	Gm12296
0	0.556258	0.956	0.679	0	4	Dlgap2
0	0.555775	0.711	0.315	0	4	Epha7
0	0.555775	0.997	0.903	0	4	Tenm2
0	0.551088	0.874	0.503	0	4	Myt1l
0	0.55085	0.422	0.074	0	4	Gm30382
0	0.55021	0.661	0.284	0	4	Aff3
0	0.549155	0.51	0.113	0	4	Pkp2
0	0.546595	0.996	0.906	0	4	Nlgn1
0	0.540034	0.565	0.227	0	4	Zfp804a
0	0.533519	0.669	0.282	0	4	Cdh11
0	0.530457	0.537	0.145	0	4	Rasgrp1
0	0.519476	0.645	0.269	0	4	Prkag2
0	0.519474	0.765	0.402	0	4	Eml6
0	0.519135	1	0.938	0	4	Meg3
0	0.517909	0.837	0.436	0	4	Nebl
0	0.516887	0.647	0.241	0	4	Gm37459
0	0.513253	0.74	0.392	0	4	Tspan5
0	0.512994	0.809	0.458	0	4	Exoc6b
0	0.512697	0.603	0.222	0	4	Wipf3
0	0.510816	0.572	0.189	0	4	Trpc4
0	0.509454	0.527	0.154	0	4	Asap2
0	0.503488	0.733	0.355	0	4	Tenm4
0	0.502629	0.636	0.267	0	4	Adcy9
0	0.500128	0.687	0.301	0	4	Epha4
0	1.73461	0.672	0.084	0	5	Nxph1
0	1.48585	0.976	0.848	0	5	Nrxn3
0	1.42772	0.507	0.073	0	5	4930555F03Rik
0	1.33807	0.835	0.29	0	5	Grip1
0	1.32519	0.682	0.239	0	5	Unc5d
0	1.28476	0.991	0.941	0	5	Meg3
0	1.19429	0.465	0.065	0	5	C130073E24Rik
0	1.18956	0.542	0.106	0	5	Grik1
0	1.18146	0.944	0.534	0	5	Fgf12
0	1.17863	0.698	0.151	0	5	Rbms3
0	1.13912	0.451	0.069	0	5	Kcnmb2
0	1.08922	0.828	0.326	0	5	Gria4
0	1.08455	0.999	0.902	0	5	Snhg11
0	1.06838	0.548	0.191	0	5	Kcnc2
0	1.05795	0.707	0.177	0	5	Usp29
0	1.02608	0.828	0.431	0	5	Grid2
0	1.02235	0.512	0.16	0	5	Ptprt
0	1.02045	0.402	0.051	0	5	Gm45321
0	1.01114	0.749	0.337	0	5	Robo1
0	0.9634	0.707	0.33	0	5	Etl4
0	0.955223	0.573	0.162	0	5	Cdh13
0	0.953587	0.497	0.163	0	5	Cdh18
0	0.95256	0.397	0.049	0	5	Gm2516
0	0.951705	0.653	0.307	0	5	Nkain3
0	0.950126	0.663	0.269	0	5	Gabrg3
0	0.933324	0.689	0.239	0	5	Pcdh15
0	0.910948	0.925	0.84	0	5	Grm5
0	0.901023	0.46	0.128	0	5	Gpc6
0	0.901004	0.902	0.575	0	5	Dpp6
0	0.871098	0.959	0.916	0	5	Rbfox1
0	0.855087	0.676	0.276	0	5	Tenm3
0	0.841711	0.862	0.579	0	5	Sntg1
0	0.8382	0.711	0.286	0	5	Astn2
0	0.813643	0.465	0.178	0	5	Grm8
0	0.807212	0.706	0.449	0	5	Asic2
0	0.803742	0.449	0.123	0	5	Ptprm
0	0.800482	0.912	0.785	0	5	Gria1
0	0.795562	0.742	0.37	0	5	Ntm
0	0.793509	0.418	0.072	0	5	Gm38505
0	0.789636	0.429	0.142	0	5	Col25a1
0	0.780304	0.56	0.311	0	5	Cntn5
0	0.756839	0.644	0.228	0	5	Slc35f1
0	0.75205	0.479	0.106	0	5	Efna5
0	0.750533	0.311	0.106	0	5	Il1rapl2
0	0.745987	0.568	0.242	0	5	Sgcz
0	0.743762	0.519	0.254	0	5	Galnt13
0	0.740096	0.304	0.025	0	5	Pld5
0	0.728717	0.812	0.39	0	5	Rian
0	0.726069	0.365	0.044	0	5	Reln
0	0.725949	0.943	0.909	0	5	Tenm2
0	0.720642	0.949	0.787	0	5	Ube3a
0	0.719591	0.322	0.041	0	5	Gm15261
0	0.71368	0.511	0.132	0	5	Gm15398
0	0.712217	0.447	0.167	0	5	Trhde
0	0.711164	0.83	0.429	0	5	Rims2
0	0.709334	0.756	0.34	0	5	A230057D06Rik
0	0.702103	0.36	0.07	0	5	Kctd8
0	0.702081	0.345	0.101	0	5	Olfm3
0	0.698685	0.565	0.107	0	5	Lhfpl3
0	0.677048	0.964	0.896	0	5	Mdga2
0	0.671355	0.504	0.06	0	5	Gad2
0	0.665348	0.572	0.376	0	5	Dgkb
0	0.661197	0.843	0.244	0	5	Dpp10
0	0.659738	0.564	0.306	0	5	Grm1
0	0.657417	0.307	0.067	0	5	Zfhx3
0	0.651473	0.829	0.671	0	5	Xkr4
0	0.646578	0.55	0.285	0	5	Pcdh7
0	0.636958	0.393	0.094	0	5	Grin3a
0	0.628109	0.456	0.165	0	5	Elavl2
0	0.619803	0.365	0.073	0	5	Utrn
0	0.618361	0.467	0.066	0	5	Nhs
0	0.617257	0.676	0.34	0	5	Galntl6
0	0.615917	0.303	0.156	0	5	Meis2
0	0.614508	0.768	0.618	0	5	Ralyl
0	0.60894	0.333	0.045	0	5	Arhgap6
0	0.608817	0.262	0.048	0	5	Col19a1
0	0.60694	0.735	0.587	0	5	Lingo2
0	0.601278	0.995	0.975	0	5	Dlg2
0	0.583537	0.353	0.066	0	5	Alk
0	0.581919	0.83	0.447	0	5	Ptprn2
0	0.580825	0.467	0.223	0	5	Neto1
0	0.580253	0.864	0.535	0	5	Snhg14
0	0.578853	0.586	0.275	0	5	Zfp385b
0	0.578722	0.555	0.3	0	5	Sema6d
0	0.575712	0.913	0.695	0	5	Cntnap2
0	0.571093	0.391	0.094	0	5	Myo16
0	0.568517	0.289	0.036	0	5	Gm45323
0	0.567398	0.813	0.636	0	5	Negr1
0	0.557611	0.609	0.247	0	5	A230006K03Rik
0	0.553818	0.618	0.272	0	5	Klf12
0	0.547455	0.419	0.074	0	5	Kcnip1
0	0.541913	0.957	0.87	0	5	Fam155a
0	0.53673	0.934	0.821	0	5	Ctnna2
0	0.533731	0.481	0.199	0	5	Ripor2
0	0.529229	0.37	0.122	0	5	Fstl5
0	0.528168	0.352	0.118	0	5	Rgs6
0	0.524789	0.5	0.17	0	5	Nyap2
0	0.520808	0.586	0.236	0	5	Peg3
0	0.518655	0.63	0.295	0	5	5330434G04Rik
0	0.518038	0.446	0.119	0	5	Cit
0	0.517726	0.757	0.501	0	5	Cadm1
0	0.514596	0.541	0.263	0	5	Npas3
0	0.51011	0.581	0.316	0	5	Pam
0	0.507373	0.964	0.916	0	5	Syt1
0	0.507251	0.724	0.453	0	5	Prkn
0	0.506859	0.72	0.371	0	5	Ppp2r2b
0	0.5068	0.57	0.334	0	5	Cdh8
0	0.506502	0.706	0.397	0	5	Cdr1os
0	0.50354	0.635	0.309	0	5	Sox2ot
4.71045e-28	0.513013	0.713	0.808	1.24459e-23	5	Phactr1
0	1.1388	0.862	0.299	0	6	Pde1a
0	1.10289	0.634	0.18	0	6	Nnat
0	1.01902	0.685	0.124	0	6	Cpne7
0	0.974907	0.986	0.907	0	6	Tenm2
0	0.953589	0.881	0.362	0	6	Tenm4
0	0.952981	0.787	0.334	0	6	Ptprg
0	0.937266	0.609	0.224	0	6	Hs3st4
0	0.924884	1	0.941	0	6	Meg3
0	0.890752	0.603	0.251	0	6	Sgcd
0	0.842116	0.614	0.316	0	6	Nrg1
0	0.801383	0.81	0.365	0	6	Dgkb
0	0.768596	0.999	0.902	0	6	Snhg11
0	0.746229	0.608	0.283	0	6	Pcdh7
0	0.744673	0.908	0.471	0	6	Slit3
0	0.740853	0.77	0.317	0	6	Hcn1
0	0.733709	0.761	0.321	0	6	Khdrbs3
0	0.728506	0.981	0.907	0	6	Opcml
0	0.716948	0.69	0.292	0	6	A830018L16Rik
0	0.713003	0.731	0.326	0	6	Dgkg
0	0.704734	0.72	0.282	0	6	Caln1
0	0.703996	0.635	0.188	0	6	Sv2b
0	0.70163	0.867	0.519	0	6	Cacnb2
0	0.686891	0.881	0.459	0	6	Arpp21
0	0.683484	0.608	0.218	0	6	Sox5
0	0.68106	0.456	0.251	0	6	Unc5d
0	0.679746	0.715	0.33	0	6	Gabra2
0	0.679149	0.891	0.626	0	6	Schip1
0	0.67733	0.999	0.936	0	6	Celf2
0	0.676248	0.907	0.603	0	6	Snap25
0	0.675551	0.478	0.139	0	6	Slit2
0	0.669732	0.814	0.428	0	6	Pigk
0	0.653185	0.644	0.411	0	6	Hs6st3
0	0.651406	0.777	0.375	0	6	5730522E02Rik
0	0.651251	0.976	0.916	0	6	Rbfox1
0	0.648221	0.993	0.91	0	6	Nlgn1
0	0.643941	0.554	0.237	0	6	Mgat4c
0	0.639873	0.681	0.294	0	6	Kcnn2
0	0.635535	0.758	0.37	0	6	Ppp2r2b
0	0.630302	0.716	0.357	0	6	Gm26871
0	0.615649	0.998	0.932	0	6	Csmd1
0	0.611486	0.568	0.18	0	6	Ldb2
0	0.602038	0.765	0.39	0	6	Celf4
0	0.561842	0.606	0.343	0	6	Shisa6
0	0.559211	0.499	0.222	0	6	Ntng1
0	0.555372	0.978	0.869	0	6	Fam155a
0	0.543066	0.648	0.288	0	6	Ak5
0	0.537157	0.744	0.417	0	6	Cacna1c
0	0.535038	0.863	0.609	0	6	Gabrb1
0	0.532147	0.513	0.26	0	6	Gm12296
0	0.526309	0.552	0.315	0	6	Cntn3
0	0.520672	0.942	0.721	0	6	Kcnma1
0	0.519066	0.641	0.308	0	6	Fam189a1
0	0.517861	0.754	0.374	0	6	Agbl4
0	0.512408	0.511	0.221	0	6	Sorcs3
0	0.510119	0.78	0.455	0	6	Gm20642
0	0.509186	0.615	0.274	0	6	Zfp385b
0	0.507039	0.871	0.619	0	6	Dmd
0	0.506132	0.941	0.787	0	6	Ube3a
0	0.502791	0.804	0.499	0	6	Cadm1
0	0.500477	0.961	0.775	0	6	Lrrc7
0	2.37636	0.761	0.059	0	7	Gm32647
0	2.21697	0.958	0.334	0	7	Kcnq5
0	1.66395	0.954	0.222	0	7	Mgat4c
0	1.66299	0.853	0.219	0	7	Trps1
0	1.62743	0.866	0.343	0	7	Tafa1
0	1.54111	0.908	0.207	0	7	Grik4
0	1.50694	0.894	0.214	0	7	Hs3st4
0	1.255	0.945	0.362	0	7	Dgkb
0	1.16709	0.982	0.706	0	7	Frmpd4
0	1.15909	0.972	0.491	0	7	Dcc
0	1.15269	0.94	0.317	0	7	Khdrbs3
0	1.14937	0.745	0.182	0	7	Cntnap5c
0	1.14925	0.676	0.159	0	7	Trhde
0	1.13941	0.842	0.187	0	7	Cpne4
0	1.1342	0.886	0.29	0	7	9530059O14Rik
0	1.13247	0.99	0.623	0	7	Schip1
0	1.11884	0.734	0.131	0	7	Slit2
0	1.08506	0.88	0.3	0	7	Nkain3
0	1.08267	0.757	0.213	0	7	Neto1
0	1.05577	0.788	0.155	0	7	Gm49678
0	1.02313	0.948	0.533	0	7	Pde4d
0	1.01146	0.883	0.333	0	7	Shisa6
0	0.980852	0.627	0.168	0	7	Luzp2
0	0.976802	0.978	0.593	0	7	Dock4
0	0.974871	0.672	0.054	0	7	Nectin3
0	0.954215	0.853	0.261	0	7	Spock1
0	0.952729	0.994	0.907	0	7	Opcml
0	0.948476	0.928	0.437	0	7	Prkg1
0	0.937823	0.943	0.41	0	7	Cacna1c
0	0.933785	0.945	0.456	0	7	Prkca
0	0.92874	0.893	0.393	0	7	Clstn2
0	0.922254	0.759	0.251	0	7	Gm12296
0	0.888724	0.931	0.446	0	7	Unc5c
0	0.884029	0.964	0.62	0	7	Cadps
0	0.877893	0.876	0.437	0	7	Cacna1a
0	0.875669	0.546	0.109	0	7	6530403H02Rik
0	0.864523	0.84	0.282	0	7	Ak5
0	0.855239	0.873	0.353	0	7	Gm26871
0	0.85476	0.603	0.074	0	7	Ccbe1
0	0.849539	0.948	0.723	0	7	Epha6
0	0.834275	0.995	0.849	0	7	Nrxn3
0	0.832482	0.996	0.915	0	7	Rbfox1
0	0.820738	0.681	0.212	0	7	Cdh9
0	0.815154	0.937	0.4	0	7	Galnt17
0	0.810831	0.638	0.119	0	7	Raver2
0	0.79795	0.645	0.097	0	7	Rnf182
0	0.794258	0.796	0.273	0	7	Chrm3
0	0.785636	0.907	0.348	0	7	Ryr3
0	0.763442	0.712	0.176	0	7	Thsd7b
0	0.745367	0.999	0.91	0	7	Nlgn1
0	0.742754	0.752	0.261	0	7	Nrp1
0	0.739885	0.801	0.369	0	7	Tenm4
0	0.739286	0.89	0.387	0	7	Celf4
0	0.737646	0.801	0.422	0	7	Brinp1
0	0.732876	0.747	0.307	0	7	Pde1a
0	0.728455	0.527	0.134	0	7	Cpne7
0	0.719455	0.967	0.666	0	7	Rims1
0	0.713737	0.759	0.338	0	7	Ptprg
0	0.712773	0.62	0.149	0	7	Peak1
0	0.706916	0.661	0.19	0	7	Sv2b
0	0.69462	0.87	0.473	0	7	Camk1d
0	0.691701	0.759	0.297	0	7	Sh3gl2
0	0.690397	0.822	0.372	0	7	Rapgef2
0	0.683168	0.627	0.212	0	7	4921511C10Rik
0	0.678462	0.763	0.383	0	7	Gm36975
0	0.672722	0.506	0.075	0	7	9530026P05Rik
0	0.671681	0.956	0.695	0	7	Cntnap2
0	0.667271	0.593	0.149	0	7	Akap13
0	0.665483	0.549	0.179	0	7	Epha3
0	0.651902	0.892	0.52	0	7	Cacnb2
0	0.644099	0.699	0.187	0	7	Kcnc2
0	0.640687	0.76	0.367	0	7	Pcsk2
0	0.634683	0.781	0.409	0	7	Dok6
0	0.631279	0.831	0.41	0	7	Syn2
0	0.629591	0.49	0.053	0	7	Rerg
0	0.62313	0.867	0.398	0	7	Nell2
0	0.616916	0.983	0.854	0	7	Nav3
0	0.615104	0.587	0.185	0	7	4921534H16Rik
0	0.611416	0.479	0.151	0	7	Tead1
0	0.603532	0.86	0.394	0	7	Cacna2d3
0	0.596721	0.995	0.764	0	7	Zbtb20
0	0.594532	0.796	0.362	0	7	Aopep
0	0.594487	0.554	0.132	0	7	Sema3e
0	0.582756	0.715	0.272	0	7	Zfp385b
0	0.578319	0.544	0.129	0	7	Pkp2
0	0.577545	0.685	0.277	0	7	Focad
0	0.57752	0.621	0.233	0	7	Gm48091
0	0.572423	0.999	0.957	0	7	Lsamp
0	0.571992	0.793	0.395	0	7	Cdk14
0	0.570213	0.604	0.161	0	7	Elavl2
0	0.563384	0.93	0.579	0	7	Ryr2
0	0.561113	0.781	0.343	0	7	Cpe
0	0.559576	0.786	0.366	0	7	Arl15
0	0.558388	0.441	0.076	0	7	Dpf3
0	0.549493	0.603	0.209	0	7	Susd6
0	0.548594	0.434	0.065	0	7	Arhgef26
0	0.541526	0.523	0.136	0	7	Efr3b
0	0.540302	0.687	0.33	0	7	Dgkg
0	0.538873	0.961	0.715	0	7	Erc2
0	0.536488	0.685	0.287	0	7	Apba2
0	0.534949	0.836	0.455	0	7	Gm20642
0	0.52982	0.814	0.396	0	7	Msra
0	0.528115	0.888	0.475	0	7	Slit3
0	0.526537	0.691	0.318	0	7	Epha4
0	0.521832	0.999	0.903	0	7	Snhg11
0	0.519871	0.551	0.183	0	7	Nell1
0	0.518501	0.867	0.49	0	7	Cnksr2
0	0.518063	0.985	0.908	0	7	Tenm2
0	0.516722	0.374	0.058	0	7	4930473D10Rik
0	0.516611	0.677	0.284	0	7	Prkag2
0	0.512971	0.675	0.298	0	7	Cdh11
0	0.509618	0.698	0.333	0	7	Gabra2
0	0.505759	0.512	0.118	0	7	Fstl5
0	0.504572	0.622	0.264	0	7	Slc35f3
0	0.50126	0.621	0.239	0	7	Car10
0	0.500065	0.673	0.279	0	7	Galnt18
8.08769e-169	0.503725	0.649	0.594	2.13693e-164	7	Epha5
0	2.68902	0.979	0.244	0	8	Dpp10
0	2.29554	0.87	0.232	0	8	Sgcz
0	1.92835	0.942	0.304	0	8	Nrg1
0	1.65416	0.732	0.12	0	8	Tshz2
0	1.45221	0.98	0.578	0	8	Lingo2
0	1.45167	0.619	0.124	0	8	Gpc6
0	1.45164	0.916	0.401	0	8	Hs6st3
0	1.35335	0.868	0.3	0	8	Cntn5
0	1.34563	0.953	0.758	0	8	Lrrc4c
0	1.2805	0.933	0.336	0	8	Kcnq5
0	1.27247	0.759	0.24	0	8	Pcdh15
0	1.23488	1	0.884	0	8	Ptprd
0	1.16511	0.615	0.067	0	8	Pdzrn3
0	1.16067	0.946	0.612	0	8	Ralyl
0	1.15715	0.998	0.907	0	8	Tenm2
0	1.13372	0.951	0.459	0	8	Arpp21
0	1.09955	0.859	0.389	0	8	Kcnb2
0	1.0774	0.808	0.29	0	8	Khdrbs2
0	1.06204	0.725	0.176	0	8	Ldb2
0	1.01881	1	0.929	0	8	Nrxn1
0	1.00508	0.723	0.154	0	8	Ptprt
0	0.979437	0.869	0.368	0	8	Ntm
0	0.962865	1	0.941	0	8	Meg3
0	0.954139	0.722	0.278	0	8	Tenm3
0	0.951159	0.714	0.28	0	8	Zmat4
0	0.943226	0.605	0.128	0	8	Tox
0	0.941344	0.732	0.241	0	8	Unc5d
0	0.931696	0.852	0.337	0	8	Kcnh7
0	0.888816	0.756	0.288	0	8	Mef2c
0	0.887527	1	0.903	0	8	Snhg11
0	0.878714	0.819	0.376	0	8	5730522E02Rik
0	0.877321	0.977	0.847	0	8	Kcnip4
0	0.868092	0.549	0.133	0	8	Gm15398
0	0.845317	0.849	0.367	0	8	Tenm4
0	0.844342	0.694	0.233	0	8	Mgat4c
0	0.839734	0.724	0.284	0	8	Asap1
0	0.819596	0.43	0.059	0	8	Vwc2l
0	0.79908	0.647	0.238	0	8	Car10
0	0.792635	0.808	0.374	0	8	Agbl4
0	0.783301	0.606	0.272	0	8	Cntn4
0	0.77606	0.676	0.322	0	8	Fat3
0	0.759215	0.748	0.352	0	8	Gpr158
0	0.755193	0.958	0.722	0	8	Kcnma1
0	0.749059	0.729	0.309	0	8	Cntn3
0	0.728831	0.782	0.372	0	8	Cacnb4
0	0.728142	0.531	0.104	0	8	Tshz3
0	0.727985	0.781	0.332	0	8	Gria4
0	0.716487	0.525	0.139	0	8	Prr16
0	0.713576	0.856	0.578	0	8	R3hdm1
0	0.705911	0.601	0.175	0	8	Grm8
0	0.704887	0.857	0.45	0	8	Ptprn2
0	0.700502	0.999	0.932	0	8	Csmd1
0	0.697205	0.512	0.078	0	8	Satb2
0	0.693585	0.966	0.796	0	8	Phactr1
0	0.675142	0.85	0.5	0	8	Cadm1
0	0.665618	0.651	0.245	0	8	Fut9
0	0.655993	0.973	0.808	0	8	Grm7
0	0.654365	0.439	0.072	0	8	Gm28905
0	0.645325	0.707	0.29	0	8	Astn2
0	0.633905	0.889	0.606	0	8	Snap25
0	0.633261	0.701	0.395	0	8	Pde10a
0	0.63324	0.987	0.916	0	8	Syt1
0	0.632642	0.612	0.272	0	8	Cdh12
0	0.630483	0.489	0.149	0	8	Meis2
0	0.627081	0.748	0.368	0	8	Pcsk2
0	0.623723	0.642	0.256	0	8	Hecw1
0	0.622776	0.884	0.579	0	8	Hivep2
0	0.621962	0.379	0.029	0	8	Gm49906
0	0.620073	0.61	0.285	0	8	Pcdh7
0	0.608269	0.803	0.433	0	8	Rims2
0	0.601777	0.87	0.541	0	8	Fgf12
0	0.599556	0.785	0.395	0	8	Rian
0	0.595609	0.587	0.236	0	8	Chsy3
0	0.586525	0.76	0.398	0	8	Cacna2d3
0	0.584001	0.763	0.399	0	8	Clstn2
0	0.580129	0.401	0.189	0	8	Nell1
0	0.578725	0.511	0.124	0	8	Rasgef1b
0	0.576894	0.436	0.116	0	8	4930445B16Rik
0	0.574941	0.979	0.901	0	8	Fgf14
0	0.570106	0.411	0.113	0	8	Efna5
0	0.567241	0.63	0.253	0	8	Arhgap26
0	0.566968	0.705	0.375	0	8	Ext1
0	0.563261	0.651	0.316	0	8	Pam
0	0.562306	0.673	0.347	0	8	Sobp
0	0.548505	0.961	0.768	0	8	Kalrn
0	0.546492	0.838	0.531	0	8	Dclk1
0	0.542505	0.821	0.446	0	8	Asic2
0	0.539036	0.462	0.135	0	8	Mlip
0	0.53149	0.476	0.11	0	8	Cobl
0	0.527047	0.478	0.143	0	8	Adcy8
0	0.526846	0.605	0.251	0	8	A230006K03Rik
0	0.523871	0.577	0.224	0	8	Runx1t1
0	0.514431	0.606	0.267	0	8	Bcl11a
0	0.513296	0.299	0.095	0	8	Gm30382
0	0.511722	0.997	0.935	0	8	Nrg3
0	0.509297	0.391	0.071	0	8	Cux2
4.09656e-295	0.698796	0.393	0.229	1.08239e-290	8	Ntng1
5.65453e-206	0.602022	0.257	0.136	1.49404e-201	8	Zfp804b
0	2.3362	1	0.488	0	9	Pde4b
0	2.1067	0.991	0.32	0	9	St18
0	2.04774	0.978	0.29	0	9	Neat1
0	1.84805	0.964	0.219	0	9	Prr5l
0	1.84405	0.993	0.329	0	9	Mbp
0	1.84028	0.991	0.367	0	9	Plp1
0	1.83651	0.988	0.447	0	9	Plcl1
0	1.76768	0.998	0.769	0	9	Slc24a2
0	1.76747	0.996	0.498	0	9	Qk
0	1.74107	0.983	0.445	0	9	Edil3
0	1.68139	0.888	0.218	0	9	Rnf220
0	1.6676	0.979	0.501	0	9	Frmd5
0	1.63718	1	0.9	0	9	Nkain2
0	1.62475	0.965	0.394	0	9	Phlpp1
0	1.61725	0.978	0.63	0	9	Tmeff2
0	1.59293	1	0.956	0	9	Pcdh9
0	1.51845	0.999	0.959	0	9	Magi2
0	1.5124	0.965	0.42	0	9	Dock10
0	1.50763	0.937	0.34	0	9	Zfp536
0	1.477	0.956	0.485	0	9	Mast4
0	1.36701	0.902	0.391	0	9	St6galnac3
0	1.36337	0.779	0.252	0	9	Apod
0	1.3357	0.839	0.234	0	9	Trf
0	1.32867	0.904	0.44	0	9	Sik3
0	1.32855	0.886	0.342	0	9	Ano4
0	1.31699	0.908	0.574	0	9	Pex5l
0	1.30872	0.852	0.238	0	9	Erbin
0	1.28964	0.835	0.186	0	9	Aspa
0	1.28767	0.9	0.345	0	9	Map7
0	1.24246	0.901	0.356	0	9	Fnbp1
0	1.21169	0.809	0.221	0	9	Cdk19
0	1.21043	0.898	0.432	0	9	Rtn4
0	1.19814	0.94	0.516	0	9	Mapt
0	1.18527	0.77	0.141	0	9	D7Ertd443e
0	1.1765	0.894	0.605	0	9	Dgki
0	1.16938	0.806	0.221	0	9	Car2
0	1.16514	0.644	0.517	0	9	Kirrel3
0	1.16401	0.902	0.304	0	9	Sox2ot
0	1.15734	0.878	0.37	0	9	Dnm3
0	1.13928	0.798	0.284	0	9	Grm3
0	1.1356	0.735	0.204	0	9	Cdh20
0	1.12737	0.79	0.169	0	9	Mog
0	1.12523	0.756	0.157	0	9	Mobp
0	1.11499	0.8	0.215	0	9	Arhgap23
0	1.11308	0.815	0.328	0	9	Tulp4
0	1.08935	0.842	0.389	0	9	Gnao1
0	1.07797	0.76	0.226	0	9	Ppp1r16b
0	1.0502	0.791	0.324	0	9	Agap1
0	1.04353	0.772	0.252	0	9	Kif13b
0	1.03673	0.627	0.115	0	9	Il33
0	1.03288	0.696	0.129	0	9	Pde8a
0	1.03096	0.799	0.364	0	9	Tbc1d5
0	1.02174	0.702	0.161	0	9	Dock1
0	1.01114	0.853	0.241	0	9	Enpp2
0	1.01101	0.834	0.304	0	9	Plxdc2
0	1.00424	0.845	0.52	0	9	Prickle2
0	1.00168	0.775	0.26	0	9	Elmo1
0	0.999151	0.941	0.697	0	9	Zeb2
0	0.995845	0.811	0.379	0	9	Limch1
0	0.992805	0.743	0.16	0	9	Mag
0	0.992356	0.689	0.181	0	9	Kif13a
0	0.986388	0.868	0.577	0	9	Ncam2
0	0.98563	0.669	0.12	0	9	Ugt8a
0	0.975315	0.754	0.32	0	9	2022-09-07
0	0.972627	0.628	0.188	0	9	Gm16168
0	0.970227	0.653	0.127	0	9	Gab1
0	0.969787	0.758	0.273	0	9	Pak1
0	0.964616	0.723	0.2	0	9	Ypel2
0	0.959962	0.687	0.123	0	9	Sec14l5
0	0.948405	0.795	0.384	0	9	Klhl2
0	0.941444	0.867	0.542	0	9	App
0	0.940891	0.705	0.22	0	9	Sorcs1
0	0.928867	0.779	0.333	0	9	Ptprk
0	0.925947	0.844	0.506	0	9	Cdc42bpa
0	0.924416	0.59	0.117	0	9	Sytl2
0	0.920888	0.75	0.299	0	9	Ankrd28
0	0.909541	0.999	0.898	0	9	Lrp1b
0	0.90173	0.628	0.12	0	9	Plekhg1
0	0.882469	0.566	0.091	0	9	A230001M10Rik
0	0.882378	0.556	0.081	0	9	A330049N07Rik
0	0.87852	0.662	0.135	0	9	Gjc3
0	0.878438	0.744	0.334	0	9	Wnk1
0	0.871919	0.747	0.306	0	9	Frmd4b
0	0.868565	0.69	0.334	0	9	Pak7
0	0.864549	0.637	0.117	0	9	Bcas1
0	0.862718	0.805	0.454	0	9	Unc5c
0	0.858438	0.859	0.541	0	9	Ncam1
0	0.850595	0.683	0.206	0	9	Tubb4a
0	0.83992	0.717	0.327	0	9	Zdhhc14
0	0.834561	0.984	0.93	0	9	Ank2
0	0.831843	0.816	0.512	0	9	Tmem178b
0	0.817642	0.771	0.341	0	9	Cdc37l1
0	0.814613	0.633	0.258	0	9	Pacrg
0	0.808173	0.636	0.134	0	9	Gatm
0	0.805058	0.579	0.112	0	9	C030029H02Rik
0	0.804518	0.593	0.11	0	9	Tspan2
0	0.804205	0.687	0.359	0	9	Fmnl2
0	0.795355	0.614	0.162	0	9	Myo1d
0	0.792804	0.626	0.164	0	9	Rab31
0	0.788584	0.597	0.277	0	9	Naaladl2
0	0.787954	0.788	0.406	0	9	Mir100hg
0	0.785903	0.566	0.163	0	9	Adipor2
0	0.78448	0.787	0.438	0	9	Grid2
0	0.783473	0.673	0.272	0	9	Gm4258
0	0.783284	0.619	0.187	0	9	Adamtsl1
0	0.782012	0.812	0.506	0	9	Kif1b
0	0.778613	0.693	0.314	0	9	Slc44a1
0	0.7723	0.557	0.118	0	9	Pstpip2
0	0.770731	0.641	0.229	0	9	Hipk2
0	0.769288	0.643	0.19	0	9	Slc12a2
0	0.768393	0.738	0.392	0	9	Hecw2
0	0.763928	0.589	0.103	0	9	Plekhh1
0	0.752412	0.796	0.556	0	9	Kcnq3
0	0.751693	0.674	0.316	0	9	Nfasc
0	0.751569	0.617	0.229	0	9	Lpgat1
0	0.74881	0.488	0.073	0	9	Ninj2
0	0.745487	0.567	0.104	0	9	Fa2h
0	0.740872	0.564	0.123	0	9	Phldb1
0	0.738583	0.694	0.312	0	9	Foxn3
0	0.736233	0.878	0.831	0	9	Grik2
0	0.730572	0.755	0.436	0	9	Ctnna3
0	0.729207	0.645	0.34	0	9	Pakap
0	0.726624	0.814	0.508	0	9	Mbnl2
0	0.725865	0.668	0.338	0	9	Pkp4
0	0.724751	0.757	0.434	0	9	Clasp2
0	0.721408	0.762	0.451	0	9	Tcf12
0	0.713802	0.797	0.828	0	9	Ctnna2
0	0.712238	0.668	0.284	0	9	Ttll7
0	0.710309	0.501	0.093	0	9	Creb5
0	0.708978	0.697	0.35	0	9	Dlg1
0	0.708309	0.646	0.256	0	9	Bin1
0	0.707886	0.747	0.425	0	9	Atp8a1
0	0.702503	0.6	0.189	0	9	Otud7b
0	0.695504	0.437	0.057	0	9	Gm10863
0	0.693115	0.52	0.095	0	9	Ppfibp2
0	0.69042	0.527	0.116	0	9	Rffl
0	0.687651	0.551	0.167	0	9	Ephb1
0	0.682045	0.686	0.369	0	9	Baz2b
0	0.662853	0.521	0.104	0	9	Cldn11
0	0.660533	0.719	0.4	0	9	Nfia
0	0.657923	0.656	0.363	0	9	Zfp638
0	0.649915	0.522	0.184	0	9	Tmtc2
0	0.646008	0.447	0.082	0	9	Cdh19
0	0.631179	0.566	0.204	0	9	Pip4k2a
0	0.628079	0.48	0.087	0	9	Litaf
0	0.621431	0.508	0.236	0	9	Fmn1
0	0.62105	0.419	0.083	0	9	Anln
0	0.619204	0.654	0.337	0	9	Dip2b
0	0.614534	0.998	0.885	0	9	Ptprd
0	0.613836	0.484	0.154	0	9	Srgap1
0	0.61299	0.763	0.497	0	9	Dst
0	0.610099	0.469	0.135	0	9	Samd4
0	0.609561	0.687	0.459	0	9	Dscaml1
0	0.609553	0.55	0.148	0	9	2022-09-04
0	0.607452	0.785	0.599	0	9	2022-03-01
0	0.607426	0.508	0.132	0	9	St6gal1
0	0.606687	0.712	0.463	0	9	Tmcc1
0	0.606461	0.567	0.299	0	9	Spock3
0	0.601774	0.605	0.293	0	9	Shtn1
0	0.600838	0.797	0.712	0	9	Ube2e2
0	0.600634	0.38	0.057	0	9	4930420G21Rik
0	0.60012	0.532	0.172	0	9	Dip2a
0	0.599885	0.722	0.478	0	9	Exoc6b
0	0.599553	0.472	0.097	0	9	Daam2
0	0.595073	0.663	0.262	0	9	Npas3
0	0.591974	0.523	0.2	0	9	Arap2
0	0.585367	0.621	0.317	0	9	Vmp1
0	0.585296	0.518	0.159	0	9	Slain1
0	0.584058	0.438	0.076	0	9	Opalin
0	0.584021	0.564	0.247	0	9	Daam1
0	0.583953	0.579	0.293	0	9	Zdhhc20
0	0.581294	0.554	0.181	0	9	Aatk
0	0.579	0.558	0.264	0	9	Acaca
0	0.575881	0.51	0.153	0	9	Usp54
0	0.569206	0.594	0.257	0	9	Sh3d19
0	0.5639	0.437	0.091	0	9	Wipf1
0	0.563795	0.495	0.139	0	9	Rcbtb1
0	0.558287	0.532	0.222	0	9	Nbas
0	0.55697	0.49	0.111	0	9	Csrp1
0	0.552732	0.445	0.087	0	9	C4b
0	0.550751	0.537	0.202	0	9	Myo6
0	0.549718	0.552	0.302	0	9	Ralgps1
0	0.547152	0.491	0.156	0	9	Rhou
0	0.546049	0.437	0.093	0	9	Ermn
0	0.545016	0.482	0.136	0	9	Smad7
0	0.544036	0.403	0.065	0	9	Elovl7
0	0.53937	0.486	0.167	0	9	Clmn
0	0.535698	0.61	0.362	0	9	4930419G24Rik
0	0.534703	0.6	0.307	0	9	Il1rap
0	0.533519	0.839	0.698	0	9	Fgfr2
0	0.533198	0.427	0.078	0	9	Nkain1
0	0.530829	0.437	0.087	0	9	Arhgef10
0	0.518967	0.565	0.282	0	9	Dleu2
0	0.514798	0.577	0.299	0	9	Map4
0	0.51198	0.562	0.287	0	9	Ppp2r3a
0	0.510185	0.42	0.078	0	9	1700047M11Rik
0	0.509756	0.477	0.155	0	9	Dbndd2
0	0.506402	0.427	0.102	0	9	Cobll1
0	0.505094	0.714	0.502	0	9	Gpm6b
0	0.504511	0.374	0.071	0	9	Fign
0	0.50298	0.449	0.131	0	9	Gm42413
0	0.500355	0.483	0.174	0	9	5031439G07Rik
0	3.29481	0.992	0.287	0	10	Erbb4
0	2.41179	0.957	0.083	0	10	Nxph1
0	2.29917	0.981	0.334	0	10	Galntl6
0	2.27394	0.955	0.264	0	10	Gabrg3
0	2.20983	0.981	0.293	0	10	Grip1
0	2.07651	0.842	0.186	0	10	Kcnc2
0	1.82099	0.735	0.167	0	10	Fgf13
0	1.75277	0.743	0.105	0	10	Grik1
0	1.71903	0.776	0.239	0	10	Sgcz
0	1.70296	0.647	0.123	0	10	Zfp804b
0	1.70198	0.874	0.059	0	10	Kcnmb2
0	1.63909	0.823	0.084	0	10	Cntnap4
0	1.52399	0.874	0.153	0	10	Rbms3
0	1.45596	0.915	0.33	0	10	Gria4
0	1.36071	0.841	0.24	0	10	Unc5d
0	1.33754	0.848	0.287	0	10	Astn2
0	1.33254	0.768	0.116	0	10	Ptprm
0	1.32542	0.914	0.537	0	10	Pde4d
0	1.28855	0.554	0.164	0	10	Ptprt
0	1.27612	0.874	0.543	0	10	Fgf12
0	1.21468	0.975	0.696	0	10	Cntnap2
0	1.18282	1	0.903	0	10	Snhg11
0	1.16475	0.69	0.296	0	10	Tenm1
0	1.12757	1	0.941	0	10	Meg3
0	1.07121	0.674	0.116	0	10	Cit
0	1.071	0.833	0.288	0	10	Mef2c
0	1.07035	0.877	0.319	0	10	Hcn1
0	1.05249	0.777	0.281	0	10	Zmat4
0	1.04692	0.607	0.313	0	10	Cntn5
0	1.02009	0.629	0.06	0	10	Alk
0	0.966485	0.719	0.16	0	10	Elavl2
0	0.959837	0.539	0.037	0	10	Btbd11
0	0.943187	0.413	0.147	0	10	Col25a1
0	0.935398	0.555	0.063	0	10	Scn9a
0	0.929432	0.94	0.67	0	10	Xkr4
0	0.915516	0.713	0.345	0	10	Robo1
0	0.913208	0.946	0.712	0	10	Lrrtm4
0	0.911313	0.699	0.279	0	10	Slc2a13
0	0.901306	0.593	0.192	0	10	Cntnap5c
0	0.889516	0.49	0.08	0	10	4930555F03Rik
0	0.883939	0.761	0.273	0	10	Zfp385b
0	0.878549	0.741	0.28	0	10	Tenm3
0	0.840838	0.289	0.11	0	10	Il1rapl2
0	0.837639	0.592	0.074	0	10	Gad1
0	0.837301	0.655	0.146	0	10	Dner
0	0.826294	0.963	0.693	0	10	Dlgap2
0	0.822417	0.542	0.066	0	10	Gad2
0	0.814831	0.732	0.294	0	10	Gabrb2
0	0.808602	0.658	0.179	0	10	Ptchd4
0	0.807791	0.77	0.313	0	10	Pam
0	0.797838	0.588	0.081	0	10	Grip1os2
0	0.792676	0.326	0.057	0	10	Pde11a
0	0.792072	0.5	0.038	0	10	Gm45904
0	0.788223	0.491	0.176	0	10	Nyap2
0	0.787924	0.706	0.274	0	10	Klf12
0	0.785757	0.865	0.434	0	10	Rims2
0	0.782486	0.627	0.189	0	10	Esrrg
0	0.780721	0.995	0.921	0	10	Dlgap1
0	0.77295	0.502	0.076	0	10	Kcnip1
0	0.768928	0.615	0.172	0	10	Tmem132d
0	0.763573	0.976	0.784	0	10	Gria1
0	0.761446	0.916	0.624	0	10	Cadps
0	0.759746	0.828	0.764	0	10	Lrrc4c
0	0.74976	0.653	0.214	0	10	Sh3rf3
0	0.746663	0.75	0.296	0	10	5330434G04Rik
0	0.736103	0.97	0.851	0	10	Nrxn3
0	0.733374	0.563	0.087	0	10	Slc6a1
0	0.732951	0.623	0.16	0	10	Dlc1
0	0.728433	0.563	0.11	0	10	Kcnc1
0	0.721339	0.802	0.359	0	10	Ntrk2
0	0.721243	0.867	0.583	0	10	Sntg1
0	0.715831	0.435	0.059	0	10	Sox6
0	0.708731	0.634	0.27	0	10	Thrb
0	0.70396	0.828	0.344	0	10	Zfp536
0	0.70166	0.482	0.051	0	10	Gm13629
0	0.701181	0.397	0.046	0	10	Col19a1
0	0.7008	0.48	0.044	0	10	Dlx6os1
0	0.692276	0.434	0.072	0	10	C130073E24Rik
0	0.687638	0.6	0.233	0	10	Alcam
0	0.684183	0.493	0.045	0	10	Maf
0	0.672648	0.556	0.301	0	10	A830018L16Rik
0	0.672057	0.536	0.092	0	10	Osbpl3
0	0.67051	0.769	0.346	0	10	A230057D06Rik
0	0.668753	0.625	0.338	0	10	Etl4
0	0.664783	0.398	0.174	0	10	Cdh13
0	0.663704	0.485	0.104	0	10	Vstm2a
0	0.662621	0.519	0.094	0	10	Myo16
0	0.646897	0.81	0.397	0	10	Rian
0	0.644978	0.992	0.957	0	10	Lsamp
0	0.642514	0.416	0.072	0	10	Kctd8
0	0.636368	0.655	0.242	0	10	Scn1a
0	0.635875	0.597	0.23	0	10	Slc44a5
0	0.63568	0.915	0.782	0	10	Il1rapl1
0	0.63156	0.776	0.394	0	10	Pde10a
0	0.626774	0.716	0.294	0	10	Spock3
0	0.619	0.592	0.23	0	10	Srrm4
0	0.615921	0.61	0.215	0	10	Rab3c
0	0.614309	0.559	0.281	0	10	Cntnap5a
0	0.612091	0.485	0.072	0	10	Nhs
0	0.610554	0.963	0.909	0	10	Tenm2
0	0.604895	0.377	0.057	0	10	Gm45321
0	0.599938	0.98	0.892	0	10	Tcf4
0	0.59732	0.969	0.917	0	10	Rbfox1
0	0.595601	0.381	0.038	0	10	Rnf144b
0	0.594558	0.946	0.789	0	10	Ube3a
0	0.592076	0.606	0.192	0	10	A330076H08Rik
0	0.592065	0.372	0.087	0	10	Plcxd3
0	0.588386	0.419	0.076	0	10	Utrn
0	0.585059	0.616	0.24	0	10	Peg3
0	0.584382	0.736	0.344	0	10	Kcnh7
0	0.581612	0.401	0.146	0	10	Slit2
0	0.572084	0.255	0.015	0	10	6330411D24Rik
0	0.568201	0.449	0.055	0	10	Tm6sf1
0	0.563542	0.343	0.137	0	10	Gpc6
0	0.562568	0.991	0.916	0	10	Syt1
0	0.562279	0.542	0.225	0	10	Sox5
0	0.559987	0.528	0.172	0	10	4930517O19Rik
0	0.556144	0.417	0.217	0	10	Thsd7a
0	0.554818	0.471	0.159	0	10	Serpini1
0	0.554494	0.507	0.252	0	10	Pcdh15
0	0.550354	0.367	0.055	0	10	Gm2516
0	0.542081	0.385	0.078	0	10	Gm38505
0	0.541816	0.35	0.03	0	10	Vwc2
0	0.541574	0.392	0.073	0	10	Gpr176
0	0.540972	0.483	0.247	0	10	Zfp804a
0	0.532788	0.501	0.162	0	10	Gabra1
0	0.532582	0.615	0.315	0	10	Tafa2
0	0.529382	0.793	0.443	0	10	Cacna1a
0	0.526807	0.716	0.436	0	10	Rora
0	0.52611	0.357	0.024	0	10	Kcns3
0	0.518833	0.522	0.169	0	10	Ubash3b
0	0.518197	0.53	0.208	0	10	Gm1992
0	0.516518	0.511	0.181	0	10	Klhl32
0	0.515008	0.504	0.235	0	10	Trps1
0	0.511827	0.445	0.135	0	10	Adamts17
0	0.507777	0.851	0.54	0	10	Snhg14
4.21824e-283	0.540028	0.534	0.342	1.11454e-278	10	Hdac9
3.17039e-210	0.564322	0.643	0.459	8.3768e-206	10	Unc5c
0	3.36422	0.998	0.249	0	11	Dpp10
0	2.06508	0.979	0.217	0	11	Hs3st4
0	1.97203	0.836	0.158	0	11	Cdh18
0	1.9227	0.979	0.327	0	11	Etl4
0	1.66431	0.717	0.2	0	11	Brinp3
0	1.36718	1	0.885	0	11	Ptprd
0	1.35492	0.804	0.155	0	11	Dlc1
0	1.35083	0.948	0.71	0	11	Frmpd4
0	1.34213	0.885	0.307	0	11	Pde1a
0	1.31343	1	0.93	0	11	Nrxn1
0	1.27558	0.801	0.314	0	11	Nrg1
0	1.23529	0.882	0.371	0	11	Mmp16
0	1.22629	0.956	0.462	0	11	Arpp21
0	1.2123	0.602	0.184	0	11	Thsd7b
0	1.18788	0.81	0.318	0	11	Zfpm2
0	1.10951	0.934	0.446	0	11	Asic2
0	1.09938	0.986	0.797	0	11	Phactr1
0	1.09036	0.768	0.233	0	11	Chsy3
0	1.07564	0.899	0.429	0	11	Pbx1
0	1.07326	0.901	0.432	0	11	Ctnna3
0	1.05299	0.893	0.375	0	11	Agbl4
0	1.04588	0.778	0.244	0	11	Fut9
0	1.04431	0.713	0.175	0	11	Grm8
0	1.03228	0.998	0.914	0	11	Adgrb3
0	0.994412	0.67	0.091	0	11	Cntnap4
0	0.970356	0.771	0.231	0	11	Slc35f1
0	0.966055	0.491	0.067	0	11	Rmst
0	0.962074	0.833	0.394	0	11	Celf4
0	0.953508	0.717	0.192	0	11	Tle4
0	0.939111	1	0.975	0	11	Dlg2
0	0.93857	1	0.935	0	11	Nrg3
0	0.906198	0.768	0.295	0	11	A830018L16Rik
0	0.905233	0.797	0.24	0	11	Sgcz
0	0.901554	0.851	0.325	0	11	Khdrbs3
0	0.893676	0.75	0.293	0	11	Ano3
0	0.886826	0.659	0.14	0	11	Garnl3
0	0.884583	1	0.933	0	11	Csmd1
0	0.870798	0.743	0.219	0	11	Sox5
0	0.870258	0.993	0.901	0	11	Fgf14
0	0.854073	0.958	0.752	0	11	Ctnnd2
0	0.846132	0.489	0.133	0	11	Tshz2
0	0.835857	0.821	0.38	0	11	5730522E02Rik
0	0.834886	0.614	0.094	0	11	Grik3
0	0.833151	0.728	0.297	0	11	Khdrbs2
0	0.832592	0.964	0.761	0	11	Ahi1
0	0.826418	0.547	0.137	0	11	Pcsk5
0	0.819828	0.756	0.302	0	11	Sh3gl2
0	0.816794	0.73	0.264	0	11	Lrrtm3
0	0.809081	0.564	0.118	0	11	Htr1f
0	0.807052	0.539	0.101	0	11	Oprm1
0	0.803735	0.894	0.522	0	11	Myt1l
0	0.797916	0.981	0.855	0	11	Nav3
0	0.796098	1	0.941	0	11	Meg3
0	0.793277	0.992	0.908	0	11	Opcml
0	0.789862	0.792	0.373	0	11	Prkcb
0	0.785579	0.821	0.342	0	11	Kcnh7
0	0.768344	0.826	0.541	0	11	Pde4d
0	0.76181	0.985	0.897	0	11	Mdga2
0	0.748078	0.85	0.448	0	11	Gria3
0	0.745335	0.597	0.256	0	11	Sgcd
0	0.74448	0.788	0.382	0	11	Samd12
0	0.742037	0.515	0.084	0	11	Sdk2
0	0.738538	0.858	0.461	0	11	Prickle1
0	0.733293	0.833	0.436	0	11	Rims2
0	0.717291	0.637	0.295	0	11	Astn2
0	0.717038	0.766	0.376	0	11	Ext1
0	0.701926	0.83	0.716	0	11	Lrrtm4
0	0.698754	0.641	0.207	0	11	Xylt1
0	0.695243	0.884	0.617	0	11	Ralyl
0	0.694192	0.486	0.1	0	11	Olfm3
0	0.692715	0.947	0.724	0	11	Kcnma1
0	0.685414	0.607	0.285	0	11	Tenm3
0	0.68524	0.901	0.608	0	11	Snap25
0	0.684532	0.847	0.453	0	11	Ptprn2
0	0.682524	0.985	0.87	0	11	Fam155a
0	0.682459	0.664	0.301	0	11	Smyd3
0	0.682229	0.992	0.916	0	11	Rbfox1
0	0.681226	0.513	0.158	0	11	Serpini1
0	0.677669	0.649	0.229	0	11	Srrm4
0	0.673566	0.623	0.189	0	11	Camk4
0	0.672904	0.583	0.25	0	11	Pcdh15
0	0.672181	0.562	0.125	0	11	Rasgef1b
0	0.670126	0.707	0.296	0	11	Tenm1
0	0.669836	0.698	0.281	0	11	Chrm3
0	0.664771	0.753	0.371	0	11	Pcsk2
0	0.66429	0.999	0.904	0	11	Snhg11
0	0.660128	0.396	0.173	0	11	Gm49678
0	0.656003	0.582	0.185	0	11	Ldb2
0	0.655607	0.696	0.363	0	11	Gm26871
0	0.652492	0.731	0.35	0	11	Dync1i1
0	0.649061	0.392	0.029	0	11	Foxp2
0	0.647203	0.319	0.109	0	11	Il1rapl2
0	0.645078	0.872	0.56	0	11	Nrg3os
0	0.637075	0.514	0.1	0	11	Adgra1
0	0.629871	0.82	0.459	0	11	Gm20642
0	0.629135	0.859	0.623	0	11	Dmd
0	0.622543	0.654	0.264	0	11	Ncald
0	0.618607	0.97	0.917	0	11	Syt1
0	0.616017	0.631	0.292	0	11	Caln1
0	0.614389	0.682	0.462	0	11	Egfem1
0	0.612089	0.67	0.202	0	11	Slc1a2
0	0.605314	0.598	0.352	0	11	Kcnq5
0	0.602127	0.911	0.671	0	11	Rims1
0	0.598336	0.708	0.397	0	11	Pde10a
0	0.597935	0.671	0.302	0	11	Cdh11
0	0.596874	0.41	0.029	0	11	Rai14
0	0.592523	0.336	0.157	0	11	Meis2
0	0.590834	0.752	0.358	0	11	Ryr3
0	0.58957	0.445	0.148	0	11	Pdzrn4
0	0.582958	0.963	0.854	0	11	Csmd3
0	0.58096	0.686	0.378	0	11	Cacnb4
0	0.563938	0.827	0.373	0	11	Ntm
0	0.560124	0.857	0.561	0	11	Tanc2
0	0.556181	0.999	0.937	0	11	Celf2
0	0.556131	0.986	0.918	0	11	Anks1b
0	0.550341	0.521	0.214	0	11	Slc35f4
0	0.543998	0.867	0.637	0	11	Negr1
0	0.542134	0.681	0.332	0	11	Mctp1
0	0.539291	0.683	0.373	0	11	Grid1
0	0.536278	0.858	0.587	0	11	Epha5
0	0.534554	0.85	0.582	0	11	Hivep2
0	0.534228	0.659	0.35	0	11	Sobp
0	0.533938	0.468	0.109	0	11	Tshz3
0	0.528213	0.46	0.15	0	11	Tmem178
0	0.522288	0.722	0.359	0	11	Slc4a10
0	0.520074	0.365	0.119	0	11	6530403H02Rik
0	0.518692	0.777	0.478	0	11	Mapk10
0	0.515233	0.395	0.087	0	11	Plcxd3
0	0.51514	0.958	0.77	0	11	Kalrn
0	0.514697	0.607	0.275	0	11	Cntn4
0	0.510935	0.748	0.408	0	11	Mir100hg
0	0.508181	0.781	0.451	0	11	Stxbp5l
0	0.507374	0.558	0.197	0	11	Sv2b
0	0.505895	0.883	0.762	0	11	Lrrc4c
0	0.504369	0.925	0.713	0	11	Gabrb3
1.4704e-177	0.711512	0.399	0.247	3.88509e-173	11	Mgat4c
0	3.94505	0.972	0.209	0	12	Adarb2
0	2.65155	0.976	0.297	0	12	Grip1
0	2.43559	0.971	0.291	0	12	Erbb4
0	2.08429	0.826	0.26	0	12	Npas3
0	1.95878	0.993	0.85	0	12	Nrxn3
0	1.91406	0.542	0.081	0	12	4930555F03Rik
0	1.6761	0.51	0.072	0	12	C130073E24Rik
0	1.64543	0.659	0.111	0	12	Grik1
0	1.52228	0.446	0.148	0	12	Col25a1
0	1.51482	0.747	0.038	0	12	Dlx6os1
0	1.49	0.974	0.698	0	12	Cntnap2
0	1.39565	0.852	0.341	0	12	Galntl6
0	1.38541	0.466	0.056	0	12	Gm45321
0	1.36835	0.464	0.046	0	12	Col19a1
0	1.36702	0.626	0.072	0	12	Gm38505
0	1.36669	0.462	0.054	0	12	Gm2516
0	1.36182	0.694	0.312	0	12	Cntn5
0	1.26004	0.651	0.195	0	12	Kcnc2
0	1.24237	0.759	0.16	0	12	Rbms3
0	1.2368	0.831	0.343	0	12	Robo1
0	1.18924	0.591	0.087	0	12	Cnr1
0	1.18572	0.626	0.074	0	12	Kcnip1
0	1.18254	0.841	0.309	0	12	Sox2ot
0	1.17775	0.594	0.174	0	12	Fgf13
0	1.16492	0.999	0.904	0	12	Snhg11
0	1.16283	0.615	0.071	0	12	Kcnmb2
0	1.14802	0.366	0.051	0	12	Reln
0	1.14198	1	0.942	0	12	Meg3
0	1.11582	0.539	0.127	0	12	Ptprm
0	0.989961	0.617	0.082	0	12	Grip1os2
0	0.962319	0.664	0.222	0	12	Sorcs3
0	0.961344	0.586	0.203	0	12	Synpr
0	0.95588	0.914	0.583	0	12	Sntg1
0	0.950612	0.741	0.233	0	12	Slc35f1
0	0.946063	0.602	0.232	0	12	Slc44a5
0	0.943991	0.997	0.93	0	12	Nrxn1
0	0.941767	0.825	0.346	0	12	Kcnq5
0	0.93166	0.599	0.12	0	12	Fstl5
0	0.91525	0.717	0.28	0	12	Slc2a13
0	0.909703	0.909	0.539	0	12	Pde4d
0	0.896539	0.773	0.589	0	12	Kctd16
0	0.889905	0.804	0.337	0	12	Gria4
0	0.885405	0.589	0.194	0	12	Cntnap5c
0	0.875596	0.434	0.069	0	12	Alk
0	0.865301	0.357	0.039	0	12	Gm45323
0	0.862801	0.639	0.287	0	12	Zmat4
0	0.842954	0.813	0.451	0	12	Asic2
0	0.837093	0.793	0.459	0	12	Egfem1
0	0.832126	0.562	0.067	0	12	Gad2
0	0.831345	0.686	0.27	0	12	Thrb
0	0.830761	0.672	0.215	0	12	Rab3c
0	0.814338	0.522	0.26	0	12	Sgcd
0	0.814072	0.729	0.319	0	12	Apba1
0	0.81061	0.648	0.3	0	12	A830018L16Rik
0	0.799894	0.632	0.19	0	12	Usp29
0	0.798323	0.701	0.379	0	12	Ntm
0	0.793524	0.513	0.092	0	12	Necab1
0	0.792518	0.841	0.545	0	12	Fgf12
0	0.777578	0.628	0.247	0	12	Sgcz
0	0.771137	0.631	0.278	0	12	Gabrg3
0	0.758865	0.461	0.11	0	12	Sdk1
0	0.750128	0.552	0.152	0	12	Dner
0	0.738607	0.54	0.253	0	12	Unc5d
0	0.728304	0.944	0.83	0	12	Grik2
0	0.725581	0.761	0.429	0	12	Pclo
0	0.713661	0.319	0.107	0	12	Nxph1
0	0.712683	0.266	0.023	0	12	Pde3a
0	0.698326	0.494	0.041	0	12	Btbd11
0	0.697522	0.62	0.3	0	12	Tenm1
0	0.696248	0.411	0.015	0	12	Igf1
0	0.69354	0.751	0.348	0	12	A230057D06Rik
0	0.690558	0.795	0.438	0	12	Rims2
0	0.68949	0.487	0.208	0	12	Brinp3
0	0.681756	0.494	0.073	0	12	Nhs
0	0.677984	0.53	0.169	0	12	Elavl2
0	0.674737	0.719	0.337	0	12	Etl4
0	0.668846	0.429	0.045	0	12	Dlx1as
0	0.666963	0.622	0.341	0	12	Hdac9
0	0.655402	0.797	0.399	0	12	Rian
0	0.639145	0.547	0.288	0	12	Tenm3
0	0.639045	0.981	0.892	0	12	Tcf4
0	0.633106	0.394	0.192	0	12	Thsd7b
0	0.632509	0.394	0.08	0	12	Pdzrn3
0	0.630625	0.55	0.17	0	12	Ubash3b
0	0.61745	0.623	0.254	0	12	A230006K03Rik
0	0.614306	0.443	0.149	0	12	Pdzrn4
0	0.607548	0.447	0.239	0	12	Alcam
0	0.606054	0.594	0.195	0	12	A330076H08Rik
0	0.605476	0.583	0.224	0	12	Ablim1
0	0.603978	0.54	0.252	0	12	Kcnt2
0	0.596781	0.619	0.302	0	12	Kcnn2
0	0.593829	0.686	0.3	0	12	5330434G04Rik
0	0.590557	0.442	0.179	0	12	Nyap2
0	0.590447	0.454	0.08	0	12	Gad1
0	0.58922	0.533	0.22	0	12	Sh3rf3
0	0.585208	0.863	0.695	0	12	Ccser1
0	0.580752	0.451	0.14	0	12	Rasgrf2
0	0.578497	0.537	0.214	0	12	Slc35f4
0	0.574083	0.76	0.348	0	12	Zfp536
0	0.567758	0.472	0.15	0	12	Ptprz1
0	0.561519	0.359	0.048	0	12	Eps8
0	0.560589	0.493	0.248	0	12	Shisa9
0	0.559631	0.322	0.019	0	12	Rgs12
0	0.557769	0.879	0.672	0	12	Rims1
0	0.546092	0.267	0.024	0	12	Gm45341
0	0.542452	0.526	0.25	0	12	Vsnl1
0	0.539205	0.48	0.166	0	12	Dlc1
0	0.537757	0.715	0.404	0	12	Cacna2d3
0	0.536561	0.737	0.418	0	12	Syn2
0	0.535746	0.647	0.351	0	12	Sobp
0	0.534357	0.597	0.285	0	12	Chrm3
0	0.52968	0.635	0.36	0	12	Gpr158
0	0.52797	0.405	0.1	0	12	Myo16
0	0.527225	0.736	0.442	0	12	Grid2
0	0.526372	0.476	0.125	0	12	Cit
0	0.526149	0.896	0.714	0	12	Lrrtm4
0	0.523159	0.888	0.674	0	12	Frmd4a
0	0.52271	0.371	0.046	0	12	Npas1
0	0.518663	0.495	0.207	0	12	Aff2
0	0.5184	0.456	0.228	0	12	Neto1
0	0.516517	0.837	0.587	0	12	Lingo2
0	0.516183	0.368	0.071	0	12	Scn9a
0	0.513168	0.527	0.187	0	12	C530008M17Rik
0	0.51301	0.327	0.032	0	12	Sox1ot
0	0.511034	0.934	0.79	0	12	Ube3a
0	0.509883	0.428	0.107	0	12	Vstm2a
0	0.509059	0.589	0.321	0	12	Pam
0	0.506611	0.577	0.252	0	12	Kcnd3
0	0.50344	0.668	0.328	0	12	Hcn1
4.97532e-281	0.545512	0.386	0.19	1.31458e-276	12	Tmtc2
5.64313e-281	0.941659	0.389	0.214	1.49103e-276	12	Cadps2
9.05897e-279	0.628962	0.412	0.218	2.39356e-274	12	Thsd7a
5.00148e-225	0.628378	0.988	0.936	1.32149e-220	12	Nrg3
3.81894e-183	0.608792	0.405	0.25	1.00904e-178	12	Zfp804a
2.81778e-141	0.514206	0.774	0.716	7.44514e-137	12	Frmpd4
1.77004e-63	0.839126	0.303	0.233	4.67681e-59	12	Ntng1
0	3.18183	0.969	0.2	0	13	Slc1a2
0	3.1411	0.931	0.137	0	13	Gpc5
0	2.8717	0.971	0.208	0	13	Wdr17
0	2.01439	0.954	0.375	0	13	Ntm
0	1.79056	0.692	0.175	0	13	Luzp2
0	1.78599	0.79	0.063	0	13	Slc1a3
0	1.76879	0.914	0.261	0	13	Npas3
0	1.69002	0.765	0.073	0	13	Gm20713
0	1.61871	0.994	0.931	0	13	Nrxn1
0	1.59489	0.74	0.083	0	13	Prex2
0	1.55076	0.84	0.246	0	13	Msi2
0	1.52907	0.741	0.051	0	13	Plpp3
0	1.52671	0.891	0.436	0	13	Rora
0	1.4986	0.782	0.198	0	13	Slc4a4
0	1.47607	0.78	0.145	0	13	Ptprz1
0	1.45396	0.665	0.033	0	13	Rorb
0	1.45139	0.717	0.041	0	13	Atp1a2
0	1.43444	0.738	0.176	0	13	Gm3764
0	1.40848	0.678	0.059	0	13	Rgs20
0	1.38737	0.921	0.614	0	13	Gabrb1
0	1.36315	0.996	0.958	0	13	Lsamp
0	1.32244	0.898	0.572	0	13	Mir99ahg
0	1.30045	0.715	0.188	0	13	Pitpnc1
0	1.28825	0.771	0.351	0	13	Cpe
0	1.24891	0.714	0.278	0	13	Tspan7
0	1.24854	0.708	0.174	0	13	Farp1
0	1.20318	0.76	0.323	0	13	Dtna
0	1.15524	0.848	0.559	0	13	Macf1
0	1.15206	0.799	0.538	0	13	Dclk1
0	1.1467	0.694	0.274	0	13	Cst3
0	1.11706	0.95	0.754	0	13	Ctnnd2
0	1.117	0.806	0.401	0	13	Nfia
0	1.10937	0.589	0.05	0	13	Mertk
0	1.09891	0.755	0.346	0	13	Gm35188
0	1.07852	0.589	0.1	0	13	Acsl3
0	1.06436	0.6	0.135	0	13	Sparcl1
0	1.04587	0.834	0.543	0	13	Son
0	0.994681	0.539	0.106	0	13	Mt1
0	0.983907	0.517	0.084	0	13	Sat1
0	0.978478	0.584	0.06	0	13	Sox6
0	0.977835	0.687	0.165	0	13	Ptprt
0	0.975412	0.697	0.234	0	13	Trps1
0	0.924655	0.548	0.082	0	13	Lama2
0	0.922996	0.516	0.008	0	13	Gm6145
0	0.909817	0.549	0.104	0	13	Sfxn5
0	0.904728	0.57	0.139	0	13	Nckap5
0	0.88668	0.727	0.378	0	13	Dgkb
0	0.880645	0.501	0.082	0	13	Prdx6
0	0.879161	0.531	0.11	0	13	Cspg5
0	0.868413	0.478	0.072	0	13	Rmst
0	0.865292	0.475	0.02	0	13	Phkg1
0	0.864671	0.451	0.03	0	13	Nhsl1
0	0.861219	0.455	0.014	0	13	Bmpr1b
0	0.855539	0.321	0.023	0	13	Gfap
0	0.846002	0.615	0.259	0	13	Arhgap5
0	0.839469	0.583	0.246	0	13	Hdac8
0	0.838415	0.76	0.503	0	13	Gpm6b
0	0.836192	0.738	0.412	0	13	Mir100hg
0	0.83429	0.764	0.541	0	13	B3galt1
0	0.831783	0.467	0.049	0	13	Paqr8
0	0.823469	0.527	0.115	0	13	Glul
0	0.816569	0.443	0.018	0	13	F3
0	0.797243	0.987	0.768	0	13	Zbtb20
0	0.777078	0.636	0.249	0	13	Maml2
0	0.773472	0.529	0.196	0	13	Adk
0	0.772351	0.519	0.143	0	13	Sash1
0	0.764938	0.684	0.43	0	13	Syne1
0	0.764531	0.67	0.439	0	13	Pbx1
0	0.743211	0.414	0.007	0	13	Gli3
0	0.739188	0.475	0.103	0	13	Ttyh1
0	0.738739	0.471	0.08	0	13	Appl2
0	0.738425	0.41	0.061	0	13	Tprkb
0	0.732889	0.426	0.089	0	13	hapoE-transgene
0	0.730943	0.426	0.022	0	13	Nwd1
0	0.727169	0.643	0.367	0	13	Ntrk2
0	0.717575	0.672	0.462	0	13	Tnik
0	0.717255	0.561	0.284	0	13	Ckb
0	0.714895	0.978	0.841	0	13	Gm42418
0	0.708628	0.339	0.014	0	13	Slc7a11
0	0.706719	0.415	0.023	0	13	Ntsr2
0	0.693282	0.421	0.059	0	13	Htra1
0	0.691887	0.485	0.174	0	13	Ddhd1
0	0.685236	0.383	0.063	0	13	Lhfp
0	0.669317	0.523	0.22	0	13	Ptn
0	0.668331	0.395	0.062	0	13	Phka1
0	0.665469	0.524	0.206	0	13	Myo6
0	0.664914	0.445	0.109	0	13	Glud1
0	0.653787	0.371	0.026	0	13	Pla2g7
0	0.653609	0.339	0.037	0	13	Gm31356
0	0.65338	0.342	0.016	0	13	Slco1c1
0	0.643245	0.373	0.02	0	13	Slc39a12
0	0.629676	0.539	0.301	0	13	Fmn2
0	0.621445	0.376	0.029	0	13	Ndrg2
0	0.616756	0.353	0.034	0	13	Tmem47
0	0.60223	0.34	0.01	0	13	Gja1
0	0.602044	0.734	0.319	0	13	Trpm3
0	0.592197	0.585	0.291	0	13	Pcdh7
0	0.59042	0.322	0.013	0	13	Id4
0	0.586403	0.37	0.044	0	13	Bcan
0	0.577393	0.379	0.073	0	13	Arhgef26
0	0.574203	0.343	0.061	0	13	Clu
0	0.56323	0.309	0.016	0	13	Rfx4
0	0.561794	0.384	0.102	0	13	Csgalnact1
0	0.559396	0.27	0.01	0	13	Aqp4
0	0.557328	0.394	0.112	0	13	Mmd2
0	0.552619	0.556	0.296	0	13	Grm3
0	0.548776	0.473	0.235	0	13	Zeb1
0	0.545498	0.44	0.167	0	13	Prkd1
0	0.534406	0.452	0.151	0	13	Glis3
0	0.525976	0.365	0.113	0	13	Vcl
0	0.518939	0.341	0.035	0	13	Tcf7l2
0	0.516011	0.314	0.051	0	13	Gpam
0	0.510199	0.864	0.508	0	13	Qk
0	0.504435	0.376	0.155	0	13	Mgll
0	0.504337	0.345	0.096	0	13	Arhgef4
0	0.503419	0.46	0.136	0	13	Gpc6
5.4016e-302	0.558159	0.623	0.4	1.42721e-297	13	Gnao1
2.40965e-290	0.631483	0.69	0.51	6.36678e-286	13	Cadm1
6.27963e-280	0.583135	0.548	0.342	1.6592e-275	13	Stox2
1.08243e-279	0.627676	0.626	0.452	2.86e-275	13	Gpm6a
4.25248e-277	0.624689	0.791	0.666	1.12359e-272	13	Plcb1
1.2927e-273	0.56085	0.945	0.898	3.41557e-269	13	Mdga2
1.91731e-262	0.527868	0.814	0.7	5.06591e-258	13	Fgfr2
4.84827e-246	0.589724	0.781	0.678	1.28101e-241	13	Frmd4a
7.64808e-146	0.504252	0.494	0.364	2.02078e-141	13	Sorbs1
0	3.10575	0.922	0.113	0	14	Lhfpl3
0	2.33248	0.93	0.371	0	14	Tnr
0	1.78019	0.799	0.146	0	14	Ptprz1
0	1.78013	0.791	0.058	0	14	Sox6
0	1.73891	0.83	0.249	0	14	Pcdh15
0	1.73125	0.895	0.408	0	14	Dscam
0	1.71099	0.774	0.143	0	14	Gpc5
0	1.69332	0.793	0.209	0	14	Xylt1
0	1.63071	0.977	0.762	0	14	Lrrc4c
0	1.57152	0.767	0.1	0	14	Nxph1
0	1.43448	0.792	0.175	0	14	Luzp2
0	1.38025	0.76	0.205	0	14	Brinp3
0	1.3066	0.76	0.266	0	14	Epn2
0	1.30016	0.607	0.022	0	14	Vcan
0	1.29407	0.882	0.442	0	14	Grid2
0	1.28856	0.605	0.078	0	14	Gm38505
0	1.22778	0.817	0.315	0	14	Sox2ot
0	1.22112	0.665	0.231	0	14	Zeb1
0	1.21016	0.624	0.139	0	14	Nckap5
0	1.19488	0.492	0.127	0	14	Bcas1
0	1.12767	0.696	0.239	0	14	Slc35f1
0	1.0731	0.577	0.052	0	14	Arhgap31
0	1.05288	0.984	0.909	0	14	Opcml
0	1.04989	0.638	0.253	0	14	Gm32509
0	1.04756	0.954	0.932	0	14	Nrxn1
0	1.04124	0.772	0.266	0	14	Npas3
0	1.0398	0.536	0.039	0	14	Gm4876
0	1.03227	0.702	0.29	0	14	Pcdh7
0	1.02277	0.518	0.034	0	14	Ppfibp1
0	1.01993	0.491	0.007	0	14	Pdgfra
0	1.01235	0.683	0.167	0	14	Ptprt
0	1.00791	0.997	0.958	0	14	Lsamp
0	0.943901	0.96	0.783	0	14	Il1rapl1
0	0.939632	0.623	0.207	0	14	Fchsd2
0	0.932679	0.977	0.912	0	14	Nlgn1
0	0.929105	0.718	0.44	0	14	Rora
0	0.912923	0.681	0.25	0	14	Maml2
0	0.88312	0.699	0.259	0	14	Sgcd
0	0.860881	0.636	0.228	0	14	Sox5
0	0.82138	0.791	0.38	0	14	Ntm
0	0.816899	0.444	0.019	0	14	Sema3d
0	0.814542	0.483	0.112	0	14	Cspg5
0	0.810675	0.9	0.858	0	14	Nav3
0	0.802812	0.424	0.054	0	14	Itpr2
0	0.794587	0.638	0.425	0	14	Cntn1
0	0.790224	0.647	0.261	0	14	Sh3d19
0	0.78896	0.968	0.919	0	14	Anks1b
0	0.786056	0.934	0.856	0	14	Csmd3
0	0.778251	0.459	0.081	0	14	Gm20713
0	0.777801	0.879	0.508	0	14	Qk
0	0.775085	0.364	0.084	0	14	Tns3
0	0.759505	0.405	0.016	0	14	Cacng4
0	0.748342	0.877	0.3	0	14	Erbb4
0	0.739752	0.308	0.05	0	14	Bcas1os2
0	0.731924	0.384	0.028	0	14	Abtb2
0	0.717396	0.903	0.838	0	14	Kcnd2
0	0.713643	0.407	0.053	0	14	Megf11
0	0.706107	0.49	0.187	0	14	Usp24
0	0.695057	0.579	0.278	0	14	Dpyd
0	0.691177	0.432	0.131	0	14	Mir9-3hg
0	0.688641	0.832	0.582	0	14	Ncam2
0	0.67647	0.45	0.084	0	14	Sox10
0	0.666569	0.731	0.441	0	14	Ctnna3
0	0.657389	0.631	0.3	0	14	Astn2
0	0.64684	0.844	0.701	0	14	Adgrl3
0	0.63725	0.493	0.238	0	14	Cask
0	0.635067	0.49	0.217	0	14	Pid1
0	0.629821	0.968	0.934	0	14	Csmd1
0	0.623538	0.483	0.147	0	14	Gjc3
0	0.618417	0.468	0.184	0	14	Zfp462
0	0.617641	0.506	0.243	0	14	Nav1
0	0.613374	0.411	0.138	0	14	Chst11
0	0.604748	0.459	0.196	0	14	2610035D17Rik
0	0.580565	0.448	0.184	0	14	Gm3764
0	0.5725	0.329	0.009	0	14	Gm42948
0	0.570294	0.543	0.23	0	14	Sorcs1
0	0.567896	0.288	0.048	0	14	Arhgap24
0	0.567502	0.267	0.051	0	14	Tmem163
0	0.560382	0.395	0.127	0	14	Pcdh11x
0	0.556266	0.506	0.217	0	14	Cdh20
0	0.552439	0.387	0.103	0	14	Grin3a
0	0.550764	0.33	0.019	0	14	Kank1
0	0.547335	0.708	0.222	0	14	Adarb2
0	0.535175	0.31	0.021	0	14	Itga9
0	0.520717	0.324	0.064	0	14	Adam12
0	0.51851	0.469	0.176	0	14	Cdh13
0	0.514163	0.297	0.021	0	14	Stk32a
0	0.513826	0.443	0.182	0	14	Tmem132d
0	0.509082	0.296	0.017	0	14	Kcnh8
0	0.506017	0.409	0.176	0	14	Spon1
0	0.500437	0.308	0.045	0	14	Myt1
3.86536e-307	0.572967	0.906	0.825	1.02131e-302	14	Ctnna2
1.74372e-298	0.626159	0.603	0.379	4.60726e-294	14	Grid1
4.20558e-283	0.550371	0.965	0.842	1.1112e-278	14	Gm42418
4.21555e-275	0.55829	0.548	0.32	1.11383e-270	14	Csmd2
4.07225e-260	0.595648	0.534	0.326	1.07597e-255	14	Rev3l
1.57896e-256	0.544833	0.504	0.285	4.17193e-252	14	Klf12
3.00515e-252	0.786535	0.347	0.687	7.94022e-248	14	Frmd4a
3.27566e-252	0.638439	0.731	0.59	8.65494e-248	14	Sntg1
1.1533e-243	0.513033	0.947	0.899	3.04726e-239	14	Mdga2
6.83762e-230	0.575436	0.821	0.757	1.80664e-225	14	Ctnnd2
1.55101e-214	0.501395	0.719	0.506	4.09809e-210	14	Dcc
3.61745e-211	0.934007	0.412	0.232	9.55801e-207	14	Fyn
7.7139e-211	0.519423	0.606	0.383	2.03817e-206	14	Dnm3
1.33963e-203	0.579305	0.565	0.384	3.53956e-199	14	Mmp16
2.58069e-198	0.500861	0.774	0.628	6.81869e-194	14	Dmd
2.39763e-175	0.51304	0.619	0.463	6.33501e-171	14	Dscaml1
2.31554e-142	0.508383	0.619	0.498	6.11812e-138	14	Nav2
6.78344e-136	0.651673	0.367	0.22	1.79232e-131	14	Ust
6.60897e-81	0.544686	0.441	0.34	1.74622e-76	14	Ptprj
1.69496e-56	0.642096	0.426	0.331	4.47842e-52	14	Tmem108
0	2.09522	0.92	0.129	0	15	Tshz2
0	1.37792	0.965	0.411	0	15	Hs6st3
0	1.35544	0.994	0.909	0	15	Tenm2
0	1.33737	0.816	0.301	0	15	Khdrbs2
0	1.31272	0.838	0.454	0	15	Asic2
0	1.28385	0.98	0.586	0	15	Lingo2
0	1.26093	0.794	0.276	0	15	Cdh12
0	1.24405	0.518	0.262	0	15	Sgcd
0	1.21505	0.805	0.314	0	15	Cntn5
0	1.12677	0.749	0.251	0	15	Unc5d
0	1.11657	0.793	0.25	0	15	Pcdh15
0	1.10875	0.753	0.287	0	15	Tenm3
0	1.10013	0.999	0.934	0	15	Csmd1
0	1.06368	0.902	0.349	0	15	Kcnq5
0	1.0276	0.767	0.406	0	15	Cacna2d3
0	1.02598	0.785	0.463	0	15	Egfem1
0	1.02517	0.877	0.399	0	15	Kcnb2
0	1.00048	0.762	0.341	0	15	Hdac9
0	0.978147	0.999	0.886	0	15	Ptprd
0	0.976096	0.668	0.247	0	15	Car10
0	0.973843	0.928	0.469	0	15	Arpp21
0	0.95354	0.672	0.189	0	15	Ldb2
0	0.950139	0.671	0.153	0	15	Meis2
0	0.915523	1	0.942	0	15	Meg3
0	0.896007	0.681	0.25	0	15	Sgcz
0	0.888052	0.999	0.905	0	15	Snhg11
0	0.887789	0.894	0.506	0	15	Cadm1
0	0.878104	0.829	0.378	0	15	Tenm4
0	0.877549	0.511	0.14	0	15	Tox
0	0.866933	0.98	0.811	0	15	Grm7
0	0.851826	0.62	0.292	0	15	Pcdh7
0	0.84593	0.781	0.317	0	15	Cntn3
0	0.843999	0.451	0.066	0	15	Vwc2l
0	0.836794	0.997	0.917	0	15	Syt1
0	0.811094	0.966	0.8	0	15	Phactr1
0	0.790362	0.731	0.293	0	15	Asap1
0	0.78548	0.807	0.386	0	15	5730522E02Rik
0	0.783305	0.591	0.131	0	15	Rasgef1b
0	0.76948	0.554	0.142	0	15	Gm15398
0	0.768366	0.664	0.259	0	15	Galnt13
0	0.762044	0.978	0.81	0	15	Dab1
0	0.755974	0.613	0.324	0	15	Nrg1
0	0.739354	0.997	0.931	0	15	Nrxn1
0	0.73347	0.507	0.148	0	15	Prr16
0	0.731716	0.53	0.186	0	15	Grm8
0	0.726855	0.5	0.226	0	15	Inpp4b
0	0.725794	0.471	0.123	0	15	Rgs6
0	0.723093	0.854	0.634	0	15	Schip1
0	0.722025	0.988	0.917	0	15	Rbfox1
0	0.713646	0.545	0.178	0	15	Camk2d
0	0.712714	0.473	0.082	0	15	Pdzrn3
0	0.70217	0.789	0.439	0	15	Rora
0	0.70076	0.77	0.381	0	15	Cacnb4
0	0.686226	0.922	0.7	0	15	Adgrl3
0	0.685819	0.892	0.763	0	15	Lrrc4c
0	0.674936	0.8	0.406	0	15	Clstn2
0	0.666353	0.348	0.038	0	15	Unc13c
0	0.657506	0.367	0.075	0	15	Rmst
0	0.646423	0.598	0.228	0	15	Sorcs3
0	0.638864	0.749	0.376	0	15	Pcsk2
0	0.63785	0.978	0.902	0	15	Fgf14
0	0.6275	0.934	0.728	0	15	Kcnma1
0	0.624461	0.494	0.088	0	15	Satb2
0	0.617335	0.789	0.441	0	15	Rgs7
0	0.614981	0.435	0.093	0	15	Pbx3
0	0.609597	0.821	0.459	0	15	Ptprn2
0	0.600041	0.503	0.113	0	15	Tshz3
0	0.590087	0.713	0.383	0	15	Sorbs2
0	0.583614	0.678	0.322	0	15	Pam
0	0.581797	0.972	0.836	0	15	Kcnd2
0	0.576386	0.707	0.401	0	15	Pde10a
0	0.573687	0.996	0.938	0	15	Celf2
0	0.571308	0.854	0.6	0	15	2022-03-01
0	0.561741	0.682	0.332	0	15	Hcn1
0	0.560271	0.763	0.404	0	15	Rian
0	0.55912	0.858	0.548	0	15	Fgf12
0	0.552034	0.889	0.59	0	15	Epha5
0	0.548495	0.628	0.258	0	15	A230006K03Rik
0	0.540706	0.493	0.176	0	15	4930587E11Rik
0	0.53834	0.61	0.265	0	15	Hecw1
0	0.536678	0.738	0.439	0	15	Setbp1
0	0.536212	0.473	0.151	0	15	Adcy8
0	0.536088	0.61	0.291	0	15	Zmat4
0	0.52956	0.985	0.886	0	15	Auts2
0	0.512033	0.552	0.227	0	15	D430041D05Rik
0	0.503973	0.708	0.385	0	15	Agbl4
0	0.502195	0.578	0.261	0	15	Rtl4
1.11845e-303	0.612917	0.759	0.441	2.95516e-299	15	Ctnna3
4.00661e-291	0.536731	0.84	0.59	1.05863e-286	15	Kctd16
7.63369e-286	0.61438	0.453	0.212	2.01697e-281	15	Cntnap5b
2.7057e-240	0.677108	0.938	0.913	7.14899e-236	15	Nlgn1
1.22498e-237	0.507	0.807	0.588	3.23664e-233	15	Oxr1
1.21192e-202	0.72244	0.489	0.282	3.20214e-198	15	Cntn4
3.12139e-195	0.804713	0.763	0.623	8.24733e-191	15	Ralyl
9.2924e-191	0.602465	0.621	0.383	2.45524e-186	15	Ntm
0	4.13075	0.987	0.315	0	16	Trpm3
0	4.11631	0.963	0.092	0	16	Htr2c
0	3.38055	0.975	0.249	0	16	Enpp2
0	2.92472	0.984	0.462	0	16	Ttr
0	2.82833	0.976	0.211	0	16	Wdr17
0	2.34745	0.898	0.007	0	16	Otx2os1
0	2.25242	0.921	0.231	0	16	Stk39
0	1.92201	0.924	0.36	0	16	Slc4a10
0	1.84411	0.894	0.257	0	16	Sh3d19
0	1.8366	0.801	0.01	0	16	Spag16
0	1.77517	0.848	0.191	0	16	Esrrg
0	1.65486	0.796	0.016	0	16	Rbm47
0	1.64785	0.741	0.028	0	16	Sulf1
0	1.6314	0.749	0.029	0	16	Prlr
0	1.61261	0.97	0.713	0	16	Frmpd4
0	1.60798	0.723	0.007	0	16	Col8a1
0	1.60193	0.774	0.015	0	16	Col9a3
0	1.54971	0.737	0.031	0	16	Vat1l
0	1.49794	0.801	0.144	0	16	Nhsl2
0	1.48148	0.762	0.099	0	16	Fras1
0	1.41095	0.863	0.248	0	16	Msi2
0	1.3758	0.75	0.1	0	16	Tbc1d9
0	1.36151	0.715	0.024	0	16	Prdm16
0	1.34713	0.886	0.382	0	16	Agbl4
0	1.32771	0.645	0.01	0	16	Gmnc
0	1.32556	0.807	0.277	0	16	Pip5k1b
0	1.31772	0.694	0.035	0	16	Lrriq1
0	1.31158	0.788	0.177	0	16	Stard13
0	1.30754	0.757	0.153	0	16	Cab39l
0	1.25606	0.731	0.138	0	16	Slc16a2
0	1.25548	0.666	0.002	0	16	Tmem72
0	1.23078	0.813	0.284	0	16	Itpr1
0	1.22323	0.818	0.324	0	16	Tmem108
0	1.22316	0.769	0.146	0	16	Glis3
0	1.17483	0.751	0.212	0	16	Pid1
0	1.15018	0.858	0.338	0	16	Etl4
0	1.1277	0.637	0.029	0	16	Nxn
0	1.12709	0.601	0.02	0	16	C330002G04Rik
0	1.11297	0.634	0.084	0	16	L3mbtl3
0	1.11243	0.617	0.006	0	16	Clic6
0	1.11066	0.605	0.034	0	16	Strip2
0	1.08207	0.53	0.014	0	16	Slc6a20a
0	1.07414	0.682	0.184	0	16	Slc23a2
0	1.06694	0.746	0.28	0	16	Naaladl2
0	1.0656	0.865	0.496	0	16	Exoc4
0	1.06277	0.68	0.146	0	16	Atp2b3
0	1.01107	0.654	0.129	0	16	Pcbp3
0	0.983937	0.55	0.013	0	16	Bmp6
0	0.983095	0.668	0.138	0	16	Nckap5
0	0.982682	0.574	0.029	0	16	Sntb1
0	0.950667	0.58	0.038	0	16	Gm4876
0	0.948613	0.534	0.002	0	16	Drc7
0	0.941345	0.486	0.003	0	16	Mecom
0	0.932513	0.532	0.018	0	16	Gulp1
0	0.930456	0.56	0.015	0	16	Frem1
0	0.925973	0.667	0.173	0	16	Pdzd2
0	0.922146	0.523	0.014	0	16	Slco1c1
0	0.91733	0.735	0.392	0	16	Gm36975
0	0.899396	0.558	0.043	0	16	Notch2
0	0.895855	0.54	0.072	0	16	Mid1
0	0.890987	0.602	0.107	0	16	Abhd2
0	0.889985	0.666	0.191	0	16	Pitpnc1
0	0.880756	0.643	0.217	0	16	Pcnx
0	0.880726	0.534	0.043	0	16	Mpp7
0	0.879804	0.634	0.17	0	16	Mitf
0	0.858317	0.51	0.002	0	16	Otx2
0	0.848252	0.628	0.155	0	16	Tead1
0	0.844355	0.59	0.144	0	16	Mapk4
0	0.833221	0.557	0.114	0	16	Rbms1
0	0.832605	0.721	0.319	0	16	Wwox
0	0.828997	0.48	0.01	0	16	Pdgfd
0	0.823419	0.8	0.439	0	16	Rora
0	0.819167	0.525	0.052	0	16	Car12
0	0.816358	0.534	0.079	0	16	Phactr2
0	0.815759	0.56	0.093	0	16	Clybl
0	0.813099	0.714	0.249	0	16	Maml2
0	0.806309	0.496	0.005	0	16	Ccdc114
0	0.806033	0.54	0.076	0	16	Wdr78
0	0.804515	0.476	0.001	0	16	Lmx1a
0	0.79847	0.484	0.001	0	16	Slc4a5
0	0.798205	0.497	0.073	0	16	Rmst
0	0.789711	0.635	0.236	0	16	Shank2
0	0.780945	0.488	0.026	0	16	Shroom3
0	0.780101	0.454	0.016	0	16	Kl
0	0.777963	0.458	0.005	0	16	Gm29266
0	0.775602	0.43	0.004	0	16	Oca2
0	0.771903	0.607	0.232	0	16	Tsc22d1
0	0.768104	0.466	0.011	0	16	Dnah6
0	0.765818	0.45	0.007	0	16	Lef1
0	0.751602	0.448	0.047	0	16	Kcnj13
0	0.743358	0.541	0.112	0	16	Cachd1
0	0.733741	0.438	0.007	0	16	Fap
0	0.731482	0.463	0.026	0	16	Spef2
0	0.720786	0.524	0.135	0	16	Myrip
0	0.713207	0.488	0.088	0	16	Gm26542
0	0.711911	0.484	0.052	0	16	Syne2
0	0.709451	0.479	0.067	0	16	Cfap69
0	0.708454	0.507	0.077	0	16	Pard3b
0	0.708062	0.417	0.002	0	16	Col4a3
0	0.706276	0.52	0.128	0	16	Ror1
0	0.706182	0.451	0.038	0	16	Zfp521
0	0.700172	0.743	0.342	0	16	Rfx3
0	0.691692	0.539	0.101	0	16	Ppfibp2
0	0.675413	0.608	0.231	0	16	Slc22a17
0	0.673127	0.424	0.02	0	16	Slc39a12
0	0.672394	0.586	0.199	0	16	Slc12a2
0	0.667982	0.429	0.017	0	16	Ccdc141
0	0.665106	0.489	0.1	0	16	Stxbp4
0	0.664183	0.424	0.016	0	16	Dnah7b
0	0.660552	0.42	0.008	0	16	Ezr
0	0.659922	0.435	0.03	0	16	Adgrv1
0	0.659694	0.566	0.223	0	16	Fars2
0	0.654895	0.503	0.165	0	16	Kcnh1
0	0.652769	0.431	0.027	0	16	Fhad1
0	0.651238	0.448	0.051	0	16	Prkcq
0	0.650234	0.409	0.005	0	16	Slc13a4
0	0.648141	0.697	0.424	0	16	Cntn1
0	0.644589	0.763	0.404	0	16	Nfia
0	0.640237	0.4	0.008	0	16	Abca4
0	0.639486	0.448	0.049	0	16	Cpne2
0	0.637855	0.398	0.006	0	16	Col4a4
0	0.628163	0.98	0.769	0	16	Zbtb20
0	0.627948	0.389	0.01	0	16	Acss3
0	0.624803	0.459	0.096	0	16	Ctnnal1
0	0.622052	0.417	0.045	0	16	Cpq
0	0.610533	0.626	0.283	0	16	Zfp385b
0	0.605204	0.463	0.106	0	16	Cdc14b
0	0.600864	0.393	0.037	0	16	Cfap44
0	0.600806	0.522	0.206	0	16	Stim2
0	0.599674	0.378	0.007	0	16	Mdfic
0	0.59954	0.624	0.317	0	16	Atp2b2
0	0.598143	0.674	0.42	0	16	Kcnq1ot1
0	0.596606	0.508	0.186	0	16	Grm8
0	0.59643	0.328	0	0	16	Gm534
0	0.590479	0.553	0.236	0	16	Ggact
0	0.584827	0.535	0.21	0	16	Sntb2
0	0.583846	0.373	0.028	0	16	Cfap47
0	0.582588	0.462	0.151	0	16	Fhit
0	0.581781	0.423	0.069	0	16	Gm5089
0	0.577373	0.354	0.006	0	16	2610307P16Rik
0	0.575411	0.478	0.17	0	16	Tmtc1
0	0.572376	0.359	0.004	0	16	Cgnl1
0	0.570908	0.65	0.359	0	16	Ppp1r9a
0	0.568135	0.617	0.237	0	16	Trps1
0	0.567663	0.381	0.062	0	16	Atp7a
0	0.567272	0.571	0.272	0	16	Pcca
0	0.562905	0.537	0.219	0	16	Arid5b
0	0.56177	0.42	0.083	0	16	Pdzrn3
0	0.560145	0.53	0.171	0	16	Clmn
0	0.557754	0.378	0.032	0	16	Plce1
0	0.556497	0.616	0.328	0	16	Magi1
0	0.556348	0.598	0.317	0	16	Ehbp1
0	0.553861	0.393	0.112	0	16	Brwd3
0	0.552651	0.36	0.011	0	16	Dab2
0	0.551184	0.622	0.342	0	16	Stox2
0	0.548813	0.352	0.014	0	16	Rdh5
0	0.548443	0.512	0.201	0	16	Sh3rf1
0	0.548276	0.354	0.028	0	16	Baiap2l1
0	0.546276	0.737	0.456	0	16	Tcf12
0	0.546061	0.352	0.004	0	16	Trpv4
0	0.545207	0.512	0.178	0	16	Camk2d
0	0.542126	0.347	0.008	0	16	Spata17
0	0.540427	0.406	0.075	0	16	Myo5b
0	0.540354	0.536	0.21	0	16	Ttll5
[truncated: 2,043 more rows]

## Sheet: Table S1b_LogOdds Ratio_AllCell
	logOddsRatio_E3_vs_E4	logOddsRatio_E4R_S_vs_E4	logOddsRatio_E4S_S_vs_E4	standardError_E3_vs_E4	standardError_E4R_S_vs_E4	standardError_E4S_S_vs_E4	pvalue-E3	pvalue-E4R_S	pvalue-E4S_S	p.adjust-E3	p.adjust-E4R_S	p.adjust-E4S_S
Cluster1	0.222115	0.214913	0.727218	0.231087	0.213935	0.213919	0.336464	0.315103	0.000675078	0.525437	0.505941	0.0192397
Cluster2	-0.1599	0.0473869	-0.0468822	0.20975	0.194175	0.194336	0.445859	0.807198	0.809366	0.630908	0.912133	0.912133
Cluster3	-0.840094	-1.36582	-0.87102	0.495785	0.459191	0.459085	0.0901755	0.00293551	0.0577887	0.271767	0.0371831	0.219597
Cluster4	0.0569113	0.303648	0.524722	0.294337	0.272385	0.272438	0.846682	0.264946	0.0541015	0.926461	0.456593	0.219597
Cluster5	-0.445216	0.18929	-0.20722	0.390923	0.361532	0.362013	0.254751	0.600573	0.567044	0.451385	0.744188	0.710363
Cluster6	0.716285	1.09241	1.16465	0.618273	0.572392	0.572485	0.24665	0.0563277	0.0419133	0.449203	0.219597	0.20046
Cluster7	0.494571	0.667719	0.863949	0.367695	0.3404	0.340485	0.178607	0.049812	0.0111677	0.373523	0.210317	0.0909372
Cluster8	1.45128	0.509674	0.458897	0.39226	0.363913	0.364361	0.000215768	0.161353	0.207865	0.0142201	0.360896	0.401637
Cluster9	-1.31213	-1.88038	-1.59316	0.936398	0.867077	0.866514	0.161138	0.0301094	0.0659765	0.360896	0.171624	0.230751
Cluster10	0.134959	0.120087	-0.155752	0.179149	0.165947	0.167221	0.451249	0.469281	0.351639	0.630908	0.644555	0.541714
Cluster11	0.27536	0.169097	-0.275951	0.261355	0.242204	0.243637	0.292072	0.485078	0.257368	0.489649	0.650576	0.451385
Cluster12	0.265079	0.279667	0.0257699	0.164644	0.15257	0.154021	0.107395	0.0667964	0.867122	0.278251	0.230751	0.932566
Cluster13	0.318275	0.68779	1.11802	0.373068	0.344946	0.344876	0.393589	0.0461622	0.00118774	0.582716	0.210317	0.0206968
Cluster14	0.2483	0.299962	0.46644	0.493414	0.457896	0.457002	0.614804	0.512412	0.307419	0.75363	0.666085	0.505941
Cluster15	0.657164	0.494886	0.0931236	0.403603	0.374147	0.375909	0.103473	0.185933	0.804344	0.274325	0.378507	0.912133
Cluster16	0.514085	0.798162	-1.29259	0.600042	0.555882	0.564567	0.391583	0.151046	0.0220492	0.582716	0.358733	0.139645
Cluster17	-0.122929	-0.0522136	-0.314257	0.519374	0.48255	0.481726	0.812899	0.913834	0.514171	0.912133	0.949153	0.666085
Cluster18	0.45643	0.443068	0.230487	0.147946	0.137493	0.140178	0.00203471	0.00127085	0.100125	0.0289946	0.0206968	0.271767
Cluster19	-0.751281	-1.77672	-1.2448	0.536553	0.498984	0.498666	0.161453	0.000369903	0.0125514	0.360896	0.0142201	0.0929278
Cluster20	0.506461	0.344249	-0.0203623	0.142359	0.133152	0.137423	0.000374212	0.00972713	0.882207	0.0142201	0.0852995	0.935856
Cluster21	-0.00516152	-0.358687	-0.427093	0.245841	0.228959	0.230758	0.983249	0.117209	0.0641948	0.991951	0.29693	0.230751
Cluster22	0.659637	0.757158	0.905158	0.372475	0.345082	0.345454	0.0765675	0.0282255	0.00878793	0.249391	0.169353	0.0834854
Cluster23	0.369572	0.445702	0.466912	0.244	0.226139	0.227441	0.129864	0.0487328	0.0400835	0.321836	0.210317	0.20046
Cluster24	0.180373	0.269745	0.35825	0.217058	0.200574	0.201862	0.405979	0.17867	0.0759438	0.593353	0.373523	0.249391
Cluster25	0.446991	0.0588366	-0.496473	0.442749	0.41258	0.415497	0.312697	0.886601	0.232129	0.505941	0.935856	0.441046
Cluster26	0.618448	0.758905	0.898247	0.474947	0.440504	0.440983	0.192869	0.0849225	0.0416582	0.379087	0.268921	0.20046
Cluster27	-0.333848	-0.516944	-1.22835	0.476497	0.446119	0.450631	0.483534	0.246555	0.00641371	0.650576	0.449203	0.0731163
Cluster28	0.699775	0.799079	0.940347	0.424681	0.39334	0.393988	0.0994007	0.042202	0.0169985	0.271767	0.20046	0.11399
Cluster29	0.076271	0.0463886	-0.222259	0.27075	0.250904	0.256598	0.778172	0.853319	0.386393	0.912133	0.926461	0.582716
Cluster30	0.132436	0.335046	0.0482896	0.218708	0.200683	0.207662	0.54482	0.0950137	0.816119	0.690106	0.271767	0.912133
Cluster31	-0.555227	0.943022	0.00254039	0.708985	0.645318	0.655331	0.433551	0.143925	0.996907	0.62563	0.349095	0.996907
Cluster32	0.186023	0.202085	-0.313307	0.520212	0.485573	0.491032	0.72065	0.67728	0.523437	0.855772	0.821382	0.670469
Cluster33	0.289321	0.183144	-0.929043	0.261385	0.244493	0.279219	0.268349	0.453811	0.000876936	0.456593	0.630908	0.0199941
Cluster34	0.595375	1.8397	2.37944	1.53758	1.40935	1.42784	0.698597	0.191772	0.0956213	0.838316	0.379087	0.271767
Cluster35	0.708789	0.769251	0.94262	0.613868	0.574019	0.569951	0.248244	0.180208	0.0981559	0.449203	0.373523	0.271767
Cluster36	0.0223767	0.0649566	0.221214	0.343409	0.318396	0.321409	0.948046	0.838344	0.491287	0.964976	0.926461	0.651242
Cluster37	0.0316508	0.0439108	-0.427336	0.448266	0.41557	0.436625	0.94371	0.915849	0.327716	0.964976	0.949153	0.518883
Cluster38	0.622085	1.014	1.12637	0.451286	0.408441	0.418957	0.168057	0.0130425	0.00717724	0.368433	0.0929278	0.0743823

## Sheet: S1c_Couts per Sample perCluster
sample_id	animal_model	cluster_id	total_numbers_of_cells_per_sample	number_of_cells_per_sample_in_cluster
PS19_fE3_585S	fE3	1	16337	3296
PS19_fE4R_S_15	fE4R_S	1	14606	2020
PS19_fE4R_S_19	fE4R_S	1	10282	1207
PS19_fE4R_S_30	fE4R_S	1	13717	2086
PS19_fE4R_S_50	fE4R_S	1	14938	1918
PS19_fE4_437G	fE4	1	9334	1274
PS19_fE4_461G	fE4	1	10439	1389
PS19_fE3_524G	fE3	1	11482	1549
PS19_fE4S_S_132	fE4S_S	1	9463	2105
PS19_fE4S_S_152	fE4S_S	1	10511	2636
PS19_fE4S_S_154	fE4S_S	1	11766	1846
PS19_fE4S_S_169	fE4S_S	1	7835	1545
PS19_fE3_579S	fE3	1	11930	1031
PS19_fE4_594S	fE4	1	7063	972
PS19_fE4_518G	fE4	1	15377	893
PS19_fE3_585S	fE3	2	16337	1376
PS19_fE4R_S_15	fE4R_S	2	14606	2565
PS19_fE4R_S_19	fE4R_S	2	10282	775
PS19_fE4R_S_30	fE4R_S	2	13717	2562
PS19_fE4R_S_50	fE4R_S	2	14938	1655
PS19_fE4_437G	fE4	2	9334	1171
PS19_fE4_461G	fE4	2	10439	1011
PS19_fE3_524G	fE3	2	11482	1659
PS19_fE4S_S_132	fE4S_S	2	9463	1153
PS19_fE4S_S_152	fE4S_S	2	10511	1120
PS19_fE4S_S_154	fE4S_S	2	11766	1774
PS19_fE4S_S_169	fE4S_S	2	7835	819
PS19_fE3_579S	fE3	2	11930	1237
PS19_fE4_594S	fE4	2	7063	1004
PS19_fE4_518G	fE4	2	15377	2149
PS19_fE3_585S	fE3	3	16337	410
PS19_fE4R_S_15	fE4R_S	3	14606	475
PS19_fE4R_S_19	fE4R_S	3	10282	1560
PS19_fE4R_S_30	fE4R_S	3	13717	490
PS19_fE4R_S_50	fE4R_S	3	14938	276
PS19_fE4_437G	fE4	3	9334	1105
PS19_fE4_461G	fE4	3	10439	1424
PS19_fE3_524G	fE3	3	11482	1017
PS19_fE4S_S_132	fE4S_S	3	9463	931
PS19_fE4S_S_152	fE4S_S	3	10511	321
PS19_fE4S_S_154	fE4S_S	3	11766	1085
PS19_fE4S_S_169	fE4S_S	3	7835	628
PS19_fE3_579S	fE3	3	11930	1814
PS19_fE4_594S	fE4	3	7063	862
PS19_fE4_518G	fE4	3	15377	3873
PS19_fE3_585S	fE3	4	16337	1619
PS19_fE4R_S_15	fE4R_S	4	14606	937
PS19_fE4R_S_19	fE4R_S	4	10282	1010
PS19_fE4R_S_30	fE4R_S	4	13717	1511
PS19_fE4R_S_50	fE4R_S	4	14938	1193
PS19_fE4_437G	fE4	4	9334	775
PS19_fE4_461G	fE4	4	10439	721
PS19_fE3_524G	fE3	4	11482	807
PS19_fE4S_S_132	fE4S_S	4	9463	1100
PS19_fE4S_S_152	fE4S_S	4	10511	1026
PS19_fE4S_S_154	fE4S_S	4	11766	1221
PS19_fE4S_S_169	fE4S_S	4	7835	827
PS19_fE3_579S	fE3	4	11930	552
PS19_fE4_594S	fE4	4	7063	886
PS19_fE4_518G	fE4	4	15377	368
PS19_fE3_585S	fE3	5	16337	510
PS19_fE4R_S_15	fE4R_S	5	14606	1887
PS19_fE4R_S_19	fE4R_S	5	10282	409
PS19_fE4R_S_30	fE4R_S	5	13717	447
PS19_fE4R_S_50	fE4R_S	5	14938	560
PS19_fE4_437G	fE4	5	9334	296
PS19_fE4_461G	fE4	5	10439	302
PS19_fE3_524G	fE3	5	11482	251
PS19_fE4S_S_132	fE4S_S	5	9463	214
PS19_fE4S_S_152	fE4S_S	5	10511	357
PS19_fE4S_S_154	fE4S_S	5	11766	354
PS19_fE4S_S_169	fE4S_S	5	7835	483
PS19_fE3_579S	fE3	5	11930	364
PS19_fE4_594S	fE4	5	7063	189
PS19_fE4_518G	fE4	5	15377	1888
PS19_fE3_585S	fE3	6	16337	1155
PS19_fE4R_S_15	fE4R_S	6	14606	739
PS19_fE4R_S_19	fE4R_S	6	10282	644
PS19_fE4R_S_30	fE4R_S	6	13717	364
PS19_fE4R_S_50	fE4R_S	6	14938	1217
PS19_fE4_437G	fE4	6	9334	523
PS19_fE4_461G	fE4	6	10439	425
PS19_fE3_524G	fE3	6	11482	171
PS19_fE4S_S_132	fE4S_S	6	9463	340
PS19_fE4S_S_152	fE4S_S	6	10511	681
PS19_fE4S_S_154	fE4S_S	6	11766	671
PS19_fE4S_S_169	fE4S_S	6	7835	538
PS19_fE3_579S	fE3	6	11930	509
PS19_fE4_594S	fE4	6	7063	160
PS19_fE4_518G	fE4	6	15377	26
PS19_fE3_585S	fE3	7	16337	878
PS19_fE4R_S_15	fE4R_S	7	14606	536
PS19_fE4R_S_19	fE4R_S	7	10282	471
PS19_fE4R_S_30	fE4R_S	7	13717	545
PS19_fE4R_S_50	fE4R_S	7	14938	801
PS19_fE4_437G	fE4	7	9334	419
PS19_fE4_461G	fE4	7	10439	387
PS19_fE3_524G	fE3	7	11482	285
PS19_fE4S_S_132	fE4S_S	7	9463	505
PS19_fE4S_S_152	fE4S_S	7	10511	527
PS19_fE4S_S_154	fE4S_S	7	11766	625
PS19_fE4S_S_169	fE4S_S	7	7835	418
PS19_fE3_579S	fE3	7	11930	444
PS19_fE4_594S	fE4	7	7063	214
PS19_fE4_518G	fE4	7	15377	76
PS19_fE3_585S	fE3	8	16337	722
PS19_fE4R_S_15	fE4R_S	8	14606	343
PS19_fE4R_S_19	fE4R_S	8	10282	334
PS19_fE4R_S_30	fE4R_S	8	13717	393
PS19_fE4R_S_50	fE4R_S	8	14938	635
PS19_fE4_437G	fE4	8	9334	389
PS19_fE4_461G	fE4	8	10439	305
PS19_fE3_524G	fE3	8	11482	1628
PS19_fE4S_S_132	fE4S_S	8	9463	211
PS19_fE4S_S_152	fE4S_S	8	10511	444
PS19_fE4S_S_154	fE4S_S	8	11766	447
PS19_fE4S_S_169	fE4S_S	8	7835	166
PS19_fE3_579S	fE3	8	11930	807
PS19_fE4_594S	fE4	8	7063	136
PS19_fE4_518G	fE4	8	15377	79
PS19_fE3_585S	fE3	9	16337	24
PS19_fE4R_S_15	fE4R_S	9	14606	31
PS19_fE4R_S_19	fE4R_S	9	10282	727
PS19_fE4R_S_30	fE4R_S	9	13717	62
PS19_fE4R_S_50	fE4R_S	9	14938	44
PS19_fE4_437G	fE4	9	9334	165
PS19_fE4_461G	fE4	9	10439	505
PS19_fE3_524G	fE3	9	11482	158
PS19_fE4S_S_132	fE4S_S	9	9463	147
PS19_fE4S_S_152	fE4S_S	9	10511	30
PS19_fE4S_S_154	fE4S_S	9	11766	184
PS19_fE4S_S_169	fE4S_S	9	7835	75
PS19_fE3_579S	fE3	9	11930	913
PS19_fE4_594S	fE4	9	7063	132
PS19_fE4_518G	fE4	9	15377	2888
PS19_fE3_585S	fE3	10	16337	690
PS19_fE4R_S_15	fE4R_S	10	14606	447
PS19_fE4R_S_19	fE4R_S	10	10282	368
PS19_fE4R_S_30	fE4R_S	10	13717	458
PS19_fE4R_S_50	fE4R_S	10	14938	729
PS19_fE4_437G	fE4	10	9334	375
PS19_fE4_461G	fE4	10	10439	352
PS19_fE3_524G	fE3	10	11482	342
PS19_fE4S_S_132	fE4S_S	10	9463	204
PS19_fE4S_S_152	fE4S_S	10	10511	296
PS19_fE4S_S_154	fE4S_S	10	11766	439
PS19_fE4S_S_169	fE4S_S	10	7835	211
PS19_fE3_579S	fE3	10	11930	483
PS19_fE4_594S	fE4	10	7063	310
PS19_fE4_518G	fE4	10	15377	290
PS19_fE3_585S	fE3	11	16337	498
PS19_fE4R_S_15	fE4R_S	11	14606	374
PS19_fE4R_S_19	fE4R_S	11	10282	313
PS19_fE4R_S_30	fE4R_S	11	13717	505
PS19_fE4R_S_50	fE4R_S	11	14938	740
PS19_fE4_437G	fE4	11	9334	381
PS19_fE4_461G	fE4	11	10439	300
PS19_fE3_524G	fE3	11	11482	398
PS19_fE4S_S_132	fE4S_S	11	9463	139
PS19_fE4S_S_152	fE4S_S	11	10511	286
PS19_fE4S_S_154	fE4S_S	11	11766	429
PS19_fE4S_S_169	fE4S_S	11	7835	133
PS19_fE3_579S	fE3	11	11930	633
PS19_fE4_594S	fE4	11	7063	302
PS19_fE4_518G	fE4	11	15377	225
PS19_fE3_585S	fE3	12	16337	558
PS19_fE4R_S_15	fE4R_S	12	14606	439
PS19_fE4R_S_19	fE4R_S	12	10282	303
PS19_fE4R_S_30	fE4R_S	12	13717	455
PS19_fE4R_S_50	fE4R_S	12	14938	580
PS19_fE4_437G	fE4	12	9334	296
PS19_fE4_461G	fE4	12	10439	297
PS19_fE3_524G	fE3	12	11482	322
PS19_fE4S_S_132	fE4S_S	12	9463	202
PS19_fE4S_S_152	fE4S_S	12	10511	274
PS19_fE4S_S_154	fE4S_S	12	11766	377
PS19_fE4S_S_169	fE4S_S	12	7835	186
PS19_fE3_579S	fE3	12	11930	417
PS19_fE4_594S	fE4	12	7063	224
PS19_fE4_518G	fE4	12	15377	205
PS19_fE3_585S	fE3	13	16337	361
PS19_fE4R_S_15	fE4R_S	13	14606	384
PS19_fE4R_S_19	fE4R_S	13	10282	224
PS19_fE4R_S_30	fE4R_S	13	13717	275
PS19_fE4R_S_50	fE4R_S	13	14938	350
PS19_fE4_437G	fE4	13	9334	228
PS19_fE4_461G	fE4	13	10439	136
PS19_fE3_524G	fE3	13	11482	252
PS19_fE4S_S_132	fE4S_S	13	9463	301
PS19_fE4S_S_152	fE4S_S	13	10511	405
PS19_fE4S_S_154	fE4S_S	13	11766	181
PS19_fE4S_S_169	fE4S_S	13	7835	575
PS19_fE3_579S	fE3	13	11930	96
PS19_fE4_594S	fE4	13	7063	30
PS19_fE4_518G	fE4	13	15377	186
PS19_fE3_585S	fE3	14	16337	348
PS19_fE4R_S_15	fE4R_S	14	14606	391
PS19_fE4R_S_19	fE4R_S	14	10282	34
PS19_fE4R_S_30	fE4R_S	14	13717	407
PS19_fE4R_S_50	fE4R_S	14	14938	504
PS19_fE4_437G	fE4	14	9334	119
PS19_fE4_461G	fE4	14	10439	206
PS19_fE3_524G	fE3	14	11482	214
PS19_fE4S_S_132	fE4S_S	14	9463	183
PS19_fE4S_S_152	fE4S_S	14	10511	263
PS19_fE4S_S_154	fE4S_S	14	11766	168
PS19_fE4S_S_169	fE4S_S	14	7835	216
PS19_fE3_579S	fE3	14	11930	144
PS19_fE4_594S	fE4	14	7063	208
PS19_fE4_518G	fE4	14	15377	61
PS19_fE3_585S	fE3	15	16337	354
PS19_fE4R_S_15	fE4R_S	15	14606	232
PS19_fE4R_S_19	fE4R_S	15	10282	202
PS19_fE4R_S_30	fE4R_S	15	13717	276
PS19_fE4R_S_50	fE4R_S	15	14938	432
PS19_fE4_437G	fE4	15	9334	213
PS19_fE4_461G	fE4	15	10439	224
PS19_fE3_524G	fE3	15	11482	387
PS19_fE4S_S_132	fE4S_S	15	9463	133
PS19_fE4S_S_152	fE4S_S	15	10511	242
PS19_fE4S_S_154	fE4S_S	15	11766	231
PS19_fE4S_S_169	fE4S_S	15	7835	44
PS19_fE3_579S	fE3	15	11930	231
PS19_fE4_594S	fE4	15	7063	116
PS19_fE4_518G	fE4	15	15377	46
PS19_fE3_585S	fE3	16	16337	475
PS19_fE4R_S_15	fE4R_S	16	14606	206
PS19_fE4R_S_19	fE4R_S	16	10282	357
PS19_fE4R_S_30	fE4R_S	16	13717	454
PS19_fE4R_S_50	fE4R_S	16	14938	388
PS19_fE4_437G	fE4	16	9334	105
PS19_fE4_461G	fE4	16	10439	282
PS19_fE3_524G	fE3	16	11482	216
PS19_fE4S_S_132	fE4S_S	16	9463	98
PS19_fE4S_S_152	fE4S_S	16	10511	33
PS19_fE4S_S_154	fE4S_S	16	11766	38
PS19_fE4S_S_169	fE4S_S	16	7835	7
PS19_fE3_579S	fE3	16	11930	157
PS19_fE4_594S	fE4	16	7063	10
PS19_fE4_518G	fE4	16	15377	511
PS19_fE3_585S	fE3	17	16337	200
PS19_fE4R_S_15	fE4R_S	17	14606	412
PS19_fE4R_S_19	fE4R_S	17	10282	22
PS19_fE4R_S_30	fE4R_S	17	13717	389
PS19_fE4R_S_50	fE4R_S	17	14938	487
PS19_fE4_437G	fE4	17	9334	90
PS19_fE4_461G	fE4	17	10439	318
PS19_fE3_524G	fE3	17	11482	241
PS19_fE4S_S_132	fE4S_S	17	9463	103
PS19_fE4S_S_152	fE4S_S	17	10511	136
PS19_fE4S_S_154	fE4S_S	17	11766	142
PS19_fE4S_S_169	fE4S_S	17	7835	110
PS19_fE3_579S	fE3	17	11930	156
PS19_fE4_594S	fE4	17	7063	247
PS19_fE4_518G	fE4	17	15377	119
PS19_fE3_585S	fE3	18	16337	344
PS19_fE4R_S_15	fE4R_S	18	14606	177
PS19_fE4R_S_19	fE4R_S	18	10282	191
PS19_fE4R_S_30	fE4R_S	18	13717	279
PS19_fE4R_S_50	fE4R_S	18	14938	298
PS19_fE4_437G	fE4	18	9334	118
PS19_fE4_461G	fE4	18	10439	114
PS19_fE3_524G	fE3	18	11482	203
PS19_fE4S_S_132	fE4S_S	18	9463	120
PS19_fE4S_S_152	fE4S_S	18	10511	147
PS19_fE4S_S_154	fE4S_S	18	11766	202
PS19_fE4S_S_169	fE4S_S	18	7835	102
PS19_fE3_579S	fE3	18	11930	175
PS19_fE4_594S	fE4	18	7063	109
PS19_fE4_518G	fE4	18	15377	119
PS19_fE3_585S	fE3	19	16337	58
PS19_fE4R_S_15	fE4R_S	19	14606	109
PS19_fE4R_S_19	fE4R_S	19	10282	32
PS19_fE4R_S_30	fE4R_S	19	13717	96
PS19_fE4R_S_50	fE4R_S	19	14938	49
PS19_fE4_437G	fE4	19	9334	156
PS19_fE4_461G	fE4	19	10439	486
PS19_fE3_524G	fE3	19	11482	175
PS19_fE4S_S_132	fE4S_S	19	9463	157
PS19_fE4S_S_152	fE4S_S	19	10511	23
PS19_fE4S_S_154	fE4S_S	19	11766	97
PS19_fE4S_S_169	fE4S_S	19	7835	108
PS19_fE3_579S	fE3	19	11930	491
PS19_fE4_594S	fE4	19	7063	335
PS19_fE4_518G	fE4	19	15377	242
PS19_fE3_585S	fE3	20	16337	336
PS19_fE4R_S_15	fE4R_S	20	14606	231
PS19_fE4R_S_19	fE4R_S	20	10282	134
PS19_fE4R_S_30	fE4R_S	20	13717	210
PS19_fE4R_S_50	fE4R_S	20	14938	252
PS19_fE4_437G	fE4	20	9334	147
PS19_fE4_461G	fE4	20	10439	131
PS19_fE3_524G	fE3	20	11482	210
PS19_fE4S_S_132	fE4S_S	20	9463	95
PS19_fE4S_S_152	fE4S_S	20	10511	109
PS19_fE4S_S_154	fE4S_S	20	11766	160
PS19_fE4S_S_169	fE4S_S	20	7835	68
PS19_fE3_579S	fE3	20	11930	179
PS19_fE4_594S	fE4	20	7063	46
PS19_fE4_518G	fE4	20	15377	146
PS19_fE3_585S	fE3	21	16337	226
PS19_fE4R_S_15	fE4R_S	21	14606	135
PS19_fE4R_S_19	fE4R_S	21	10282	123
PS19_fE4R_S_30	fE4R_S	21	13717	113
PS19_fE4R_S_50	fE4R_S	21	14938	221
PS19_fE4_437G	fE4	21	9334	246
PS19_fE4_461G	fE4	21	10439	265
PS19_fE3_524G	fE3	21	11482	175
PS19_fE4S_S_132	fE4S_S	21	9463	107
PS19_fE4S_S_152	fE4S_S	21	10511	103
PS19_fE4S_S_154	fE4S_S	21	11766	142
PS19_fE4S_S_169	fE4S_S	21	7835	60
PS19_fE3_579S	fE3	21	11930	203
PS19_fE4_594S	fE4	21	7063	56
PS19_fE4_518G	fE4	21	15377	148
PS19_fE3_585S	fE3	22	16337	304
PS19_fE4R_S_15	fE4R_S	22	14606	109
PS19_fE4R_S_19	fE4R_S	22	10282	195
PS19_fE4R_S_30	fE4R_S	22	13717	224
PS19_fE4R_S_50	fE4R_S	22	14938	223
PS19_fE4_437G	fE4	22	9334	98
PS19_fE4_461G	fE4	22	10439	107
PS19_fE3_524G	fE3	22	11482	145
PS19_fE4S_S_132	fE4S_S	22	9463	170
PS19_fE4S_S_152	fE4S_S	22	10511	181
PS19_fE4S_S_154	fE4S_S	22	11766	190
PS19_fE4S_S_169	fE4S_S	22	7835	98
PS19_fE3_579S	fE3	22	11930	96
PS19_fE4_594S	fE4	22	7063	71
PS19_fE4_518G	fE4	22	15377	21
PS19_fE3_585S	fE3	23	16337	273
PS19_fE4R_S_15	fE4R_S	23	14606	191
PS19_fE4R_S_19	fE4R_S	23	10282	76
PS19_fE4R_S_30	fE4R_S	23	13717	165
PS19_fE4R_S_50	fE4R_S	23	14938	156
PS19_fE4_437G	fE4	23	9334	77
PS19_fE4_461G	fE4	23	10439	74
PS19_fE3_524G	fE3	23	11482	92
PS19_fE4S_S_132	fE4S_S	23	9463	109
PS19_fE4S_S_152	fE4S_S	23	10511	128
PS19_fE4S_S_154	fE4S_S	23	11766	137
PS19_fE4S_S_169	fE4S_S	23	7835	64
PS19_fE3_579S	fE3	23	11930	80
PS19_fE4_594S	fE4	23	7063	20
PS19_fE4_518G	fE4	23	15377	159
PS19_fE3_585S	fE3	24	16337	210
PS19_fE4R_S_15	fE4R_S	24	14606	129
PS19_fE4R_S_19	fE4R_S	24	10282	100
PS19_fE4R_S_30	fE4R_S	24	13717	137
PS19_fE4R_S_50	fE4R_S	24	14938	167
PS19_fE4_437G	fE4	24	9334	108
PS19_fE4_461G	fE4	24	10439	76
PS19_fE3_524G	fE3	24	11482	102
PS19_fE4S_S_132	fE4S_S	24	9463	134
PS19_fE4S_S_152	fE4S_S	24	10511	95
PS19_fE4S_S_154	fE4S_S	24	11766	149
PS19_fE4S_S_169	fE4S_S	24	7835	64
PS19_fE3_579S	fE3	24	11930	75
PS19_fE4_594S	fE4	24	7063	71
PS19_fE4_518G	fE4	24	15377	58
PS19_fE3_585S	fE3	25	16337	251
PS19_fE4R_S_15	fE4R_S	25	14606	209
PS19_fE4R_S_19	fE4R_S	25	10282	20
PS19_fE4R_S_30	fE4R_S	25	13717	122
PS19_fE4R_S_50	fE4R_S	25	14938	234
PS19_fE4_437G	fE4	25	9334	105
PS19_fE4_461G	fE4	25	10439	168
PS19_fE3_524G	fE3	25	11482	98
PS19_fE4S_S_132	fE4S_S	25	9463	65
PS19_fE4S_S_152	fE4S_S	25	10511	70
PS19_fE4S_S_154	fE4S_S	25	11766	51
PS19_fE4S_S_169	fE4S_S	25	7835	19
PS19_fE3_579S	fE3	25	11930	158
PS19_fE4_594S	fE4	25	7063	45
PS19_fE4_518G	fE4	25	15377	46
PS19_fE3_585S	fE3	26	16337	131
PS19_fE4R_S_15	fE4R_S	26	14606	104
PS19_fE4R_S_19	fE4R_S	26	10282	53
PS19_fE4R_S_30	fE4R_S	26	13717	104
PS19_fE4R_S_50	fE4R_S	26	14938	140
PS19_fE4_437G	fE4	26	9334	90
PS19_fE4_461G	fE4	26	10439	62
PS19_fE3_524G	fE3	26	11482	47
PS19_fE4S_S_132	fE4S_S	26	9463	46
PS19_fE4S_S_152	fE4S_S	26	10511	110
PS19_fE4S_S_154	fE4S_S	26	11766	92
PS19_fE4S_S_169	fE4S_S	26	7835	89
PS19_fE3_579S	fE3	26	11930	87
PS19_fE4_594S	fE4	26	7063	28
PS19_fE4_518G	fE4	26	15377	5
PS19_fE3_585S	fE3	27	16337	78
PS19_fE4R_S_15	fE4R_S	27	14606	109
PS19_fE4R_S_19	fE4R_S	27	10282	6
PS19_fE4R_S_30	fE4R_S	27	13717	105
PS19_fE4R_S_50	fE4R_S	27	14938	131
PS19_fE4_437G	fE4	27	9334	24
PS19_fE4_461G	fE4	27	10439	91
PS19_fE3_524G	fE3	27	11482	82
PS19_fE4S_S_132	fE4S_S	27	9463	34
PS19_fE4S_S_152	fE4S_S	27	10511	24
PS19_fE4S_S_154	fE4S_S	27	11766	28
PS19_fE4S_S_169	fE4S_S	27	7835	11
PS19_fE3_579S	fE3	27	11930	61
PS19_fE4_594S	fE4	27	7063	90
PS19_fE4_518G	fE4	27	15377	182
PS19_fE3_585S	fE3	28	16337	191
PS19_fE4R_S_15	fE4R_S	28	14606	93
PS19_fE4R_S_19	fE4R_S	28	10282	31
PS19_fE4R_S_30	fE4R_S	28	13717	96
PS19_fE4R_S_50	fE4R_S	28	14938	106
PS19_fE4_437G	fE4	28	9334	48
PS19_fE4_461G	fE4	28	10439	29
PS19_fE3_524G	fE3	28	11482	48
PS19_fE4S_S_132	fE4S_S	28	9463	55
PS19_fE4S_S_152	fE4S_S	28	10511	103
PS19_fE4S_S_154	fE4S_S	28	11766	75
PS19_fE4S_S_169	fE4S_S	28	7835	37
PS19_fE3_579S	fE3	28	11930	30
PS19_fE4_594S	fE4	28	7063	30
PS19_fE4_518G	fE4	28	15377	8
PS19_fE3_585S	fE3	29	16337	96
PS19_fE4R_S_15	fE4R_S	29	14606	87
PS19_fE4R_S_19	fE4R_S	29	10282	70
PS19_fE4R_S_30	fE4R_S	29	13717	75
PS19_fE4R_S_50	fE4R_S	29	14938	56
PS19_fE4_437G	fE4	29	9334	33
PS19_fE4_461G	fE4	29	10439	66
PS19_fE3_524G	fE3	29	11482	41
PS19_fE4S_S_132	fE4S_S	29	9463	30
PS19_fE4S_S_152	fE4S_S	29	10511	30
PS19_fE4S_S_154	fE4S_S	29	11766	77
PS19_fE4S_S_169	fE4S_S	29	7835	36
PS19_fE3_579S	fE3	29	11930	93
PS19_fE4_594S	fE4	29	7063	71
PS19_fE4_518G	fE4	29	15377	45
PS19_fE3_585S	fE3	30	16337	115
PS19_fE4R_S_15	fE4R_S	30	14606	94
PS19_fE4R_S_19	fE4R_S	30	10282	50
PS19_fE4R_S_30	fE4R_S	30	13717	60
PS19_fE4R_S_50	fE4R_S	30	14938	81
PS19_fE4_437G	fE4	30	9334	45
PS19_fE4_461G	fE4	30	10439	53
PS19_fE3_524G	fE3	30	11482	28
PS19_fE4S_S_132	fE4S_S	30	9463	50
PS19_fE4S_S_152	fE4S_S	30	10511	43
PS19_fE4S_S_154	fE4S_S	30	11766	40
PS19_fE4S_S_169	fE4S_S	30	7835	25
PS19_fE3_579S	fE3	30	11930	47
PS19_fE4_594S	fE4	30	7063	14
PS19_fE4_518G	fE4	30	15377	52
PS19_fE3_585S	fE3	31	16337	11
PS19_fE4R_S_15	fE4R_S	31	14606	229
PS19_fE4R_S_19	fE4R_S	31	10282	52
PS19_fE4R_S_30	fE4R_S	31	13717	52
PS19_fE4R_S_50	fE4R_S	31	14938	10
PS19_fE4_437G	fE4	31	9334	10
PS19_fE4_461G	fE4	31	10439	10
PS19_fE3_524G	fE3	31	11482	10
PS19_fE4S_S_132	fE4S_S	31	9463	28
PS19_fE4S_S_152	fE4S_S	31	10511	4
PS19_fE4S_S_154	fE4S_S	31	11766	35
PS19_fE4S_S_169	fE4S_S	31	7835	11
PS19_fE3_579S	fE3	31	11930	15
PS19_fE4_594S	fE4	31	7063	4
PS19_fE4_518G	fE4	31	15377	120
PS19_fE3_585S	fE3	32	16337	83
PS19_fE4R_S_15	fE4R_S	32	14606	58
PS19_fE4R_S_19	fE4R_S	32	10282	4
PS19_fE4R_S_30	fE4R_S	32	13717	56
PS19_fE4R_S_50	fE4R_S	32	14938	90
PS19_fE4_437G	fE4	32	9334	26
PS19_fE4_461G	fE4	32	10439	56
PS19_fE3_524G	fE3	32	11482	21
PS19_fE4S_S_132	fE4S_S	32	9463	28
PS19_fE4S_S_152	fE4S_S	32	10511	28
PS19_fE4S_S_154	fE4S_S	32	11766	9
PS19_fE4S_S_169	fE4S_S	32	7835	10
PS19_fE3_579S	fE3	32	11930	27
PS19_fE4_594S	fE4	32	7063	15
PS19_fE4_518G	fE4	32	15377	13
PS19_fE3_585S	fE3	33	16337	33
PS19_fE4R_S_15	fE4R_S	33	14606	42
PS19_fE4R_S_19	fE4R_S	33	10282	24
PS19_fE4R_S_30	fE4R_S	33	13717	46
PS19_fE4R_S_50	fE4R_S	33	14938	66
PS19_fE4_437G	fE4	33	9334	37
PS19_fE4_461G	fE4	33	10439	25
PS19_fE3_524G	fE3	33	11482	44
PS19_fE4S_S_132	fE4S_S	33	9463	10
PS19_fE4S_S_152	fE4S_S	33	10511	16
PS19_fE4S_S_154	fE4S_S	33	11766	18
PS19_fE4S_S_169	fE4S_S	33	7835	1
PS19_fE3_579S	fE3	33	11930	66
PS19_fE4_594S	fE4	33	7063	11
PS19_fE4_518G	fE4	33	15377	45
PS19_fE3_585S	fE3	34	16337	1
PS19_fE4R_S_15	fE4R_S	34	14606	2
PS19_fE4R_S_19	fE4R_S	34	10282	125
PS19_fE4R_S_30	fE4R_S	34	13717	3
PS19_fE4R_S_50	fE4R_S	34	14938	5
PS19_fE4_437G	fE4	34	9334	1
PS19_fE3_524G	fE3	34	11482	5
PS19_fE4S_S_132	fE4S_S	34	9463	85
PS19_fE4S_S_152	fE4S_S	34	10511	146
PS19_fE4S_S_169	fE4S_S	34	7835	1
PS19_fE3_579S	fE3	34	11930	3
PS19_fE4_594S	fE4	34	7063	2
PS19_fE4_518G	fE4	34	15377	4
PS19_fE3_585S	fE3	35	16337	65
PS19_fE4R_S_15	fE4R_S	35	14606	35
PS19_fE4R_S_19	fE4R_S	35	10282	1
PS19_fE4R_S_30	fE4R_S	35	13717	38
PS19_fE4R_S_50	fE4R_S	35	14938	65
PS19_fE4_437G	fE4	35	9334	9
PS19_fE4_461G	fE4	35	10439	16
PS19_fE3_524G	fE3	35	11482	16
PS19_fE4S_S_132	fE4S_S	35	9463	15
PS19_fE4S_S_152	fE4S_S	35	10511	39
PS19_fE4S_S_154	fE4S_S	35	11766	19
PS19_fE4S_S_169	fE4S_S	35	7835	16
PS19_fE3_579S	fE3	35	11930	9
PS19_fE4_594S	fE4	35	7063	11
PS19_fE4_518G	fE4	35	15377	2
PS19_fE3_585S	fE3	36	16337	31
PS19_fE4R_S_15	fE4R_S	36	14606	24
PS19_fE4R_S_19	fE4R_S	36	10282	16
PS19_fE4R_S_30	fE4R_S	36	13717	17
PS19_fE4R_S_50	fE4R_S	36	14938	39
PS19_fE4_437G	fE4	36	9334	14
PS19_fE4_461G	fE4	36	10439	13
PS19_fE3_524G	fE3	36	11482	20
PS19_fE4S_S_132	fE4S_S	36	9463	15
PS19_fE4S_S_152	fE4S_S	36	10511	25
PS19_fE4S_S_154	fE4S_S	36	11766	17
PS19_fE4S_S_169	fE4S_S	36	7835	23
PS19_fE3_579S	fE3	36	11930	16
PS19_fE4_594S	fE4	36	7063	2
PS19_fE4_518G	fE4	36	15377	63
PS19_fE3_585S	fE3	37	16337	20
PS19_fE4R_S_15	fE4R_S	37	14606	16
PS19_fE4R_S_19	fE4R_S	37	10282	18
PS19_fE4R_S_30	fE4R_S	37	13717	29
PS19_fE4R_S_50	fE4R_S	37	14938	29
PS19_fE4_437G	fE4	37	9334	15
PS19_fE4_461G	fE4	37	10439	12
PS19_fE3_524G	fE3	37	11482	19
PS19_fE4S_S_132	fE4S_S	37	9463	35
PS19_fE4S_S_152	fE4S_S	37	10511	3
PS19_fE4S_S_154	fE4S_S	37	11766	13
PS19_fE4S_S_169	fE4S_S	37	7835	4
PS19_fE3_579S	fE3	37	11930	27
PS19_fE4_594S	fE4	37	7063	30
PS19_fE4_518G	fE4	37	15377	12
PS19_fE3_585S	fE3	38	16337	6
PS19_fE4R_S_15	fE4R_S	38	14606	5
PS19_fE4R_S_19	fE4R_S	38	10282	1
PS19_fE4R_S_30	fE4R_S	38	13717	11
PS19_fE4R_S_50	fE4R_S	38	14938	11
PS19_fE4_437G	fE4	38	9334	3
PS19_fE4_461G	fE4	38	10439	1
PS19_fE3_524G	fE3	38	11482	4
PS19_fE4S_S_132	fE4S_S	38	9463	6
PS19_fE4S_S_152	fE4S_S	38	10511	7
PS19_fE4S_S_154	fE4S_S	38	11766	3
PS19_fE4S_S_169	fE4S_S	38	7835	7
PS19_fE3_579S	fE3	38	11930	4
PS19_fE4_518G	fE4	38	15377	4

## Sheet: S1d_DEGene_Cluster1_E4SS vs E4 
gene	p_val	avg_log2FC	pct.1	pct.2	p_val_adj
Ttr	3.62564e-258	-0.480411	0.147	0.41	9.57966e-254
Tenm2	9.26734e-229	0.517837	0.958	0.847	2.44862e-224
Zfp804b	5.50124e-227	0.570412	0.543	0.253	1.45354e-222
Skint5	9.65716e-188	0.269933	0.171	0.001	2.55161e-183
Snhg11	1.63972e-159	0.515875	0.758	0.547	4.33246e-155
Apod	2.0678e-147	-0.252466	0.089	0.258	5.46355e-143
Ptgds	5.78609e-138	-0.282992	0.167	0.361	1.5288e-133
Galnt17	1.57327e-137	-0.366668	0.827	0.923	4.15689e-133
Cfap54	6.54018e-134	0.248533	0.222	0.055	1.72805e-129
Gm18870	4.94062e-123	0.176607	0.114	0	1.30541e-118
Rnf121	1.49007e-119	-0.243658	0.113	0.271	3.93707e-115
Ptprd	4.45886e-118	0.285228	0.993	0.983	1.17812e-113
Malat1	1.05993e-110	-0.171778	1	1	2.80055e-106
Zbtb20	1.71962e-109	-0.251346	0.994	0.998	4.54358e-105
Nkain2	6.77316e-105	0.24796	0.998	0.993	1.7896e-100
Schip1	8.08043e-103	0.326858	0.757	0.623	2.13501e-98
Gria1	1.52032e-92	-0.254387	0.964	0.985	4.01698e-88
Nrg3	4.22335e-91	-0.237918	0.997	0.999	1.11589e-86
Gm47283	4.65536e-88	0.273294	0.507	0.336	1.23004e-83
Hectd2os	4.43962e-87	-0.269578	0.192	0.343	1.17304e-82
Hectd2	1.10289e-80	-0.324988	0.296	0.449	2.91405e-76
Rpl29	7.77416e-75	-0.112699	0.029	0.108	2.05409e-70
Slit2	2.28951e-71	0.214192	0.199	0.08	6.04934e-67
Kcnip4	5.66757e-70	0.188483	0.999	0.999	1.49748e-65
Nrg3os	1.07195e-69	-0.272056	0.733	0.834	2.8323e-65
Lsamp	1.43592e-67	0.186461	0.999	0.998	3.794e-63
Grik2	4.84809e-66	0.223305	0.966	0.933	1.28096e-61
Cck	1.60462e-65	0.188484	0.27	0.139	4.23974e-61
Rasal2	7.84409e-64	-0.246791	0.833	0.897	2.07256e-59
Ralyl	7.25653e-63	0.262782	0.683	0.561	1.91732e-58
Grin2a	5.91454e-61	-0.196291	0.987	0.994	1.56274e-56
Cntnap5a	2.9472e-59	0.242214	0.857	0.763	7.7871e-55
Rfx3	5.13559e-59	-0.260179	0.908	0.939	1.35692e-54
Cdh13	1.40848e-58	0.21396	0.454	0.305	3.72148e-54
Maml2	2.79194e-58	-0.257732	0.761	0.84	7.37686e-54
Edil3	7.73136e-58	0.233963	0.481	0.342	2.04278e-53
Gm20642	1.40483e-57	-0.232827	0.686	0.794	3.71185e-53
Fam155a	5.02053e-57	-0.188042	0.978	0.988	1.32652e-52
Prr16	1.26008e-55	0.201897	0.336	0.203	3.32937e-51
Pde1a	2.43521e-54	0.168375	0.208	0.1	6.4343e-50
Epha6	3.64439e-54	0.198042	0.914	0.86	9.6292e-50
Vps13c	4.82428e-54	-0.20269	0.554	0.678	1.27467e-49
Ntrk3	4.91261e-54	-0.233387	0.818	0.877	1.29801e-49
Slc4a4	3.26674e-52	-0.254438	0.734	0.81	8.63138e-48
Cdh12	6.33356e-52	0.263193	0.608	0.498	1.67345e-47
Wipf3	1.05791e-51	-0.217893	0.517	0.637	2.79521e-47
Gm41505	1.02585e-50	-0.187453	0.305	0.429	2.7105e-46
Kctd16	2.27492e-50	0.21662	0.934	0.89	6.01079e-46
Ighm	4.1699e-50	-0.104776	0.042	0.111	1.10177e-45
Tafa1	1.14248e-48	0.250165	0.813	0.729	3.01867e-44
Kcnb2	1.37369e-48	0.227395	0.716	0.614	3.62957e-44
Zbtb16	2.84344e-47	-0.194127	0.36	0.482	7.51293e-43
Trim2	7.00632e-47	-0.220812	0.594	0.69	1.85121e-42
Tnr	1.49844e-46	-0.199883	0.724	0.803	3.95917e-42
Slit1	6.08733e-46	-0.19495	0.481	0.595	1.60839e-41
Nedd4l	1.62514e-44	-0.19513	0.637	0.733	4.29394e-40
Dcc	2.94296e-44	0.24433	0.681	0.579	7.77589e-40
Tanc1	3.91267e-44	-0.210843	0.633	0.733	1.03381e-39
Kalrn	1.50006e-43	-0.150486	0.973	0.989	3.96347e-39
Ptprj	1.67421e-43	-0.203833	0.608	0.695	4.4236e-39
Gm5087	1.93969e-43	0.158551	0.291	0.181	5.12504e-39
Cnih3	4.07918e-43	-0.208856	0.28	0.388	1.0778e-38
Pdzd2	8.80873e-43	-0.241339	0.513	0.608	2.32744e-38
Meg3	2.25088e-42	0.189069	0.957	0.929	5.94727e-38
Macrod2	5.00763e-42	0.195404	0.894	0.856	1.32312e-37
4930473A02Rik	2.84704e-41	-0.136259	0.148	0.243	7.52245e-37
Atp2c1	2.90895e-40	0.180792	0.575	0.471	7.68603e-36
Zranb2	1.25338e-39	0.179418	0.663	0.568	3.31169e-35
Sgcz	2.93483e-39	0.206856	0.192	0.103	7.75439e-35
A330102I10Rik	3.24491e-39	-0.115867	0.108	0.191	8.57371e-35
Thsd7a	9.32932e-39	0.190983	0.731	0.644	2.46499e-34
Synpr	6.03205e-38	0.19407	0.795	0.721	1.59379e-33
Epha7	3.70324e-37	-0.185053	0.811	0.881	9.78469e-33
Tmeff2	3.91148e-37	0.204573	0.755	0.675	1.03349e-32
Cyp7b1	4.43388e-37	-0.205163	0.485	0.584	1.17152e-32
Clmp	4.73285e-37	-0.133177	0.136	0.224	1.25051e-32
Gm14330	8.3143e-37	-0.130707	0.143	0.23	2.1968e-32
Clstn2	8.40355e-37	-0.18849	0.842	0.89	2.22039e-32
Tmsb4x	1.013e-36	0.178611	0.506	0.396	2.67656e-32
Rimbp2	1.60034e-36	-0.170662	0.523	0.623	4.22842e-32
Plxna4os3	5.32551e-36	-0.15665	0.268	0.37	1.40711e-31
Robo3	7.07595e-36	-0.110891	0.09	0.164	1.86961e-31
Cntn5	7.69852e-36	0.183209	0.844	0.78	2.0341e-31
Kcnj6	1.46705e-35	-0.165513	0.727	0.795	3.87624e-31
Tenm4	1.62311e-35	0.133976	0.194	0.108	4.28859e-31
AC149090.1	7.38625e-35	0.178193	0.825	0.757	1.95159e-30
Ubash3b	1.1143e-34	-0.13699	0.193	0.286	2.9442e-30
Inf2	1.42738e-34	-0.125826	0.151	0.237	3.77143e-30
Rbfox1	2.47917e-34	0.138101	0.987	0.982	6.55045e-30
Cadm1	4.90538e-33	0.171237	0.686	0.603	1.2961e-28
Kcnh7	4.97383e-32	0.166443	0.375	0.277	1.31419e-27
3110021N24Rik	1.31091e-31	-0.128684	0.2	0.291	3.46368e-27
Nrg1	1.72683e-31	0.196984	0.604	0.494	4.56262e-27
Magi2	2.53904e-31	-0.146739	0.955	0.969	6.70866e-27
Parp8	3.54498e-31	-0.104988	0.096	0.165	9.36655e-27
Dpp6	4.46908e-31	-0.145808	0.882	0.917	1.18082e-26
Plxna4	5.33006e-31	-0.164288	0.858	0.891	1.40831e-26
Dscam	5.70786e-31	-0.160116	0.727	0.795	1.50813e-26
Myo5b	9.02421e-31	0.119081	0.187	0.11	2.38438e-26
Ptprk	1.32555e-30	0.156428	0.546	0.449	3.50238e-26
Sphkap	2.10613e-30	-0.231912	0.77	0.804	5.56481e-26
Syndig1	2.90411e-30	-0.126213	0.19	0.277	7.67323e-26
March1	6.03572e-30	0.178789	0.57	0.483	1.59476e-25
Trpc4	7.96329e-30	-0.140596	0.219	0.307	2.10406e-25
Nell2	1.51894e-29	-0.168764	0.743	0.799	4.01336e-25
Robo2	1.66513e-29	0.173681	0.766	0.698	4.3996e-25
Ptk2b	3.17002e-29	-0.146155	0.538	0.628	8.37582e-25
Camk2a	3.6106e-29	-0.153685	0.889	0.924	9.53994e-25
Gse1	6.37741e-29	-0.130174	0.348	0.448	1.68504e-24
4930509J09Rik	1.28557e-28	-0.18221	0.682	0.756	3.39674e-24
Ksr1	1.86914e-28	-0.132484	0.278	0.369	4.93865e-24
Trpc6	2.17716e-28	0.17567	0.571	0.48	5.75249e-24
Shisa4	5.39809e-28	0.120751	0.233	0.152	1.42628e-23
Nebl	7.34431e-28	-0.140854	0.795	0.852	1.94051e-23
A930015D03Rik	1.10625e-27	-0.112144	0.186	0.268	2.92293e-23
Cep112	1.27426e-27	-0.154322	0.372	0.464	3.36686e-23
Hdac9	5.58472e-27	0.149149	0.486	0.394	1.47559e-22
Zcchc7	7.82403e-27	-0.15189	0.643	0.715	2.06726e-22
Syn3	8.97034e-27	-0.141213	0.335	0.426	2.37014e-22
Fras1	1.12232e-26	0.106922	0.178	0.108	2.9654e-22
Gm11099	1.60803e-26	0.116224	0.199	0.125	4.24875e-22
4930567K20Rik	1.64988e-26	-0.134185	0.307	0.398	4.35932e-22
Prox1	1.89213e-26	-0.148429	0.462	0.546	4.99938e-22
Gm47523	2.08196e-26	-0.113332	0.176	0.254	5.50095e-22
Slc24a5	2.23533e-26	0.127783	0.39	0.298	5.90619e-22
Snap25	2.78208e-26	0.14413	0.791	0.735	7.35082e-22
Ptchd4	2.84709e-26	-0.167013	0.53	0.606	7.52258e-22
Pcdh9	3.04171e-26	0.125547	0.99	0.976	8.03681e-22
Gm12296	3.08796e-26	-0.13841	0.44	0.535	8.159e-22
Cdh8	7.28036e-26	-0.1719	0.71	0.761	1.92362e-21
Grid2	2.91956e-25	0.157333	0.391	0.303	7.71407e-21
Cacna1h	3.96228e-25	-0.110904	0.203	0.282	1.04691e-20
Cdh9	5.26243e-25	0.147998	0.821	0.773	1.39044e-20
9630028H03Rik	6.67664e-25	-0.144964	0.397	0.485	1.7641e-20
Kcnd2	7.33994e-25	-0.12292	0.987	0.99	1.93936e-20
Gm32509	7.70212e-25	-0.140629	0.405	0.493	2.03505e-20
Gm20319	7.93756e-25	-0.132296	0.296	0.383	2.09726e-20
Tspan5	8.26796e-25	-0.146361	0.549	0.631	2.18456e-20
Tafa2	8.41399e-25	-0.202872	0.886	0.909	2.22315e-20
Ppp1r21	1.45512e-24	0.103593	0.22	0.146	3.84472e-20
Thsd7b	1.53447e-24	0.105194	0.19	0.12	4.05439e-20
Prkn	2.11019e-24	0.135334	0.52	0.432	5.57556e-20
Adcy8	2.75374e-24	0.102786	0.214	0.14	7.27593e-20
Gas5	2.99599e-24	0.133114	0.321	0.24	7.91599e-20
Arhgap39	3.20554e-24	-0.128673	0.485	0.576	8.46968e-20
Ncam2	8.38898e-24	0.146818	0.892	0.87	2.21654e-19
Tspan18	1.08485e-23	-0.113544	0.182	0.255	2.86638e-19
Pdzrn4	1.08795e-23	0.1351	0.258	0.181	2.87458e-19
Sema5a	1.36136e-23	-0.13602	0.711	0.776	3.59698e-19
Gfra1	2.36695e-23	0.113744	0.262	0.184	6.25395e-19
Pakap	2.66776e-23	-0.150843	0.474	0.55	7.04875e-19
1700111E14Rik	4.48741e-23	-0.128626	0.418	0.504	1.18566e-18
Xist	7.80314e-23	0.336214	0.509	0.488	2.06175e-18
Cacna1c	1.08719e-22	-0.126776	0.857	0.9	2.87258e-18
Camk2b	1.22831e-22	-0.126225	0.606	0.683	3.24545e-18
Dmd	1.27538e-22	0.145669	0.546	0.463	3.36982e-18
Dlgap2	1.3324e-22	-0.126902	0.946	0.966	3.52046e-18
Mast4	3.35537e-22	-0.145818	0.501	0.579	8.86556e-18
Prkg1	6.64802e-22	0.126697	0.85	0.803	1.75654e-17
Pgbd5	1.00067e-21	-0.122473	0.451	0.531	2.64398e-17
Ank2	1.31888e-21	0.125927	0.927	0.908	3.48476e-17
Gabrg3	1.71767e-21	0.111723	0.236	0.165	4.53843e-17
Ank3	2.11475e-21	-0.120637	0.969	0.982	5.58759e-17
Nrp1	2.91411e-21	-0.134776	0.488	0.568	7.69965e-17
Hecw1	5.06355e-21	0.129656	0.577	0.5	1.33789e-16
Myt1l	6.29337e-21	-0.124682	0.786	0.836	1.66283e-16
Map3k4	9.63425e-21	-0.102345	0.248	0.324	2.54556e-16
Arpp21	1.18493e-20	0.134808	0.747	0.7	3.13082e-16
Rbfox3	1.31202e-20	-0.127119	0.662	0.722	3.46663e-16
Fstl4	1.7192e-20	-0.131497	0.482	0.564	4.54248e-16
Gabrb1	1.97114e-20	-0.147948	0.881	0.905	5.20816e-16
Dapk1	2.95592e-20	-0.124467	0.564	0.639	7.81014e-16
Fbxl7	2.98088e-20	0.130198	0.319	0.244	7.87609e-16
Large1	3.16612e-20	-0.148748	0.775	0.819	8.36552e-16
Rasgrf2	4.83088e-20	-0.127773	0.388	0.464	1.27642e-15
Grm7	5.01537e-20	-0.128687	0.94	0.95	1.32516e-15
Ahcyl2	6.35384e-20	-0.127597	0.866	0.911	1.67881e-15
A330015K06Rik	6.58978e-20	-0.133278	0.45	0.531	1.74115e-15
Lyst	2.01313e-19	-0.124245	0.614	0.685	5.3191e-15
Glis3	2.13848e-19	-0.147221	0.723	0.77	5.65029e-15
Ryr2	2.31348e-19	-0.105656	0.937	0.956	6.11267e-15
Tmtc1	2.59089e-19	-0.123577	0.36	0.433	6.84566e-15
Mitf	2.97755e-19	-0.108868	0.165	0.228	7.86728e-15
Grb14	3.02024e-19	0.106743	0.28	0.21	7.98009e-15
Alcam	3.80541e-19	0.115951	0.286	0.214	1.00547e-14
Adamts17	4.16505e-19	-0.111704	0.378	0.456	1.10049e-14
Col25a1	4.5147e-19	0.115588	0.375	0.298	1.19287e-14
Mir99ahg	5.00215e-19	0.128249	0.628	0.56	1.32167e-14
Il1rap	5.71056e-19	-0.144522	0.711	0.76	1.50884e-14
Gm42439	8.43874e-19	-0.123738	0.547	0.621	2.22968e-14
Fndc9	1.22045e-18	-0.102573	0.346	0.423	3.22467e-14
Ccdc85a	1.85332e-18	-0.13119	0.765	0.815	4.89684e-14
Cacna1e	2.30683e-18	-0.10383	0.873	0.911	6.09511e-14
Focad	4.63279e-18	-0.102518	0.317	0.392	1.22408e-13
Map2	5.51348e-18	-0.118419	0.619	0.686	1.45677e-13
Syt7	7.99252e-18	-0.115478	0.538	0.602	2.11178e-13
Shisa6	1.22757e-17	-0.114754	0.621	0.694	3.24348e-13
Ly6h	1.24591e-17	0.105758	0.356	0.285	3.29193e-13
Ttc3	1.82089e-17	0.112485	0.78	0.739	4.81114e-13
Gm41609	2.74221e-17	-0.104237	0.349	0.422	7.24548e-13
Cntn3	4.3011e-17	0.111603	0.411	0.34	1.13644e-12
Rasgrf1	4.3323e-17	-0.141507	0.787	0.815	1.14468e-12
Ppp1r1a	5.13442e-17	0.103686	0.375	0.305	1.35662e-12
Sorl1	6.50384e-17	-0.100392	0.295	0.364	1.71845e-12
Dgkb	6.90076e-17	0.158872	0.604	0.55	1.82332e-12
Lcor	7.4685e-17	0.111119	0.412	0.344	1.97333e-12
Cblb	9.46361e-17	-0.110598	0.391	0.46	2.50048e-12
Gabrb2	1.25936e-16	0.125657	0.632	0.573	3.32749e-12
Adarb2	2.04032e-16	0.120672	0.914	0.892	5.39094e-12
St6galnac3	2.88422e-16	0.115269	0.656	0.596	7.62068e-12
5330438D12Rik	4.11082e-16	-0.102869	0.614	0.682	1.08616e-11
Itga8	4.5237e-16	0.125955	0.594	0.536	1.19525e-11
Adcy1	4.53744e-16	-0.113616	0.483	0.546	1.19888e-11
Ptpra	4.87402e-16	-0.10171	0.399	0.469	1.28781e-11
Mbnl2	5.18895e-16	0.107994	0.613	0.556	1.37103e-11
Luc7l3	5.75282e-16	-0.109278	0.486	0.555	1.52001e-11
Slc2a13	6.22366e-16	-0.114246	0.662	0.718	1.64441e-11
Grm5	7.67959e-16	0.106168	0.956	0.946	2.0291e-11
Gm26871	1.11411e-15	0.111368	0.751	0.709	2.9437e-11
Lgi1	1.22186e-15	-0.111003	0.524	0.586	3.22841e-11
Pard3	1.23109e-15	-0.111229	0.445	0.508	3.25279e-11
Mef2c	1.78344e-15	0.119816	0.618	0.564	4.7122e-11
Btbd9	4.81165e-15	0.109193	0.876	0.864	1.27133e-10
Sema6d	5.35139e-15	-0.14121	0.502	0.562	1.41394e-10
Dync1i1	5.64766e-15	0.104619	0.476	0.413	1.49223e-10
Pde7b	6.00799e-15	0.10519	0.485	0.416	1.58743e-10
Dtna	8.2794e-15	-0.10748	0.555	0.621	2.18758e-10
Elmod1	1.20573e-14	0.107988	0.609	0.553	3.18579e-10
Sntg1	1.29544e-14	-0.110105	0.833	0.863	3.42282e-10
Rpl6	2.14872e-14	-0.107813	0.334	0.394	5.67735e-10
Prkca	3.36902e-14	-0.126303	0.441	0.497	8.90162e-10
Cacna2d1	3.62559e-14	0.104337	0.838	0.815	9.57954e-10
Htr4	5.81935e-14	-0.113956	0.489	0.546	1.53759e-09
Plcb1	5.85534e-14	-0.100865	0.859	0.893	1.5471e-09
Pde4d	8.04469e-14	-0.106161	0.305	0.371	2.12557e-09
5730522E02Rik	1.01466e-13	0.104897	0.623	0.565	2.68094e-09
H3f3b	1.57172e-13	-0.104518	0.296	0.354	4.15279e-09
Syn2	1.88699e-13	0.111251	0.687	0.647	4.98582e-09
Fam189a1	2.02321e-13	0.100036	0.441	0.381	5.34572e-09
Samd12	2.14961e-13	-0.104805	0.536	0.594	5.6797e-09
Lcorl	3.39631e-13	0.100475	0.253	0.199	8.97372e-09
Celf3	3.43271e-13	-0.104708	0.402	0.459	9.06991e-09
Hs6st3	3.85044e-13	0.105073	0.428	0.364	1.01736e-08
Gm43376	1.30152e-12	-0.10104	0.452	0.509	3.43887e-08
Ppm1l	6.58454e-12	-0.102269	0.379	0.437	1.73977e-07
Kcnq3	1.13114e-11	-0.110425	0.685	0.73	2.98869e-07
Prkag2	3.7465e-11	-0.100492	0.547	0.593	9.89899e-07
Lrrc4c	5.78795e-11	0.128091	0.62	0.577	1.52929e-06
Plcl1	3.64824e-09	-0.10439	0.64	0.671	9.63939e-05
Cntnap5b	1.00421e-05	-0.141957	0.619	0.633	0.265332

## Sheet: S1e_DEGene_Cluster1_E4RS vs E4
gene	p_val	avg_log2FC	pct.1	pct.2	p_val_adj
Gm42418	5.67019e-270	0.745204	0.887	0.851	1.49818e-265
Ttr	2.1475e-209	0.541802	0.669	0.41	5.67412e-205
Snhg11	2.24173e-191	0.617104	0.776	0.547	5.92309e-187
Rnf121	3.61405e-178	-0.287251	0.079	0.271	9.54904e-174
Lsamp	1.27118e-126	0.279578	0.999	0.998	3.35871e-122
Rbfox1	2.33915e-111	0.293626	0.986	0.982	6.18049e-107
Meg3	7.35278e-103	0.343261	0.958	0.929	1.94275e-98
4930509J09Rik	4.08389e-102	-0.350111	0.584	0.756	1.07905e-97
Gm20754	4.51766e-102	-0.333595	0.726	0.871	1.19366e-97
Tenm2	8.48103e-100	0.458689	0.922	0.847	2.24086e-95
Syt7	1.50601e-97	-0.262922	0.409	0.602	3.97917e-93
Ptprd	1.31522e-88	0.276326	0.987	0.983	3.47509e-84
Celf3	8.52246e-85	-0.240071	0.284	0.459	2.2518e-80
Ndst4	2.46413e-79	-0.258172	0.233	0.395	6.51073e-75
Tmsb4x	3.26275e-76	0.323226	0.537	0.396	8.62083e-72
Kcnj3	2.71284e-72	-0.262266	0.62	0.772	7.16786e-68
Sema6d	3.46432e-72	-0.274524	0.396	0.562	9.15344e-68
Maml3	4.4383e-72	-0.227154	0.445	0.617	1.17269e-67
Ighm	5.29273e-71	-0.125276	0.03	0.111	1.39845e-66
Sema5a	3.10279e-66	-0.234755	0.621	0.776	8.19819e-62
Vps13c	4.65939e-63	-0.20674	0.517	0.678	1.2311e-58
Lncppara	1.41226e-61	-0.172372	0.192	0.328	3.73146e-57
Fam131a	1.66935e-61	-0.170732	0.203	0.342	4.41077e-57
Jph1	1.82201e-60	-0.22127	0.492	0.649	4.81411e-56
Rasa1	4.56132e-59	-0.189599	0.279	0.425	1.20519e-54
Clmp	6.75459e-59	-0.167872	0.113	0.224	1.7847e-54
Nrg2	8.19412e-59	-0.189945	0.41	0.565	2.16505e-54
Cnih3	2.6765e-58	-0.219517	0.25	0.388	7.07185e-54
Rasgrf1	3.85705e-58	-0.236695	0.673	0.815	1.01911e-53
Prkd1	1.20882e-56	-0.218419	0.44	0.587	3.19395e-52
Rph3a	1.72384e-56	-0.168353	0.198	0.328	4.55473e-52
Slc8a2	4.39165e-56	-0.165573	0.202	0.333	1.16036e-51
Lca5	6.13009e-56	-0.153175	0.121	0.231	1.61969e-51
Nip7	8.46954e-56	-0.106799	0.037	0.11	2.23782e-51
Syt1	8.69936e-56	0.199256	0.977	0.979	2.29854e-51
Dagla	1.58487e-55	-0.165571	0.211	0.344	4.18755e-51
Cacna1h	9.44669e-55	-0.156373	0.162	0.282	2.49601e-50
Lrrtm4	1.29322e-54	-0.19325	0.996	0.998	3.41696e-50
Neurod2	3.14904e-54	-0.154497	0.137	0.25	8.3204e-50
Actb	4.13716e-54	0.270707	0.412	0.293	1.09312e-49
Calm1	7.18467e-54	0.276231	0.589	0.479	1.89833e-49
Mlip	2.75056e-53	-0.157326	0.168	0.288	7.26754e-49
Ptpro	7.55112e-53	-0.16645	0.198	0.324	1.99516e-48
2010300C02Rik	1.62233e-52	-0.186399	0.579	0.727	4.28652e-48
Mkx	4.14463e-52	-0.172808	0.211	0.336	1.09509e-47
Plekhg5	2.1786e-51	-0.176704	0.47	0.617	5.7563e-47
Ntng1	2.38122e-51	-0.244459	0.571	0.702	6.29167e-47
Prmt8	3.90323e-51	-0.159862	0.215	0.341	1.03131e-46
Prox1	6.19545e-51	-0.188388	0.404	0.546	1.63696e-46
Hectd2	4.79166e-50	-0.238725	0.317	0.449	1.26605e-45
Robo3	7.64393e-50	-0.12618	0.076	0.164	2.01968e-45
Adamts17	1.12492e-49	-0.173942	0.316	0.456	2.97226e-45
Foxn2	1.22959e-49	-0.13297	0.1	0.197	3.24883e-45
Ppp1r13b	1.77091e-49	-0.172434	0.401	0.545	4.67911e-45
Fam163b	1.23279e-48	-0.154157	0.153	0.263	3.25727e-44
Hnrnpm	2.46616e-47	-0.147624	0.198	0.316	6.51608e-43
Ranbp9	4.41024e-47	-0.152409	0.24	0.365	1.16527e-42
Lct	4.64074e-47	-0.118604	0.079	0.165	1.22618e-42
A230004M16Rik	5.67192e-47	-0.16485	0.266	0.393	1.49864e-42
Cap1	6.11934e-47	-0.140768	0.178	0.293	1.61685e-42
Mri1	6.87464e-47	-0.11035	0.066	0.147	1.81642e-42
Syndig1	1.17333e-46	-0.147647	0.164	0.277	3.10016e-42
Gm41505	4.061e-46	-0.168955	0.301	0.429	1.073e-41
Hsp90ab1	4.1136e-46	0.248339	0.459	0.348	1.0869e-41
Lgi1	4.32439e-46	-0.175091	0.449	0.586	1.14259e-41
Adcy1	6.68355e-46	-0.173021	0.408	0.546	1.76593e-41
Gm40841	7.21749e-46	-0.139424	0.134	0.236	1.90701e-41
F730043M19Rik	1.46079e-45	-0.156846	0.276	0.403	3.85971e-41
Chrna7	1.87697e-45	-0.161558	0.198	0.311	4.95933e-41
Fbxl16	2.14875e-45	-0.122444	0.099	0.19	5.67743e-41
9530026P05Rik	2.57345e-45	-0.121574	0.064	0.142	6.79957e-41
Epha7	3.2033e-45	-0.193671	0.765	0.881	8.46375e-41
Synpo	4.10176e-45	-0.130615	0.124	0.223	1.08377e-40
Tacc1	4.60158e-45	-0.157604	0.317	0.452	1.21583e-40
Pkig	1.12291e-44	-0.161227	0.331	0.462	2.96694e-40
Pgbd5	1.61617e-44	-0.165284	0.397	0.531	4.27024e-40
Syne1	2.47374e-44	-0.191106	0.696	0.829	6.53611e-40
Gm47523	4.96908e-44	-0.141132	0.151	0.254	1.31293e-39
Cemip	9.12207e-44	-0.154321	0.237	0.356	2.41023e-39
Nrxn1	2.80711e-43	0.200447	0.945	0.937	7.41694e-39
Camk2b	2.83872e-43	-0.157088	0.535	0.683	7.50048e-39
Arhgef25	6.48305e-43	-0.147893	0.25	0.37	1.71295e-38
Inf2	1.08798e-42	-0.13391	0.138	0.237	2.87467e-38
Pde1a	1.15237e-42	0.183162	0.192	0.1	3.04479e-38
Gm14330	1.57574e-42	-0.133126	0.133	0.23	4.16341e-38
Slc7a14	1.97355e-42	-0.169173	0.445	0.586	5.2145e-38
Pitpnm2	4.20432e-42	-0.151476	0.447	0.585	1.11087e-37
Rnf112	4.62442e-42	-0.143791	0.301	0.428	1.22186e-37
Dpf3	1.01862e-41	-0.147826	0.21	0.322	2.69139e-37
Ubb	2.94479e-41	0.241055	0.386	0.283	7.78072e-37
Gabra2	3.21565e-41	-0.167469	0.557	0.701	8.49638e-37
Kcnt2	3.90738e-41	-0.169861	0.446	0.58	1.03241e-36
Nkain2	6.20947e-41	0.17962	0.995	0.993	1.64067e-36
Zfp46	6.52778e-41	-0.105275	0.075	0.152	1.72477e-36
Ubash3b	2.01461e-40	-0.140866	0.181	0.286	5.323e-36
Tanc1	2.04586e-40	-0.178524	0.598	0.733	5.40556e-36
Cap2	2.88031e-40	-0.161588	0.534	0.669	7.61035e-36
Dpyd	3.03853e-40	-0.185562	0.498	0.627	8.0284e-36
Fstl4	4.79726e-40	-0.176037	0.432	0.564	1.26753e-35
Vash1	4.80374e-40	-0.101859	0.067	0.141	1.26924e-35
Lmo3	4.96666e-40	-0.158504	0.294	0.415	1.31229e-35
Trank1	7.51276e-40	-0.145126	0.349	0.477	1.98502e-35
C1ql3	1.37294e-39	-0.203316	0.368	0.483	3.62757e-35
Doc2b	1.46264e-39	-0.11662	0.091	0.172	3.86458e-35
Rhobtb2	1.46306e-39	-0.112901	0.1	0.184	3.86569e-35
Zc3h6	1.97378e-39	-0.12522	0.168	0.271	5.21511e-35
Gm48512	2.24084e-39	-0.132642	0.207	0.318	5.92074e-35
Tenm4	2.43934e-39	0.190465	0.198	0.108	6.44523e-35
Mtmr12	2.62011e-39	-0.143084	0.278	0.396	6.92287e-35
Zdhhc21	2.68721e-39	-0.129443	0.179	0.282	7.10014e-35
Gm20319	3.01091e-39	-0.157436	0.267	0.383	7.95543e-35
Gse1	3.44834e-39	-0.140459	0.322	0.448	9.11121e-35
Syn3	3.59605e-39	-0.157577	0.305	0.426	9.50149e-35
Kcnj6	4.08308e-39	-0.164834	0.672	0.795	1.07883e-34
Itga8	5.08316e-39	-0.161182	0.411	0.536	1.34307e-34
Lrrn1	8.6723e-39	-0.122826	0.134	0.227	2.2914e-34
4930567K20Rik	9.75027e-39	-0.150624	0.28	0.398	2.57622e-34
Tspan5	1.05837e-38	-0.164917	0.493	0.631	2.79643e-34
Rb1	1.2379e-38	-0.131273	0.189	0.294	3.27078e-34
Fbxo34	1.31681e-38	-0.135575	0.233	0.346	3.47928e-34
Arhgef2	1.38504e-38	-0.114136	0.113	0.201	3.65954e-34
Crk	1.78101e-38	-0.102869	0.082	0.16	4.70578e-34
Neurl1a	1.96681e-38	-0.115352	0.113	0.2	5.1967e-34
Vav3	2.83328e-38	-0.152692	0.334	0.456	7.4861e-34
Scn3a	3.31262e-38	-0.14281	0.293	0.413	8.7526e-34
Gm16267	4.56857e-38	-0.139118	0.17	0.268	1.20711e-33
Tiam1	4.82059e-38	-0.158871	0.591	0.718	1.2737e-33
Dgkh	5.35016e-38	-0.172165	0.734	0.845	1.41362e-33
Pip5k1a	5.38675e-38	-0.139291	0.274	0.391	1.42329e-33
Ildr2	6.45265e-38	-0.14014	0.227	0.336	1.70492e-33
Rapgefl1	6.57649e-38	-0.127059	0.171	0.27	1.73764e-33
Gng7	8.26039e-38	-0.126073	0.166	0.265	2.18256e-33
Slc25a42	9.82991e-38	-0.112032	0.098	0.18	2.59726e-33
Bcl11b	1.04256e-37	-0.152371	0.411	0.539	2.75465e-33
Snw1	1.68116e-37	-0.10004	0.088	0.168	4.44197e-33
Gm15594	3.05966e-37	-0.131998	0.219	0.327	8.08422e-33
2610035D17Rik	3.2338e-37	-0.136111	0.183	0.283	8.54436e-33
Cyp7b1	3.62904e-37	-0.157911	0.452	0.584	9.58864e-33
Spred2	4.81808e-37	-0.141239	0.259	0.372	1.27303e-32
Ift122	5.24514e-37	-0.10866	0.101	0.183	1.38587e-32
Gabra4	5.52119e-37	-0.153311	0.327	0.442	1.45881e-32
Tafa2	5.93024e-37	-0.211777	0.825	0.909	1.56689e-32
4930578M01Rik	7.43039e-37	-0.112667	0.114	0.2	1.96326e-32
Glis3	8.56308e-37	-0.1854	0.653	0.77	2.26254e-32
Gm46123	9.01401e-37	-0.115539	0.115	0.199	2.38168e-32
Gfod1	1.22046e-36	-0.14684	0.347	0.469	3.22471e-32
Rasl10a	1.25319e-36	-0.131064	0.164	0.26	3.31117e-32
Slc23a2	1.45611e-36	-0.122846	0.186	0.289	3.84733e-32
Wipf3	1.46327e-36	-0.156234	0.505	0.637	3.86624e-32
Galnt11	1.50034e-36	-0.134634	0.194	0.296	3.9642e-32
Fam49a	4.9568e-36	-0.126828	0.201	0.304	1.30969e-31
Epha4	4.99801e-36	-0.161319	0.524	0.653	1.32057e-31
Slc6a6	5.37254e-36	-0.137102	0.268	0.38	1.41953e-31
Pura	5.43769e-36	-0.121511	0.238	0.349	1.43675e-31
Pcf11	7.56166e-36	-0.109809	0.111	0.195	1.99794e-31
Pkia	9.46597e-36	-0.13521	0.228	0.334	2.5011e-31
Nae1	1.50791e-35	-0.102175	0.1	0.18	3.9842e-31
Nvl	2.24724e-35	-0.135723	0.31	0.424	5.93766e-31
Dtx3	2.50607e-35	-0.120411	0.178	0.275	6.62153e-31
Rbm26	2.58568e-35	-0.135415	0.377	0.502	6.83188e-31
Gm34567	2.67879e-35	-0.123806	0.124	0.208	7.07789e-31
Cck	2.82837e-35	0.163767	0.228	0.139	7.47312e-31
Ppp1r1a	4.05629e-35	-0.13018	0.204	0.305	1.07175e-30
Akap8	4.22406e-35	-0.113051	0.144	0.235	1.11608e-30
Dlgap1	5.00827e-35	0.132915	0.995	0.998	1.32329e-30
Pde4a	5.03078e-35	-0.127087	0.24	0.348	1.32923e-30
Tmem178	5.24694e-35	-0.126894	0.226	0.331	1.38635e-30
Iqsec2	5.57053e-35	-0.131674	0.339	0.459	1.47184e-30
Zhx2	5.75487e-35	-0.122353	0.164	0.258	1.52055e-30
Wbp11	6.19587e-35	-0.102261	0.079	0.152	1.63707e-30
Sbf1	6.2385e-35	-0.113663	0.113	0.194	1.64834e-30
Nfx1	7.95448e-35	-0.124917	0.235	0.341	2.10173e-30
Nlgn1	1.21094e-34	0.167405	0.977	0.972	3.19954e-30
Clvs2	1.34934e-34	-0.13937	0.348	0.467	3.56522e-30
Nfix	1.84642e-34	-0.123422	0.193	0.292	4.87861e-30
Zfp445	2.52156e-34	-0.119623	0.199	0.299	6.66247e-30
Mfsd4a	3.03261e-34	-0.114771	0.158	0.25	8.01276e-30
Setd4	4.1954e-34	-0.11099	0.118	0.201	1.10851e-29
Eif2s3y	6.58079e-34	-0.131744	0.123	0.206	1.73878e-29
Atp11b	6.68968e-34	-0.119897	0.165	0.258	1.76755e-29
Unc13a	7.18539e-34	-0.119709	0.202	0.302	1.89852e-29
Trim46	7.84364e-34	-0.110609	0.133	0.219	2.07245e-29
Mtf2	1.16815e-33	-0.127592	0.23	0.332	3.08648e-29
A330102I10Rik	1.30775e-33	-0.104936	0.111	0.191	3.45534e-29
Fnbp4	1.33578e-33	-0.106522	0.125	0.209	3.52941e-29
Atp6v0c	1.44985e-33	0.201136	0.356	0.262	3.83078e-29
Susd4	1.87431e-33	-0.135212	0.353	0.468	4.95231e-29
Anxa11	1.98554e-33	-0.121323	0.185	0.281	5.24619e-29
Fmn1	2.1308e-33	-0.104583	0.09	0.163	5.63001e-29
Rev3l	2.1673e-33	-0.140625	0.335	0.451	5.72644e-29
Mmp17	2.17481e-33	-0.108838	0.137	0.223	5.74629e-29
Cdh8	2.61685e-33	-0.173417	0.649	0.761	6.91425e-29
Ddi2	3.09352e-33	-0.103669	0.117	0.198	8.17371e-29
Faah	3.10835e-33	-0.125096	0.224	0.324	8.21288e-29
Ube2d1	3.35023e-33	-0.100906	0.102	0.18	8.85198e-29
Epb41	3.48461e-33	-0.112859	0.123	0.205	9.20703e-29
Hnrnph1	4.09697e-33	-0.111573	0.205	0.307	1.0825e-28
Smap1	4.17996e-33	-0.118331	0.189	0.286	1.10443e-28
Ccnh	5.27152e-33	-0.11689	0.191	0.288	1.39284e-28
Zfp398	7.69063e-33	-0.115562	0.18	0.275	2.03202e-28
Fyco1	8.50493e-33	-0.118406	0.189	0.284	2.24717e-28
Phtf2	9.24872e-33	-0.107599	0.116	0.196	2.4437e-28
Zfp266	9.42857e-33	-0.117307	0.168	0.26	2.49122e-28
Slc16a10	9.82973e-33	-0.132133	0.205	0.302	2.59721e-28
Mast3	1.18365e-32	-0.130569	0.334	0.45	3.12745e-28
Gm16183	1.32701e-32	-0.10955	0.128	0.211	3.50623e-28
Synrg	1.35837e-32	-0.114819	0.172	0.264	3.58908e-28
4930473A02Rik	1.38063e-32	-0.113636	0.154	0.243	3.64791e-28
Gng2	1.66744e-32	-0.140367	0.296	0.403	4.40571e-28
Ntf3	2.00756e-32	-0.102316	0.096	0.17	5.30438e-28
Rimbp2	2.16236e-32	-0.139553	0.501	0.623	5.71339e-28
Wscd2	2.1764e-32	-0.112805	0.158	0.247	5.75048e-28
Stxbp6	2.29422e-32	-0.190847	0.677	0.774	6.06178e-28
Ryk	2.45393e-32	-0.10844	0.143	0.229	6.48378e-28
Abhd2	2.57999e-32	-0.10574	0.121	0.202	6.81684e-28
Arl3	2.71341e-32	-0.112525	0.152	0.239	7.16936e-28
Atf7	2.71825e-32	-0.130011	0.305	0.415	7.18216e-28
Gpr45	3.00149e-32	-0.111362	0.163	0.254	7.93055e-28
Hdac7	3.48207e-32	-0.110067	0.131	0.213	9.20033e-28
Cd2ap	3.53629e-32	-0.117913	0.195	0.291	9.34358e-28
Ndrg4	4.55281e-32	-0.128806	0.3	0.408	1.20294e-27
Gm47167	4.88755e-32	-0.10909	0.12	0.2	1.29139e-27
Dusp11	5.13026e-32	-0.114796	0.141	0.225	1.35552e-27
Hsp90aa1	5.81146e-32	0.192497	0.331	0.241	1.5355e-27
Napepld	6.05651e-32	-0.128687	0.219	0.316	1.60025e-27
Nufip2	6.36104e-32	-0.110205	0.158	0.247	1.68072e-27
Acvr1	7.48001e-32	-0.123328	0.249	0.353	1.97637e-27
Urgcp	8.54604e-32	-0.111353	0.136	0.22	2.25804e-27
Kdm1a	9.20623e-32	-0.11399	0.202	0.298	2.43247e-27
Ppt1	9.63612e-32	-0.114399	0.179	0.272	2.54606e-27
Orai2	9.72063e-32	-0.115417	0.182	0.274	2.56838e-27
Orc4	9.88234e-32	-0.112566	0.195	0.291	2.61111e-27
Filip1	1.00436e-31	-0.10457	0.111	0.189	2.65372e-27
Arhgap44	1.03156e-31	-0.11906	0.207	0.305	2.7256e-27
Atp1a1	1.04361e-31	-0.113063	0.174	0.265	2.75744e-27
Il1rap	1.09962e-31	-0.149683	0.632	0.76	2.90543e-27
Trpc6	1.13434e-31	-0.169678	0.373	0.48	2.99716e-27
Map2k6	1.13932e-31	-0.13126	0.236	0.335	3.01032e-27
Ncor2	1.16682e-31	-0.111331	0.155	0.243	3.08298e-27
Nsmaf	1.1785e-31	-0.100707	0.106	0.182	3.11382e-27
Gabrg2	1.20945e-31	-0.13309	0.396	0.51	3.19561e-27
Tub	1.45815e-31	-0.1179	0.203	0.299	3.85271e-27
Ric1	1.50372e-31	-0.111294	0.151	0.236	3.97314e-27
Csnk1g3	2.07644e-31	-0.111656	0.212	0.311	5.48637e-27
Sec14l1	2.10007e-31	-0.110616	0.174	0.265	5.5488e-27
Hs2st1	2.32707e-31	-0.12504	0.286	0.393	6.14859e-27
Arglu1	2.62544e-31	-0.132029	0.379	0.497	6.93694e-27
Larp1	2.94773e-31	-0.102789	0.183	0.278	7.78849e-27
Dzip3	3.15116e-31	-0.111726	0.251	0.356	8.32599e-27
Dctn4	3.50735e-31	-0.107201	0.187	0.281	9.26712e-27
Svop	3.78316e-31	-0.118485	0.229	0.329	9.99585e-27
Ptpre	4.17858e-31	-0.127544	0.34	0.449	1.10406e-26
Gnptg	4.6324e-31	-0.109298	0.145	0.229	1.22397e-26
Htr4	4.75175e-31	-0.141711	0.431	0.546	1.25551e-26
Hmbox1	4.8759e-31	-0.119326	0.264	0.37	1.28831e-26
Susd1	5.4926e-31	-0.105394	0.148	0.234	1.45125e-26
Zfp827	6.54784e-31	-0.100548	0.118	0.196	1.73007e-26
Actn4	6.60211e-31	-0.101464	0.131	0.212	1.74441e-26
Ptprj	8.041e-31	-0.142451	0.575	0.695	2.12459e-26
Luc7l3	8.29301e-31	-0.126183	0.431	0.555	2.19118e-26
Zfp1	8.5845e-31	-0.103415	0.122	0.201	2.2682e-26
Naa15	9.45691e-31	-0.109631	0.174	0.264	2.4987e-26
Nmt1	1.07515e-30	-0.112194	0.184	0.275	2.84076e-26
Tspoap1	1.34012e-30	-0.105335	0.155	0.241	3.54088e-26
Srsf2	1.4602e-30	-0.106352	0.163	0.251	3.85813e-26
Arhgef4	1.55561e-30	-0.117349	0.184	0.274	4.11022e-26
Nr3c2	1.83275e-30	-0.16761	0.761	0.862	4.8425e-26
Cdk12	1.83381e-30	-0.121887	0.29	0.395	4.8453e-26
Xpr1	2.62024e-30	-0.120392	0.384	0.504	6.92319e-26
Arfgef1	2.72782e-30	-0.122066	0.268	0.37	7.20744e-26
Fam13a	3.07448e-30	-0.102349	0.121	0.199	8.12338e-26
Csmd1	3.22463e-30	0.119558	0.997	0.999	8.5201e-26
Ldlrad4	3.31088e-30	-0.131944	0.403	0.52	8.74801e-26
Opcml	3.31391e-30	0.19277	0.933	0.922	8.75601e-26
Ccl25	3.35346e-30	-0.102055	0.125	0.203	8.86051e-26
Senp7	4.26731e-30	-0.113949	0.232	0.331	1.12751e-25
Ano3	4.77718e-30	-0.167336	0.63	0.745	1.26223e-25
Cnot1	5.34004e-30	-0.11053	0.19	0.282	1.41094e-25
Gm15680	6.52271e-30	-0.125427	0.178	0.266	1.72343e-25
Rab40b	7.40231e-30	-0.121005	0.223	0.317	1.95584e-25
Rps6kb1	8.23616e-30	-0.102789	0.172	0.261	2.17616e-25
Ptpn3	9.48182e-30	-0.11489	0.212	0.306	2.50529e-25
Jph4	1.06464e-29	-0.102384	0.142	0.224	2.81299e-25
Zfp207	1.09952e-29	-0.11236	0.227	0.323	2.90515e-25
Sf3b3	1.1747e-29	-0.111049	0.171	0.258	3.10379e-25
A930015D03Rik	1.20304e-29	-0.110699	0.18	0.268	3.17867e-25
Lyn	1.21299e-29	-0.104985	0.132	0.211	3.20497e-25
Jakmip3	1.30876e-29	-0.102651	0.152	0.236	3.45802e-25
Anks1b	1.51405e-29	0.160124	0.946	0.958	4.00041e-25
D430042O09Rik	1.64057e-29	-0.109967	0.208	0.302	4.3347e-25
Cblb	2.31672e-29	-0.127844	0.35	0.46	6.12124e-25
Vwa8	2.33987e-29	-0.120615	0.263	0.364	6.18241e-25
Abca5	2.43689e-29	-0.111302	0.154	0.237	6.43875e-25
Cep112	2.51822e-29	-0.13158	0.353	0.464	6.65365e-25
Eml5	2.58164e-29	-0.117985	0.499	0.624	6.82122e-25
Glce	2.61102e-29	-0.105182	0.121	0.197	6.89884e-25
Fam135a	2.62482e-29	-0.105664	0.169	0.256	6.93531e-25
Sesn1	2.73315e-29	-0.100058	0.19	0.283	7.22154e-25
Tasor	2.96623e-29	-0.112137	0.192	0.283	7.83737e-25
Lrrn2	2.98129e-29	-0.10903	0.198	0.29	7.87717e-25
Gm10419	3.02908e-29	-0.102022	0.141	0.222	8.00343e-25
Med15	3.48829e-29	-0.1063	0.16	0.244	9.21676e-25
Hnrnpr	3.52011e-29	-0.103049	0.213	0.309	9.30084e-25
Hectd2os	3.67968e-29	-0.14405	0.247	0.343	9.72246e-25
Raf1	3.89143e-29	-0.106798	0.183	0.272	1.02819e-24
Zfc3h1	3.94997e-29	-0.102999	0.14	0.22	1.04366e-24
Ggps1	3.95575e-29	-0.102432	0.148	0.231	1.04519e-24
March1	3.99338e-29	-0.121848	0.363	0.483	1.05513e-24
5031425E22Rik	4.4572e-29	-0.11242	0.253	0.354	1.17768e-24
Thoc1	4.50723e-29	-0.103807	0.184	0.273	1.1909e-24
Ppp4r3b	4.69429e-29	-0.105891	0.178	0.266	1.24033e-24
Commd10	4.86677e-29	-0.101706	0.139	0.219	1.2859e-24
Sacs	5.6865e-29	-0.102769	0.138	0.218	1.50249e-24
Ralgapa2	6.26412e-29	-0.12999	0.407	0.519	1.6551e-24
Gnal	7.66854e-29	-0.125023	0.268	0.367	2.02618e-24
Ranbp2	7.72973e-29	-0.106214	0.186	0.275	2.04235e-24
Rb1cc1	8.13092e-29	-0.122007	0.266	0.364	2.14835e-24
Fth1	8.33447e-29	0.213465	0.512	0.436	2.20213e-24
Gpr137c	8.61217e-29	-0.11109	0.149	0.231	2.27551e-24
Sgsm2	8.81293e-29	-0.119911	0.232	0.326	2.32855e-24
Schip1	1.0007e-28	0.217905	0.658	0.623	2.64406e-24
Kcnh1	1.07056e-28	-0.11718	0.315	0.422	2.82863e-24
Lmo7	1.08688e-28	-0.126473	0.357	0.463	2.87176e-24
Chd3	1.15436e-28	-0.115176	0.249	0.347	3.05006e-24
Kcnk10	1.31812e-28	-0.105141	0.143	0.223	3.48274e-24
Rchy1	1.38454e-28	-0.102926	0.154	0.236	3.65822e-24
Dmxl2	1.42136e-28	-0.112553	0.318	0.426	3.75551e-24
Ppm1l	1.42143e-28	-0.136017	0.331	0.437	3.75571e-24
1600010M07Rik	1.72199e-28	-0.115767	0.206	0.296	4.54984e-24
Ntm	2.08737e-28	0.119794	0.117	0.056	5.51525e-24
Ust	2.13005e-28	-0.135265	0.338	0.444	5.62803e-24
Dtnbos	2.3696e-28	-0.116115	0.198	0.287	6.26096e-24
2610037D02Rik	2.85106e-28	-0.10368	0.157	0.24	7.53308e-24
Kcnc3	2.97371e-28	-0.117763	0.278	0.377	7.85713e-24
St3gal5	3.06102e-28	-0.104141	0.197	0.288	8.08782e-24
Zbtb38	3.23618e-28	-0.104033	0.151	0.232	8.55064e-24
Gpc4	3.25444e-28	-0.125949	0.239	0.332	8.59888e-24
Bsn	3.62664e-28	-0.113025	0.293	0.396	9.5823e-24
Ep400	3.64452e-28	-0.106741	0.183	0.27	9.62954e-24
Dmtn	3.83979e-28	-0.103106	0.153	0.235	1.01455e-23
Tmem131	4.03213e-28	-0.11348	0.236	0.33	1.06537e-23
Ccnl1	4.38572e-28	-0.106154	0.199	0.29	1.15879e-23
Thoc2	4.56358e-28	-0.114557	0.263	0.361	1.20579e-23
Btbd3	4.58366e-28	-0.11733	0.308	0.411	1.21109e-23
Herc3	6.25132e-28	-0.111264	0.228	0.322	1.65172e-23
Rasgrf2	6.76906e-28	-0.129798	0.359	0.464	1.78852e-23
Slit1	6.88197e-28	-0.129587	0.481	0.595	1.81835e-23
Stx16	6.96635e-28	-0.107333	0.25	0.348	1.84065e-23
Frmpd4	1.11485e-27	0.191233	0.799	0.775	2.94565e-23
Cstf3	1.12802e-27	-0.110395	0.32	0.428	2.98045e-23
Usp47	1.13231e-27	-0.109788	0.208	0.298	2.9918e-23
Epn2	1.38691e-27	-0.110004	0.293	0.394	3.6645e-23
Abi2	1.54353e-27	-0.106073	0.327	0.436	4.07833e-23
Galnt1	1.68882e-27	-0.106782	0.324	0.432	4.4622e-23
Ttll11	1.74469e-27	-0.118237	0.314	0.416	4.60981e-23
Nrn1	1.86086e-27	-0.111029	0.245	0.34	4.91676e-23
Psmc6	2.01539e-27	-0.101034	0.183	0.27	5.32506e-23
Tmem161b	2.29571e-27	-0.107929	0.207	0.297	6.06573e-23
Gm10785	2.43037e-27	-0.102751	0.173	0.258	6.42151e-23
Slc9a7	2.48923e-27	-0.107502	0.167	0.249	6.57705e-23
Btaf1	2.55207e-27	-0.107508	0.228	0.32	6.74307e-23
Hira	2.66854e-27	-0.101828	0.165	0.248	7.05081e-23
Tial1	2.69335e-27	-0.108195	0.189	0.274	7.11638e-23
Gm41609	2.9258e-27	-0.125551	0.321	0.422	7.73055e-23
Fat3	3.53777e-27	-0.152694	0.404	0.509	9.3475e-23
Phc2	3.88924e-27	-0.104976	0.201	0.29	1.02761e-22
Crtc1	4.24599e-27	-0.10177	0.165	0.247	1.12188e-22
Zfp329	4.67597e-27	-0.1044	0.219	0.31	1.23548e-22
Ubr2	5.55553e-27	-0.105643	0.175	0.258	1.46788e-22
Fndc9	5.55983e-27	-0.116705	0.321	0.423	1.46902e-22
Reep1	5.84746e-27	-0.105486	0.18	0.264	1.54502e-22
Klhl29	5.85239e-27	-0.111829	0.468	0.588	1.54632e-22
Gpcpd1	6.30043e-27	-0.100065	0.181	0.267	1.6647e-22
Cacna1a	6.6736e-27	-0.117777	0.474	0.595	1.7633e-22
Map3k4	7.17617e-27	-0.104678	0.231	0.324	1.89609e-22
Gatad2b	7.31879e-27	-0.107647	0.292	0.393	1.93377e-22
Pcbp2	7.9591e-27	-0.100432	0.209	0.298	2.10295e-22
Gm15614	9.35247e-27	-0.100996	0.124	0.197	2.47111e-22
Luzp1	9.39063e-27	-0.110165	0.22	0.311	2.48119e-22
Plekhm3	1.17555e-26	-0.103478	0.175	0.258	3.10604e-22
Sept3	1.18298e-26	-0.101613	0.189	0.275	3.12568e-22
Rab11fip2	1.19232e-26	-0.103403	0.282	0.384	3.15034e-22
Fbxo11	1.29754e-26	-0.113203	0.257	0.352	3.42837e-22
Cpeb4	1.39543e-26	-0.111676	0.31	0.413	3.68701e-22
Bptf	1.42118e-26	-0.105966	0.237	0.331	3.75504e-22
Pex5l	1.55547e-26	0.215736	0.403	0.326	4.10987e-22
Baiap2	2.02937e-26	-0.119901	0.378	0.484	5.36201e-22
Cnnm1	2.03817e-26	-0.101648	0.178	0.261	5.38525e-22
Stxbp5	2.09442e-26	-0.119409	0.42	0.528	5.53388e-22
Birc6	2.29231e-26	-0.105738	0.376	0.49	6.05675e-22
Kif5b	2.34381e-26	-0.105719	0.232	0.324	6.19281e-22
Zfhx4	2.73776e-26	-0.109606	0.186	0.27	7.23372e-22
Arhgap21	2.79882e-26	-0.111725	0.34	0.444	7.39505e-22
Kcnb1	2.89608e-26	-0.101468	0.191	0.276	7.65203e-22
Atf7ip	3.13386e-26	-0.105612	0.187	0.271	8.28028e-22
Cdc40	3.2681e-26	-0.112212	0.353	0.458	8.63498e-22
Ankhd1	3.35079e-26	-0.104359	0.259	0.356	8.85345e-22
Pcsk2	3.35698e-26	-0.147027	0.455	0.567	8.86982e-22
A330008L17Rik	3.39981e-26	-0.110212	0.154	0.233	8.98297e-22
Sidt1	4.64901e-26	-0.133811	0.381	0.482	1.22836e-21
Aftph	4.76654e-26	-0.103401	0.178	0.26	1.25942e-21
Fam222b	4.86411e-26	-0.107933	0.232	0.323	1.28519e-21
Kctd4	5.53263e-26	-0.101908	0.172	0.253	1.46183e-21
Kcnip4	5.96713e-26	0.127375	0.999	0.999	1.57664e-21
Ash1l	6.74663e-26	-0.102704	0.356	0.465	1.78259e-21
Gabra5	6.76313e-26	-0.10729	0.207	0.295	1.78695e-21
Fgf13	7.0839e-26	-0.106608	0.192	0.277	1.87171e-21
Me3	7.20316e-26	-0.118305	0.351	0.453	1.90322e-21
Mib1	7.83704e-26	-0.103137	0.237	0.329	2.0707e-21
Adgrl1	8.55289e-26	-0.100652	0.176	0.258	2.25985e-21
Araf	1.07626e-25	-0.106999	0.211	0.298	2.8437e-21
Diaph2	1.12253e-25	-0.123641	0.565	0.682	2.96594e-21
Prrc2b	1.1944e-25	-0.102057	0.208	0.294	3.15585e-21
Aff2	1.19442e-25	-0.120287	0.358	0.462	3.1559e-21
1500004A13Rik	1.33651e-25	-0.106083	0.221	0.309	3.53133e-21
Atp2b3	1.84544e-25	-0.104442	0.206	0.29	4.87603e-21
Adarb1	1.99997e-25	-0.105483	0.227	0.316	5.28432e-21
Appl1	2.50474e-25	-0.102007	0.236	0.328	6.61802e-21
Crebzf	2.88745e-25	-0.100207	0.206	0.293	7.62922e-21
Cntnap5b	3.46451e-25	-0.199218	0.534	0.633	9.15393e-21
Plp1	3.63177e-25	0.16296	0.23	0.158	9.59586e-21
Ppp1cb	3.64895e-25	-0.101794	0.247	0.339	9.64126e-21
Cecr2	4.01193e-25	-0.103243	0.19	0.273	1.06003e-20
Smoc2	4.15839e-25	-0.11048	0.256	0.348	1.09873e-20
Rprd1a	4.29255e-25	-0.102068	0.238	0.328	1.13418e-20
Gm42477	4.60501e-25	-0.111773	0.216	0.301	1.21674e-20
Taf1d	4.86042e-25	-0.101544	0.183	0.264	1.28422e-20
Tmem117	5.12544e-25	-0.10692	0.28	0.376	1.35424e-20
Gtf2i	5.39805e-25	-0.100057	0.267	0.363	1.42627e-20
Zranb1	6.80557e-25	-0.101355	0.236	0.325	1.79817e-20
Snx24	6.89055e-25	-0.103259	0.234	0.323	1.82062e-20
Fam219a	7.16695e-25	-0.102055	0.176	0.256	1.89365e-20
4930532I03Rik	7.38144e-25	-0.11743	0.26	0.35	1.95033e-20
Zfp804a	9.2397e-25	-0.126416	0.336	0.439	2.44131e-20
Cbl	1.03526e-24	-0.103052	0.184	0.263	2.73537e-20
Ghr	1.09518e-24	-0.101484	0.117	0.185	2.89368e-20
Hnrnpu	1.18027e-24	-0.106875	0.383	0.489	3.11852e-20
Micu3	1.2247e-24	-0.101153	0.203	0.287	3.23589e-20
Sez6l	1.49036e-24	-0.116438	0.454	0.56	3.93783e-20
Fbxw11	1.50857e-24	-0.101953	0.25	0.341	3.98595e-20
Chst1	1.68381e-24	-0.100139	0.173	0.251	4.44896e-20
Rsrc2	1.70931e-24	-0.10459	0.292	0.387	4.51633e-20
Vgll4	1.85101e-24	-0.100897	0.157	0.233	4.89075e-20
Miat	2.02495e-24	-0.111072	0.403	0.507	5.35031e-20
Ptk2b	2.06361e-24	-0.109817	0.517	0.628	5.45246e-20
Plppr4	2.06846e-24	-0.112862	0.328	0.428	5.4653e-20
Pwwp2a	2.13531e-24	-0.101687	0.173	0.251	5.64191e-20
Atf6	2.22093e-24	-0.111076	0.348	0.447	5.86814e-20
Nsg2	2.2801e-24	-0.104518	0.281	0.374	6.02448e-20
Dnm1l	2.38663e-24	-0.102276	0.218	0.303	6.30595e-20
Slc8a1	2.6561e-24	0.171103	0.228	0.156	7.01795e-20
Ddhd2	2.73813e-24	-0.101831	0.277	0.371	7.23469e-20
Dtna	2.90887e-24	-0.115322	0.506	0.621	7.68582e-20
Slc2a13	3.09319e-24	-0.124101	0.607	0.718	8.17282e-20
Scn8a	5.22106e-24	-0.108799	0.486	0.601	1.37951e-19
Pds5a	5.30957e-24	-0.103899	0.229	0.315	1.40289e-19
Bmpr1a	5.60795e-24	-0.10214	0.216	0.301	1.48173e-19
Cenpv	5.97182e-24	-0.100975	0.183	0.262	1.57787e-19
Cdkal1	6.09049e-24	-0.100781	0.249	0.339	1.60923e-19
Acer3	6.61491e-24	-0.100502	0.216	0.3	1.74779e-19
Pde8b	6.62706e-24	-0.10581	0.392	0.496	1.751e-19
Unc80	7.88063e-24	-0.104165	0.514	0.634	2.08222e-19
Nhsl2	8.60909e-24	-0.102139	0.295	0.391	2.27469e-19
Nsmf	1.08515e-23	-0.1032	0.258	0.347	2.86719e-19
Mapk4	1.14948e-23	-0.114912	0.17	0.248	3.03715e-19
Sptbn4	1.23277e-23	-0.102633	0.316	0.411	3.25722e-19
Ncald	1.39007e-23	-0.111502	0.421	0.524	3.67283e-19
Slc9a9	1.48083e-23	-0.109462	0.321	0.416	3.91265e-19
Trerf1	1.77146e-23	-0.104948	0.407	0.511	4.68055e-19
Rnf19a	1.7941e-23	-0.105451	0.246	0.332	4.74037e-19
Smchd1	2.14771e-23	-0.10054	0.193	0.273	5.67467e-19
Magi1	2.22665e-23	-0.106628	0.344	0.442	5.88324e-19
Slc1a1	2.33887e-23	-0.10298	0.262	0.35	6.17977e-19
Agtpbp1	2.78542e-23	-0.101752	0.284	0.375	7.35963e-19
Nexmif	2.94233e-23	-0.106027	0.274	0.364	7.77424e-19
Senp6	2.95017e-23	-0.10125	0.277	0.367	7.79493e-19
Cacna1d	3.4067e-23	-0.114245	0.578	0.693	9.00119e-19
Vstm2a	4.54586e-23	-0.100907	0.171	0.246	1.20111e-18
Tle1	5.20371e-23	-0.101969	0.251	0.338	1.37492e-18
Epb41l1	5.62638e-23	-0.100809	0.284	0.375	1.4866e-18
Hace1	7.00182e-23	-0.106798	0.306	0.399	1.85002e-18
Rpl6	9.05125e-23	-0.109775	0.303	0.394	2.39152e-18
Add2	1.30018e-22	-0.105596	0.516	0.632	3.43533e-18
9630028H03Rik	1.42253e-22	-0.120878	0.389	0.485	3.75862e-18
Osbp2	1.61603e-22	-0.101258	0.4	0.501	4.26988e-18
Pitpnc1	1.91712e-22	-0.111957	0.337	0.43	5.06543e-18
Lrch1	2.04029e-22	-0.100906	0.257	0.342	5.39087e-18
Brinp3	2.63258e-22	-0.129515	0.245	0.328	6.95581e-18
Stim2	3.24735e-22	-0.100667	0.311	0.403	8.58014e-18
Rasal2	3.6925e-22	-0.115198	0.798	0.897	9.75632e-18
Btbd9	3.80614e-22	-0.120837	0.774	0.864	1.00566e-17
Mcu	4.00803e-22	-0.110254	0.294	0.381	1.059e-17
Pdzd2	4.83206e-22	-0.128562	0.51	0.608	1.27673e-17
Fam126b	5.37186e-22	-0.109058	0.268	0.354	1.41935e-17
Zfp608	5.4375e-22	-0.109536	0.365	0.458	1.4367e-17
Hnrnpdl	1.09306e-21	-0.100581	0.357	0.451	2.88809e-17
Cenpp	1.39664e-21	-0.101508	0.214	0.292	3.69019e-17
Ntrk3	1.59095e-21	-0.127664	0.784	0.877	4.20361e-17
Gm26871	2.25866e-21	-0.11259	0.596	0.709	5.96783e-17
Edil3	2.92173e-21	0.202427	0.406	0.342	7.71979e-17
Slc16a7	3.17486e-21	-0.103661	0.277	0.363	8.38862e-17
Adarb2	5.63807e-21	-0.155209	0.818	0.892	1.48969e-16
Epha5	5.76141e-21	-0.121358	0.639	0.742	1.52228e-16
Olfm1	5.86546e-21	-0.109116	0.466	0.566	1.54977e-16
Plxna4os3	9.14032e-21	-0.106718	0.287	0.37	2.41506e-16
Slc4a4	1.03999e-20	-0.103993	0.71	0.81	2.74787e-16
Slc24a2	1.6163e-20	0.157071	0.814	0.805	4.2706e-16
Slc4a7	2.11896e-20	-0.113335	0.327	0.412	5.59871e-16
Calb1	6.22054e-20	-0.110313	0.241	0.317	1.64359e-15
Gm12296	6.70012e-20	-0.102391	0.439	0.535	1.77031e-15
Cdh9	6.76642e-20	-0.127218	0.682	0.773	1.78782e-15
Prickle1	1.76763e-19	-0.120644	0.695	0.797	4.67043e-15
Gm28376	1.88893e-19	-0.153366	0.83	0.897	4.99092e-15
Gm20642	2.16229e-19	-0.124375	0.699	0.794	5.7132e-15
Erc2	2.20077e-19	0.112009	0.967	0.981	5.81487e-15
Neto1	2.86407e-19	-0.100369	0.279	0.358	7.56745e-15
Atrnl1	7.38451e-19	-0.101192	0.599	0.703	1.95114e-14
Pcdh17	7.53716e-19	-0.109324	0.379	0.466	1.99147e-14
Kcnd3	8.33085e-19	-0.10339	0.466	0.559	2.20118e-14
Negr1	1.29343e-18	0.137626	0.925	0.955	3.4175e-14
Spock3	1.37008e-18	-0.10203	0.391	0.482	3.62003e-14
Iqgap2	1.53047e-18	-0.103457	0.602	0.707	4.04381e-14
Ube2e2	2.49817e-18	0.155287	0.772	0.785	6.60066e-14
Hspa8	3.03302e-18	0.152293	0.341	0.276	8.01385e-14
Mmp16	5.61931e-18	-0.107179	0.717	0.818	1.48473e-13
Tmtc1	6.25302e-18	-0.100083	0.351	0.433	1.65217e-13
Dlgap2	6.64493e-18	-0.105098	0.904	0.966	1.75572e-13
Cmss1	2.24587e-17	0.181425	0.416	0.362	5.93403e-13
Rtl4	3.5384e-17	-0.111437	0.353	0.436	9.34916e-13
Epha6	9.4923e-17	0.133658	0.851	0.86	2.50806e-12
Fgf14	1.28008e-16	0.103851	0.984	0.992	3.38223e-12
Sgcz	2.01747e-16	0.11997	0.156	0.103	5.33056e-12
Pip5k1b	3.55469e-16	-0.101236	0.635	0.734	9.3922e-12
Zfp804b	7.17493e-16	0.131401	0.322	0.253	1.89576e-11
Stmn3	1.00784e-15	0.147502	0.319	0.264	2.66293e-11
Rfx3	1.60055e-15	-0.103707	0.88	0.939	4.22897e-11
Macrod2	4.06233e-15	0.153124	0.842	0.856	1.07335e-10
Adgrb3	1.016e-14	0.119355	0.95	0.957	2.68448e-10
Robo2	2.08277e-14	-0.118806	0.61	0.698	5.5031e-10
Cntnap2	3.95454e-14	0.128464	0.338	0.277	1.04487e-09
Grm5	7.72795e-14	0.115729	0.922	0.946	2.04188e-09
Camk1d	8.63826e-14	0.167374	0.57	0.554	2.2824e-09
Pcdh9	1.10086e-13	0.100679	0.982	0.976	2.90868e-09
Lrrc4c	3.03607e-13	0.161361	0.607	0.577	8.02191e-09
Sphkap	6.02243e-13	-0.110919	0.724	0.804	1.59125e-08
Tafa1	2.13526e-12	-0.107392	0.657	0.729	5.64179e-08
Xist	2.86669e-12	0.168332	0.55	0.488	7.57438e-08
Tsix	4.87471e-12	-0.114086	0.276	0.331	1.28799e-07
Ralyl	1.02128e-11	0.156802	0.578	0.561	2.69842e-07
Kirrel3	1.32087e-11	0.121914	0.897	0.909	3.49001e-07
Atp1b1	3.03567e-11	0.136137	0.559	0.539	8.02084e-07
Ly6h	4.85322e-11	0.117618	0.332	0.285	1.28232e-06
Cox4i1	5.37649e-11	0.11799	0.299	0.253	1.42058e-06
Nrxn3	7.38311e-11	0.122142	0.808	0.75	1.95077e-06
Dock4	1.37013e-10	0.129862	0.739	0.767	3.62015e-06
Cdh13	9.80356e-10	0.106253	0.354	0.305	2.5903e-05
Tmeff2	6.00716e-09	0.10634	0.684	0.675	0.000158721
Cst3	8.82936e-09	0.120483	0.298	0.262	0.000233289
Grid2	3.16752e-08	0.1544	0.338	0.303	0.000836921
Frmd4a	2.29022e-07	0.102801	0.784	0.818	0.00605121
Cadm1	1.01915e-06	0.119271	0.593	0.603	0.026928
Rtn1	6.07911e-06	0.113394	0.627	0.64	0.160622
Dgkb	0.00123763	0.112526	0.545	0.55	1

## Sheet: S1f_DEGene_Cluster6_E4SS vs E4
gene	p_val	avg_log2FC	pct.1	pct.2	p_val_adj
Rnf121	1.32367e-152	-0.649104	0.123	0.53	3.49739e-148
Atp2c1	2.25286e-48	0.391819	0.645	0.409	5.95251e-44
Cttnbp2	1.91632e-39	0.420123	0.812	0.674	5.0633e-35
Ttr	4.24554e-35	-0.199384	0.051	0.184	1.12176e-30
Gm47283	5.65888e-32	0.356978	0.567	0.382	1.49519e-27
Cntn4	1.6893e-28	-0.598021	0.394	0.58	4.46346e-24
Snhg11	4.08086e-24	0.20242	0.999	0.999	1.07825e-19
Gm14330	5.51556e-23	-0.217508	0.177	0.324	1.45732e-18
Cfap54	1.73138e-20	0.218295	0.317	0.171	4.57464e-16
Zeb2	4.27447e-20	0.282246	0.698	0.571	1.1294e-15
Ulk4	4.35368e-20	-0.185997	0.183	0.322	1.15033e-15
Cck	1.00968e-19	0.174172	0.242	0.11	2.66777e-15
Ptgds	1.82253e-19	-0.163279	0.093	0.204	4.81549e-15
Gm34299	4.68229e-18	0.217285	0.329	0.194	1.23715e-13
Slc24a5	5.92143e-17	0.19557	0.425	0.278	1.56456e-12
Xpnpep1	2.48142e-16	-0.12977	0.083	0.178	6.55641e-12
Sav1	1.20981e-15	0.141386	0.19	0.085	3.19655e-11
Epha6	1.78755e-15	0.268702	0.872	0.794	4.72306e-11
Meg3	1.37135e-14	0.143174	1	0.997	3.62337e-10
Gm33228	1.71163e-14	-0.266922	0.272	0.392	4.52246e-10
Mir99ahg	2.22844e-14	0.224635	0.746	0.649	5.88799e-10
Gabra2	2.23407e-14	-0.262898	0.739	0.82	5.90287e-10
Grm5	1.35012e-13	0.205411	0.959	0.934	3.56728e-09
Dscam	1.59622e-13	-0.243524	0.524	0.639	4.21753e-09
Gm19667	2.34958e-13	0.108233	0.115	0.039	6.20806e-09
Zbtb16	4.53748e-13	-0.182609	0.316	0.432	1.19889e-08
Kcnq3	3.19195e-12	0.198723	0.617	0.492	8.43378e-08
Pde1a	3.49185e-12	-0.252742	0.858	0.889	9.22616e-08
Ahcyl2	3.70449e-12	-0.201954	0.391	0.503	9.78799e-08
Atp6v0c	5.32374e-12	0.153752	0.263	0.158	1.40664e-07
Pnn	6.34557e-12	0.167437	0.459	0.34	1.67663e-07
Ndst4	8.26088e-12	0.205655	0.208	0.115	2.18269e-07
A930015D03Rik	1.09391e-11	-0.147921	0.219	0.325	2.89033e-07
5330438D12Rik	1.89182e-11	-0.16034	0.556	0.674	4.99856e-07
Gm32509	1.96137e-11	-0.182102	0.349	0.463	5.18233e-07
Malat1	3.00317e-11	-0.182112	1	1	7.93498e-07
Kcnip3	4.62348e-11	0.152641	0.401	0.285	1.22161e-06
Unc5d	4.74927e-11	-0.390144	0.396	0.506	1.25485e-06
Arl15	7.53387e-11	0.203777	0.692	0.597	1.9906e-06
Gsdme	9.95654e-11	0.181471	0.399	0.295	2.63072e-06
Eml6	1.53416e-10	-0.177612	0.67	0.772	4.05356e-06
3110021N24Rik	2.8971e-10	-0.144908	0.21	0.303	7.65471e-06
Lncpint	3.21661e-10	-0.173286	0.752	0.823	8.49894e-06
Rapgef4os1	3.8475e-10	-0.144681	0.272	0.376	1.01659e-05
Cacna1c	4.86284e-10	-0.194192	0.723	0.792	1.28486e-05
Olfm1	5.89697e-10	0.142957	0.352	0.247	1.5581e-05
Cers6	7.92857e-10	-0.154146	0.433	0.54	2.09489e-05
Gm38134	1.28264e-09	0.140181	0.279	0.187	3.38898e-05
Gm2115	1.39454e-09	0.149908	0.23	0.144	3.68465e-05
A330015K06Rik	1.55126e-09	-0.192129	0.324	0.422	4.09873e-05
Mdga2	2.27894e-09	0.162715	0.93	0.877	6.02142e-05
Ralyl	2.57639e-09	0.158824	0.911	0.869	6.80733e-05
Cacna2d1	5.06355e-09	0.180635	0.729	0.673	0.000133789
Man1a	5.68578e-09	0.182909	0.452	0.347	0.00015023
Atp5h	5.84142e-09	0.113471	0.17	0.096	0.000154342
Arl3	5.90087e-09	-0.110187	0.19	0.278	0.000155913
Adamtsl1	6.55132e-09	0.16549	0.401	0.3	0.000173099
Nav3	6.67475e-09	0.13783	0.982	0.958	0.00017636
Kcnma1	8.48996e-09	-0.119996	0.948	0.964	0.000224322
Stmn3	1.1258e-08	0.137021	0.371	0.277	0.00029746
Lrrtm4	1.21153e-08	0.295559	0.737	0.694	0.000320111
4930532I03Rik	1.3042e-08	-0.124246	0.227	0.317	0.000344595
Opcml	1.72254e-08	0.147504	0.984	0.972	0.000455129
Pxk	1.98416e-08	-0.103588	0.142	0.218	0.000524254
Galntl6	2.67076e-08	0.201555	0.682	0.582	0.000705669
Arhgap26	2.86054e-08	-0.177629	0.509	0.596	0.000755812
Macrod2	2.94281e-08	0.124689	0.92	0.859	0.000777548
Tra2a	3.07797e-08	-0.124422	0.454	0.549	0.000813261
Adgrl3	3.52601e-08	0.149571	0.859	0.818	0.000931641
Rasgrp1	3.5607e-08	0.128501	0.306	0.218	0.000940808
Zcchc7	3.59766e-08	-0.146626	0.604	0.683	0.000950575
Cep19	4.41552e-08	0.109958	0.228	0.149	0.00116667
Prkcg	4.45977e-08	0.145735	0.535	0.452	0.00117836
Tmsb4x	5.27333e-08	0.139508	0.4	0.305	0.00139332
Schip1	5.30405e-08	0.161969	0.918	0.882	0.00140143
Ubb	7.75984e-08	0.113708	0.243	0.162	0.0020503
Gm12296	7.93321e-08	-0.219626	0.457	0.535	0.00209611
Dmd	1.06218e-07	0.130615	0.905	0.853	0.00280649
Gm15414	1.44376e-07	-0.124457	0.277	0.362	0.0038147
Kcnip4	1.45363e-07	0.198841	0.917	0.9	0.00384077
Gm41361	1.78957e-07	0.109449	0.257	0.178	0.0047284
AC149090.1	1.97788e-07	0.184842	0.759	0.738	0.00522595
Gm32647	2.06604e-07	-0.26341	0.253	0.336	0.00545889
Cdh2	2.17602e-07	-0.129981	0.442	0.53	0.00574948
Car10	2.53455e-07	-0.232183	0.301	0.377	0.00669679
Stk3	2.54819e-07	-0.119078	0.298	0.384	0.00673284
Dgkz	2.67729e-07	0.108928	0.241	0.165	0.00707395
March1	3.75312e-07	-0.210818	0.711	0.753	0.00991648
Rpl6	3.846e-07	-0.133867	0.303	0.384	0.0101619
Klf12	4.11189e-07	-0.138457	0.227	0.308	0.0108644
Gm32250	4.44766e-07	-0.118753	0.439	0.523	0.0117516
Pcmtd1	4.82306e-07	-0.110486	0.33	0.416	0.0127435
Efna5	5.14583e-07	-0.16093	0.286	0.369	0.0135963
Nrn1	5.18404e-07	0.102903	0.215	0.145	0.0136973
Ptprj	5.54753e-07	0.130946	0.44	0.357	0.0146577
Dynll1	5.61922e-07	0.100421	0.255	0.178	0.0148471
Far1os	7.13582e-07	-0.109724	0.314	0.401	0.0188543
Lrrc4c	8.04168e-07	0.182718	0.75	0.709	0.0212477
Pam	8.31424e-07	-0.134579	0.26	0.34	0.0219679
Lrrc7	8.4413e-07	0.116233	0.978	0.966	0.0223036
Gm36975	9.40818e-07	-0.154499	0.617	0.687	0.0248583
Ndst3	9.54434e-07	0.157879	0.415	0.335	0.0252181
Abca8b	1.06813e-06	-0.113987	0.199	0.271	0.0282221
Gls	1.07789e-06	-0.121519	0.728	0.791	0.0284799
Tmem108	1.08587e-06	-0.137361	0.304	0.386	0.0286908
Arhgap6	1.26568e-06	-0.118813	0.076	0.126	0.0334418
Slc35f1	1.32556e-06	0.146492	0.351	0.276	0.0350238
Agap1	1.391e-06	-0.10366	0.211	0.285	0.0367531
Rspo2	1.50732e-06	0.125436	0.348	0.267	0.0398264
Tafa1	1.54294e-06	0.20936	0.522	0.442	0.0407675
Fmn1	1.70671e-06	-0.110624	0.25	0.325	0.0450947
Fras1	1.9926e-06	0.159291	0.362	0.287	0.0526484
Hnrnpa2b1	2.39704e-06	-0.119343	0.377	0.457	0.0633345
St6galnac5	2.57847e-06	0.130683	0.766	0.727	0.0681283
Hsp90aa1	2.68348e-06	0.102712	0.249	0.179	0.070903
Sntb2	2.93696e-06	-0.139247	0.361	0.432	0.0776003
Gm43376	2.95058e-06	-0.107162	0.349	0.427	0.0779602
Cadm2	2.96174e-06	0.267797	0.63	0.543	0.0782551
Elmod1	2.99625e-06	0.125577	0.431	0.355	0.0791668
Hdac4	3.04377e-06	-0.102639	0.271	0.347	0.0804224
Gm49678	3.41431e-06	0.139915	0.483	0.406	0.0902128
Ly6h	3.45849e-06	-0.135165	0.55	0.623	0.0913803
Lrtm1	3.46201e-06	-0.104776	0.239	0.312	0.0914732
Ptprd	4.05526e-06	0.153085	0.924	0.907	0.107148
Trps1	4.24904e-06	-0.165639	0.259	0.332	0.112268
Kcnh7	4.3439e-06	0.238594	0.412	0.347	0.114774
Hs3st4	4.81475e-06	-0.217069	0.59	0.632	0.127215
Cdh13	4.86628e-06	-0.206161	0.34	0.414	0.128577
Fth1	4.89309e-06	0.120383	0.287	0.214	0.129285
Pcdh9	4.93968e-06	0.219995	0.937	0.94	0.130516
Kansl1l	5.31401e-06	-0.105194	0.338	0.414	0.140407
Gm15336	5.8134e-06	-0.100794	0.181	0.245	0.153602
Specc1	5.98303e-06	-0.105074	0.486	0.569	0.158084
Prkn	6.41097e-06	0.121884	0.574	0.511	0.169391
Etv1	6.42746e-06	0.121357	0.435	0.354	0.169826
Zranb2	6.48721e-06	0.113644	0.738	0.68	0.171405
Ppp3ca	7.479e-06	0.126349	0.921	0.88	0.19761
1700109K24Rik	7.67125e-06	-0.101312	0.31	0.385	0.20269
St6galnac3	7.6975e-06	0.133406	0.401	0.327	0.203383
Sorbs2os	7.78801e-06	-0.119992	0.37	0.447	0.205775
Prpf4b	8.41254e-06	-0.113408	0.379	0.454	0.222276
Cadps2	8.48729e-06	0.141707	0.548	0.476	0.224251
Cpne4	8.68204e-06	-0.171384	0.291	0.358	0.229397
Cacng8	8.98958e-06	0.101406	0.293	0.225	0.237523
Nrg3os	9.00059e-06	-0.130709	0.79	0.835	0.237814
Atp2b1	9.14826e-06	0.102823	0.846	0.799	0.241715
Cep112	9.72409e-06	-0.109902	0.222	0.289	0.25693
C130071C03Rik	1.03008e-05	0.127141	0.536	0.474	0.272168
Fgf14	1.10074e-05	-0.106127	0.984	0.976	0.290839
Sclt1	1.10463e-05	-0.109543	0.337	0.407	0.291865
Dpp6	1.23275e-05	-0.122938	0.822	0.862	0.325716
Btbd9	1.23708e-05	0.116353	0.455	0.383	0.326861
6530403H02Rik	1.31441e-05	-0.201308	0.272	0.34	0.347293
Dnajc1	1.37376e-05	-0.103939	0.474	0.555	0.362975
Prkca	1.54904e-05	-0.219274	0.547	0.593	0.409288
Nell2	1.60238e-05	-0.121173	0.694	0.748	0.423382
Runx1t1	1.64367e-05	0.112388	0.61	0.548	0.434289
Gfod1	1.74932e-05	-0.108405	0.299	0.367	0.462207
Cnksr2	1.8356e-05	0.121831	0.85	0.819	0.485003
Gm42418	1.85905e-05	0.128005	0.643	0.614	0.491198
Grik2	1.8607e-05	0.104642	0.824	0.776	0.491633
Syn2	1.91138e-05	0.121417	0.709	0.663	0.505024
Gpc5	2.28354e-05	0.175555	0.261	0.198	0.603358
Tmem132d	2.44501e-05	0.115795	0.265	0.203	0.64602
Meis2	2.75436e-05	0.118047	0.258	0.195	0.727758
Sybu	2.84557e-05	-0.108494	0.414	0.485	0.751856
Ociad2	2.85215e-05	-0.103613	0.338	0.408	0.753595
Galnt17	3.20259e-05	-0.161788	0.683	0.725	0.846189
Spock1	3.31711e-05	-0.168603	0.43	0.494	0.876447
Akap13	3.43727e-05	-0.115303	0.377	0.445	0.908195
Srgap3	3.57184e-05	-0.10421	0.675	0.726	0.943753
Gm21798	4.41033e-05	-0.112696	0.175	0.232	1
Auts2	4.41276e-05	-0.110553	0.83	0.874	1
Camk2d	4.4684e-05	-0.15736	0.212	0.268	1
Phactr1	4.6222e-05	0.105265	0.948	0.916	1
Osbpl6	5.23143e-05	-0.126805	0.582	0.64	1
Map2	5.28713e-05	-0.103296	0.69	0.744	1
Syt17	5.87661e-05	0.106991	0.385	0.321	1
Gm42439	6.98263e-05	-0.100617	0.313	0.381	1
Cacnb4	7.03444e-05	0.122627	0.39	0.329	1
Dapk1	7.29219e-05	-0.110337	0.396	0.46	1
Ntm	8.14886e-05	0.113257	0.585	0.518	1
9630028H03Rik	8.4263e-05	-0.133035	0.393	0.451	1
4930419G24Rik	8.49424e-05	-0.114786	0.5	0.562	1
Zbtb20	9.66853e-05	-0.187001	0.63	0.667	1
Lsamp	9.87628e-05	0.148167	0.953	0.919	1
Iqgap2	0.000120179	0.107161	0.446	0.383	1
Nr3c2	0.000138394	0.136337	0.734	0.685	1
Galnt13	0.000153837	-0.107099	0.273	0.332	1
Chrm3	0.000154318	-0.12575	0.389	0.459	1
Tafa2	0.000165652	-0.156195	0.353	0.414	1
Arhgap21	0.000165849	-0.106982	0.385	0.445	1
Matk	0.000170673	0.105196	0.391	0.334	1
Alcam	0.000243706	-0.152134	0.404	0.46	1
Camk4	0.000323882	-0.130032	0.361	0.413	1
Fam135b	0.000339275	-0.10952	0.613	0.662	1
Magi2	0.000343417	0.114854	0.894	0.876	1
Kcnd2	0.000365935	0.115104	0.9	0.864	1
Nrxn3	0.000402556	0.124411	0.785	0.716	1
Sdk1	0.000432073	-0.110054	0.271	0.326	1
Cdh9	0.000482849	-0.103548	0.276	0.334	1
Zfp804a	0.000498679	-0.240416	0.466	0.507	1
Nebl	0.000514122	-0.109773	0.708	0.759	1
Tnr	0.000661682	-0.107354	0.647	0.683	1
Trhde	0.000700535	-0.122719	0.272	0.326	1
A830018L16Rik	0.00081416	-0.146657	0.708	0.731	1
Mir100hg	0.000836557	0.113713	0.513	0.466	1
Etl4	0.00112341	0.133394	0.52	0.467	1
Pcdh15	0.00149395	0.200002	0.487	0.449	1
Dpp10	0.00156197	0.181642	0.449	0.401	1
Clstn2	0.00181247	-0.116936	0.554	0.595	1
Gabrb1	0.00187983	-0.116263	0.867	0.877	1
Trpm3	0.00201948	-0.15989	0.343	0.397	1
Tenm1	0.00214378	-0.136707	0.5	0.547	1
Hs6st3	0.00241899	0.103085	0.67	0.612	1
Rfx3	0.00308855	-0.109726	0.329	0.374	1
Zfp804b	0.00309935	-0.152273	0.185	0.225	1
Ctnna3	0.0035775	-0.143827	0.335	0.377	1
Gm15261	0.00385616	-0.103513	0.086	0.116	1
Robo2	0.00508379	0.106884	0.433	0.393	1
Kirrel3	0.00559685	-0.226059	0.639	0.64	1
Maml3	0.00583264	-0.144252	0.191	0.226	1
Negr1	0.0106879	-0.153278	0.754	0.761	1
Cntn3	0.0127235	0.105226	0.587	0.555	1
Cntn5	0.0188494	0.110539	0.275	0.245	1
Pcdh11x	0.0238304	-0.162259	0.168	0.198	1
Cdh10	0.030248	0.128	0.35	0.327	1
Nrg1	0.0312175	-0.218244	0.62	0.632	1
Sorcs3	0.0373223	-0.129178	0.51	0.534	1
Col11a1	0.0673337	-0.137244	0.105	0.123	1
Xist	0.125667	0.173856	0.48	0.489	1
Shisa6	0.13624	-0.136654	0.591	0.593	1
Lingo2	0.270197	-0.118875	0.659	0.642	1
Pcdh7	0.327393	-0.152827	0.627	0.608	1
Cntnap5a	0.432857	-0.100662	0.348	0.351	1
Ntng1	0.824132	-0.117491	0.551	0.527	1
Mgat4c	0.981497	-0.101537	0.571	0.545	1

## Sheet: S1g_DEGene_Cluster6_E4RS vs E4
gene	p_val	avg_log2FC	pct.1	pct.2	p_val_adj
Rnf121	1.69685e-205	-0.680389	0.101	0.53	4.48342e-201
Gm42418	7.04637e-98	0.883738	0.776	0.614	1.86179e-93
Ttr	2.95672e-96	0.649099	0.538	0.184	7.81225e-92
Snhg11	4.75405e-50	0.322933	0.999	0.999	1.25612e-45
Atp6v0c	1.40097e-41	0.332136	0.373	0.158	3.70163e-37
Fth1	9.64873e-40	0.39011	0.427	0.214	2.54939e-35
Magi2	1.14664e-36	0.34373	0.926	0.876	3.02966e-32
Hsp90ab1	8.26788e-36	0.36211	0.427	0.231	2.18454e-31
Actb	1.47899e-34	0.350737	0.381	0.191	3.90779e-30
Calm1	2.47008e-34	0.384834	0.565	0.373	6.52644e-30
Ubb	3.52409e-34	0.307291	0.354	0.162	9.31136e-30
Cntn4	1.12801e-31	-0.466363	0.377	0.58	2.98043e-27
Tmsb4x	2.84237e-30	0.32667	0.493	0.305	7.5101e-26
Gabra2	3.88723e-29	-0.336524	0.69	0.82	1.02708e-24
Xist	1.34143e-26	-0.340032	0.305	0.489	3.54434e-22
Hsp90aa1	1.46987e-26	0.263319	0.345	0.179	3.8837e-22
Cck	9.11919e-26	0.229439	0.26	0.11	2.40947e-21
Rbfox1	5.47067e-25	0.230481	0.979	0.966	1.44546e-20
Grin2a	1.52758e-24	0.264445	0.961	0.957	4.03617e-20
Tcf4	1.64054e-24	0.307544	0.865	0.795	4.33463e-20
Syt1	7.36228e-24	0.232402	0.987	0.98	1.94526e-19
Plp1	6.34623e-23	0.192814	0.166	0.049	1.6768e-18
Gria1	1.14372e-21	0.243303	0.957	0.945	3.02193e-17
Csmd1	2.01347e-21	0.189487	0.998	0.996	5.32e-17
Hspa8	3.86109e-21	0.23478	0.317	0.175	1.02018e-16
Gm14330	5.99433e-20	-0.194226	0.193	0.324	1.58382e-15
Nrg3	5.81089e-19	0.180463	0.999	0.997	1.53535e-14
Dlg2	5.84539e-19	0.180452	0.998	0.997	1.54447e-14
Grm5	2.12504e-18	0.227644	0.941	0.934	5.61479e-14
Dtwd1	6.38151e-18	-0.112529	0.054	0.134	1.68612e-13
Cst3	1.37274e-17	0.19554	0.262	0.14	3.62705e-13
Meg3	4.43386e-17	0.171016	1	0.997	1.17152e-12
Fmn1	6.4657e-17	-0.175097	0.205	0.325	1.70837e-12
Atp5h	1.70864e-16	0.157006	0.204	0.096	4.51456e-12
Mri1	3.98896e-16	-0.114156	0.079	0.165	1.05396e-11
Gm41804	4.18836e-16	-0.119338	0.083	0.171	1.10665e-11
Cmss1	5.41754e-16	0.213061	0.396	0.269	1.43142e-11
Lsamp	1.09023e-15	0.242357	0.959	0.919	2.8806e-11
Slc24a2	1.7084e-15	0.232578	0.734	0.631	4.51394e-11
Celf3	6.56341e-15	-0.164465	0.274	0.399	1.73418e-10
Ppp3ca	6.75677e-15	0.217545	0.9	0.88	1.78527e-10
Fau	1.32164e-14	0.154762	0.219	0.115	3.49205e-10
Aldoa	1.47853e-14	0.16092	0.23	0.125	3.90657e-10
Ckb	2.0801e-14	0.176565	0.282	0.169	5.49604e-10
Mdga2	2.48055e-14	0.195357	0.897	0.877	6.55412e-10
Dlgap1	7.13286e-14	0.177478	0.982	0.986	1.88464e-09
AY036118	7.22135e-14	0.213356	0.407	0.294	1.90803e-09
Ube2e2	8.44476e-14	0.226387	0.717	0.666	2.23127e-09
Opcml	1.12776e-13	0.194631	0.98	0.972	2.97978e-09
Rasgrf1	1.1625e-13	-0.190651	0.674	0.797	3.07156e-09
Stmn3	1.3432e-13	0.193016	0.391	0.277	3.549e-09
Nxf1	4.0682e-13	-0.103725	0.089	0.169	1.0749e-08
Cadm2	4.76062e-13	0.258067	0.661	0.543	1.25785e-08
Arl3	7.11637e-13	-0.118358	0.175	0.278	1.88029e-08
Cpne7	8.09352e-13	-0.20537	0.662	0.763	2.13847e-08
Zeb2	1.4634e-12	0.235232	0.642	0.571	3.86661e-08
Xpnpep1	1.7037e-12	-0.105702	0.098	0.178	4.50151e-08
Anks1b	2.16203e-12	0.152143	0.966	0.981	5.71251e-08
Chchd2	2.23154e-12	0.14215	0.218	0.122	5.89618e-08
Ank3	2.2696e-12	0.171796	0.942	0.936	5.99673e-08
Cd2ap	2.41935e-12	-0.12458	0.162	0.257	6.39242e-08
Synpo	2.98392e-12	-0.119672	0.133	0.22	7.8841e-08
Hectd2	4.13761e-12	-0.145152	0.227	0.332	1.09324e-07
Tsix	4.90481e-12	-0.138513	0.131	0.217	1.29595e-07
Ptprd	1.41706e-11	0.238252	0.933	0.907	3.74415e-07
Gfod1	2.53819e-11	-0.146035	0.264	0.367	6.70641e-07
Slc25a4	2.6398e-11	0.142136	0.234	0.142	6.97488e-07
Hap1	2.70049e-11	-0.132247	0.21	0.309	7.13523e-07
Nvl	4.12035e-11	-0.127429	0.298	0.409	1.08868e-06
Gps2	5.22337e-11	-0.113679	0.188	0.282	1.38012e-06
Plpbp	5.98795e-11	-0.10083	0.121	0.201	1.58214e-06
Akain1	6.35689e-11	-0.102688	0.116	0.196	1.67962e-06
Camk1d	7.70969e-11	0.203228	0.697	0.642	2.03705e-06
Abca8b	9.66659e-11	-0.142986	0.183	0.271	2.55411e-06
Fbxo21	9.88872e-11	-0.105468	0.133	0.215	2.6128e-06
Celf2	1.35587e-10	0.115985	0.999	0.999	3.58247e-06
Ccnd2	1.50547e-10	-0.109737	0.144	0.228	3.97776e-06
Gapdh	1.68757e-10	0.147608	0.232	0.146	4.45889e-06
Rpl21	1.86921e-10	0.11591	0.2	0.115	4.93881e-06
Efnb2	3.81322e-10	-0.111407	0.133	0.212	1.00753e-05
Ndufa13	4.00153e-10	0.115765	0.177	0.099	1.05728e-05
Mettl16	5.48763e-10	-0.105601	0.16	0.244	1.44994e-05
Adgrb3	5.55445e-10	0.133287	0.985	0.989	1.4676e-05
Scd2	6.01169e-10	0.117859	0.179	0.101	1.58841e-05
Fam155a	6.25342e-10	0.130341	0.982	0.974	1.65228e-05
Psmc6	6.31962e-10	-0.114634	0.223	0.317	1.66977e-05
Gm10649	6.51676e-10	0.161438	0.377	0.278	1.72186e-05
Itm2b	6.53509e-10	0.14855	0.273	0.184	1.7267e-05
Gm13963	8.98569e-10	-0.111873	0.162	0.245	2.3742e-05
Mast4	9.02138e-10	0.167184	0.378	0.282	2.38363e-05
Ccdc148	9.14223e-10	-0.129413	0.314	0.418	2.41556e-05
Phka2	1.21676e-09	-0.128977	0.187	0.271	3.21493e-05
Arhgap26	1.24011e-09	-0.164194	0.497	0.596	3.27661e-05
Chchd10	1.43213e-09	0.10757	0.141	0.072	3.78398e-05
Rif1	1.65968e-09	-0.109784	0.149	0.228	4.38519e-05
Efna5	1.71123e-09	-0.205377	0.278	0.369	4.5214e-05
Rtn4	2.01396e-09	0.143968	0.326	0.235	5.3213e-05
Bsn	2.0362e-09	-0.121831	0.373	0.48	5.38006e-05
Prmt8	2.26893e-09	-0.105897	0.145	0.222	5.99496e-05
Gls	2.38925e-09	-0.132078	0.682	0.791	6.31288e-05
Epha6	2.47484e-09	0.218759	0.831	0.794	6.53902e-05
Morf4l2	2.49049e-09	-0.110404	0.172	0.253	6.58038e-05
Nrxn1	2.94867e-09	0.116669	0.988	0.991	7.79096e-05
Elavl4	3.33003e-09	-0.122247	0.238	0.326	8.7986e-05
Cntnap2	3.479e-09	0.224022	0.886	0.864	9.19222e-05
Galnt3	3.49567e-09	-0.11237	0.138	0.213	9.23626e-05
Camk4	3.87803e-09	-0.18251	0.326	0.413	0.000102465
Nav3	4.26688e-09	0.138417	0.958	0.958	0.000112739
Setd7	4.65099e-09	-0.102962	0.189	0.273	0.000122889
Erc2	5.0015e-09	0.184224	0.857	0.832	0.00013215
Mcu	5.64171e-09	-0.117166	0.26	0.354	0.000149065
Unc13b	6.68043e-09	-0.137788	0.275	0.366	0.00017651
Synj2bp	7.25676e-09	-0.100087	0.224	0.313	0.000191738
Adcy8	1.03419e-08	-0.14243	0.177	0.254	0.000273254
Gm2824	1.06195e-08	-0.102626	0.139	0.212	0.000280589
Grin2b	1.38471e-08	0.135533	0.974	0.981	0.000365868
Exoc5	1.79718e-08	-0.106581	0.216	0.299	0.00047485
Galntl6	2.41416e-08	0.226459	0.669	0.582	0.00063787
Cox4i1	2.67631e-08	0.141631	0.289	0.208	0.000707133
Gm13944	2.82517e-08	-0.105962	0.224	0.308	0.000746467
Ndufa4	3.40044e-08	0.104064	0.166	0.099	0.000898464
Tusc3	3.91991e-08	-0.104447	0.29	0.38	0.00103572
Ptgds	4.05626e-08	0.151418	0.281	0.204	0.00107175
Kcnip4	4.2452e-08	0.205397	0.917	0.9	0.00112167
Nwd2	4.3868e-08	-0.146766	0.292	0.374	0.00115908
Rpl19	4.60898e-08	0.110663	0.208	0.134	0.00121778
Gm1604a	5.3389e-08	-0.100991	0.207	0.288	0.00141065
A930015D03Rik	5.42138e-08	-0.111034	0.242	0.325	0.00143244
Dynll1	5.70615e-08	0.119123	0.257	0.178	0.00150768
Grik2	5.7376e-08	0.115257	0.8	0.776	0.00151599
Mlip	5.88154e-08	-0.106893	0.137	0.205	0.00155402
Atp2b1	7.31612e-08	0.168928	0.81	0.799	0.00193306
Rnf150	8.3236e-08	-0.125643	0.424	0.511	0.00219926
Cdh9	8.32473e-08	-0.189249	0.259	0.334	0.00219956
Ranbp9	8.48171e-08	-0.106908	0.336	0.425	0.00224104
Lin7a	8.55699e-08	-0.115535	0.169	0.242	0.00226093
Cep112	9.20569e-08	-0.116801	0.211	0.289	0.00243233
Armc9	9.42066e-08	-0.104635	0.306	0.395	0.00248913
Ddx24	9.48436e-08	0.150179	0.427	0.351	0.00250596
Kcnd2	9.49263e-08	0.149072	0.882	0.864	0.00250814
Atp1b1	1.11403e-07	0.161623	0.566	0.504	0.00294348
Ulk4	1.16092e-07	-0.105907	0.242	0.322	0.00306737
Rapgef4os1	1.22033e-07	-0.103215	0.287	0.376	0.00322435
Ctnna2	1.35347e-07	0.15001	0.706	0.655	0.00357614
Cwf19l2	1.88722e-07	-0.102864	0.178	0.249	0.00498641
Nrgn	1.9151e-07	0.133018	0.326	0.247	0.00506009
Fam131a	2.16373e-07	-0.103503	0.218	0.295	0.00571702
Actg1	2.20923e-07	0.107698	0.194	0.127	0.00583723
6530403H02Rik	2.594e-07	-0.225911	0.265	0.34	0.00685388
2900097C17Rik	2.93944e-07	0.103859	0.196	0.129	0.00776658
Efr3b	3.2264e-07	-0.106518	0.303	0.389	0.0085248
Ppia	4.03561e-07	0.115012	0.262	0.189	0.0106629
Elavl2	4.82373e-07	-0.119797	0.298	0.38	0.0127452
Pde1a	5.40801e-07	-0.166652	0.852	0.889	0.0142891
B130024G19Rik	6.06789e-07	-0.106756	0.19	0.26	0.0160326
Trps1	6.26421e-07	-0.164939	0.257	0.332	0.0165513
D430042O09Rik	6.80484e-07	-0.102853	0.259	0.335	0.0179797
Gm32647	6.81764e-07	-0.272206	0.263	0.336	0.0180136
Ntng1	6.87096e-07	-0.269038	0.466	0.527	0.0181545
Cdh13	6.89119e-07	-0.210173	0.339	0.414	0.0182079
March3	7.42977e-07	-0.106662	0.166	0.231	0.0196309
Ctnnd2	7.84838e-07	0.150267	0.878	0.892	0.020737
Tcf12	9.32963e-07	0.125729	0.436	0.354	0.0246508
Chrd	9.3478e-07	-0.102097	0.228	0.302	0.0246988
Qk	9.66389e-07	0.11149	0.19	0.127	0.0255339
Grm7	9.98633e-07	0.115818	0.932	0.95	0.0263859
Sel1l3	1.02308e-06	-0.123631	0.341	0.42	0.0270319
Rps8	1.08753e-06	0.107833	0.263	0.191	0.0287346
Alcam	1.32727e-06	-0.206641	0.396	0.46	0.0350692
Nlgn1	1.37296e-06	0.107455	0.991	0.992	0.0362763
Mctp1	1.62947e-06	-0.150052	0.526	0.591	0.043054
Lmo4	2.20766e-06	-0.112899	0.299	0.374	0.0583309
Zfp804a	2.23966e-06	-0.197949	0.443	0.507	0.0591763
Pcdh9	2.2791e-06	0.15489	0.95	0.94	0.0602184
Gda	2.28159e-06	-0.10556	0.3	0.377	0.0602841
Rasgef1b	2.30551e-06	-0.115477	0.366	0.44	0.0609162
Npas2	2.90253e-06	-0.101064	0.267	0.34	0.0766906
Plcxd3	3.19684e-06	-0.104243	0.234	0.304	0.0844668
Tpt1	3.22712e-06	0.101127	0.193	0.133	0.0852669
Golgb1	3.38695e-06	-0.105613	0.32	0.392	0.08949
Syn2	3.4587e-06	0.141173	0.7	0.663	0.0913857
Slc24a5	3.53026e-06	0.112901	0.352	0.278	0.0932766
Camk2d	4.15426e-06	-0.165071	0.207	0.268	0.109764
Car10	4.23007e-06	-0.193221	0.315	0.377	0.111767
Sntg1	4.37191e-06	0.140639	0.761	0.753	0.115515
2600014E21Rik	4.48876e-06	-0.101868	0.122	0.175	0.118602
A830018L16Rik	5.30708e-06	-0.143403	0.673	0.731	0.140224
Cacnb2	5.46846e-06	0.178811	0.861	0.858	0.144488
Sntb2	6.31246e-06	-0.118139	0.359	0.432	0.166788
Rnf182	7.50152e-06	-0.103127	0.234	0.298	0.198205
Nnat	8.36074e-06	-0.244536	0.608	0.65	0.220907
Rspo3	8.95851e-06	-0.117724	0.206	0.266	0.236702
Exoc6b	9.53268e-06	0.132995	0.598	0.556	0.251873
Fgf14	1.22448e-05	0.101165	0.981	0.976	0.323532
Asic2	1.49341e-05	0.10827	0.618	0.554	0.394589
Arhgap21	1.81807e-05	-0.104747	0.375	0.445	0.480372
Gm21798	2.02708e-05	-0.103821	0.174	0.232	0.535596
Cfap54	2.22622e-05	0.100068	0.229	0.171	0.588211
Dmd	2.54375e-05	0.101276	0.854	0.853	0.672109
Sv2b	2.66103e-05	-0.102529	0.606	0.675	0.703098
Lrrc4	4.04252e-05	0.110037	0.464	0.397	1
Arhgap6	4.11225e-05	-0.101158	0.085	0.126	1
Lcorl	4.13151e-05	-0.104849	0.292	0.356	1
Kcnq1ot1	4.68357e-05	-0.103762	0.54	0.613	1
Adgrl3	4.78465e-05	0.133289	0.822	0.818	1
Nkain2	5.08279e-05	0.154744	0.782	0.715	1
Nrg1	5.3935e-05	-0.295061	0.597	0.632	1
Gpc5	6.03481e-05	0.115098	0.258	0.198	1
Htr4	7.18101e-05	-0.11049	0.317	0.378	1
Zfp804b	7.60077e-05	-0.161863	0.174	0.225	1
Arl15	7.80347e-05	0.127569	0.651	0.597	1
Dscaml1	8.92862e-05	0.12121	0.617	0.574	1
Tenm1	9.4935e-05	-0.143604	0.491	0.547	1
Nrxn3	9.79864e-05	0.158815	0.77	0.716	1
Cpne4	0.000100982	-0.147362	0.303	0.358	1
Rapgef5	0.000103119	-0.107549	0.503	0.564	1
Ank2	0.000121103	0.107955	0.914	0.919	1
Pcdh11x	0.000145651	-0.172608	0.151	0.198	1
Slc24a3	0.000164325	0.121678	0.54	0.495	1
Rere	0.000194803	0.110835	0.71	0.698	1
Calm2	0.000220244	0.11765	0.49	0.448	1
St6galnac3	0.000240395	0.105573	0.385	0.327	1
Maml3	0.000251041	-0.144666	0.179	0.226	1
March1	0.000265904	-0.132453	0.72	0.753	1
Gm33228	0.000305242	-0.138313	0.339	0.392	1
Prkcb	0.000316023	0.121416	0.628	0.592	1
Cttnbp2	0.000333106	0.155087	0.676	0.674	1
Epha5	0.000363238	0.124094	0.613	0.56	1
Inpp4b	0.00036954	-0.107409	0.152	0.195	1
Trhde	0.000391286	-0.136777	0.275	0.326	1
Slc35f3	0.000552712	0.10753	0.439	0.388	1
Ncam1	0.000638737	0.101568	0.556	0.513	1
Ncoa1	0.000663028	0.106053	0.537	0.503	1
Ntm	0.000718399	0.119331	0.57	0.518	1
Gabrb3	0.000726491	0.102468	0.899	0.907	1
Hivep2	0.000841291	0.100409	0.841	0.857	1
Sdk1	0.000846451	-0.100912	0.277	0.326	1
Grid2	0.000885495	0.114159	0.529	0.492	1
Kcnq3	0.00113124	0.102241	0.54	0.492	1
Ptk2	0.00121153	0.105061	0.541	0.51	1
Rtn1	0.00149219	0.112856	0.583	0.56	1
Ncam2	0.00188662	-0.157672	0.466	0.507	1
Auts2	0.00191869	0.102022	0.876	0.874	1
Pcdh7	0.00218361	-0.197675	0.588	0.608	1
Mir99ahg	0.00238849	0.102929	0.664	0.649	1
Zdhhc14	0.00251326	0.101894	0.444	0.408	1
Khdrbs3	0.00274016	0.122349	0.769	0.755	1
Galnt17	0.00304249	0.102446	0.748	0.725	1
Iqgap2	0.00323121	0.108667	0.421	0.383	1
Atp6v0b	0.00340267	0.105985	0.586	0.579	1
Grid1	0.00341343	0.100895	0.605	0.586	1
Trim2	0.00345354	0.108878	0.547	0.522	1
Gm44151	0.00345776	0.104027	0.599	0.579	1
Tafa2	0.00353062	-0.128101	0.372	0.414	1
Zbtb20	0.00362787	0.144073	0.692	0.667	1
Sox5	0.00390526	-0.115025	0.586	0.623	1
A330015K06Rik	0.0040597	0.117277	0.456	0.422	1
Unc5d	0.00498399	-0.208391	0.469	0.506	1
Mapt	0.00514306	0.10022	0.493	0.469	1
Lrrc4c	0.00528035	0.117368	0.713	0.709	1
Egfem1	0.012256	0.103583	0.409	0.371	1
Spock1	0.0136417	-0.101443	0.465	0.494	1
Dcc	0.0212383	-0.103987	0.738	0.78	1
Lrp1b	0.0220978	0.122517	0.754	0.713	1
Fgfr2	0.0251575	0.101156	0.688	0.704	1
Htr2c	0.0293863	-0.109572	0.333	0.362	1
Lrrtm4	0.031963	0.120848	0.709	0.694	1
Sorcs3	0.0335495	-0.10202	0.511	0.534	1
Lingo2	0.0440783	-0.124763	0.631	0.642	1
Mgat4c	0.0477725	-0.101543	0.518	0.545	1
Kirrel3	0.0984476	-0.121228	0.641	0.64	1
Col11a1	0.133604	-0.144011	0.11	0.123	1

## Sheet: S1h_DEGene_Cluster7_E4SS vs E4
gene	p_val	avg_log2FC	pct.1	pct.2	p_val_adj
Rnf121	1.36712e-91	-0.469471	0.108	0.41	3.61222e-87
Atp2c1	5.45079e-65	0.454836	0.73	0.453	1.44021e-60
Gm47283	5.89336e-48	0.429952	0.612	0.373	1.55714e-43
Pcdh9	1.53231e-30	0.217703	0.992	0.991	4.04868e-26
Gm18870	9.4186e-30	0.159484	0.115	0.003	2.48858e-25
Ttr	2.90424e-28	-0.166905	0.025	0.12	7.67358e-24
Snhg11	1.16619e-26	0.197948	1	0.998	3.0813e-22
Lrp1b	8.4887e-23	0.209106	0.98	0.945	2.24288e-18
Cfap54	2.36001e-21	0.187625	0.196	0.069	6.23562e-17
Kcnq3	5.82993e-20	0.27356	0.647	0.501	1.54038e-15
Cntn4	9.18589e-19	-0.389155	0.264	0.427	2.4271e-14
Nrg3os	1.26103e-18	-0.235572	0.817	0.894	3.33189e-14
Sav1	1.69495e-18	0.160613	0.192	0.075	4.47839e-14
Gm34299	6.43026e-18	0.202109	0.284	0.151	1.699e-13
Gm14330	2.18462e-16	-0.187103	0.151	0.268	5.7722e-12
Lsamp	3.16576e-16	0.146007	0.999	1	8.36457e-12
Ptgds	8.48442e-16	-0.116972	0.05	0.13	2.24175e-11
Malat1	1.44492e-15	-0.17435	1	1	3.81778e-11
Meg3	1.89574e-15	0.123419	1	1	5.00892e-11
Phactr1	3.094e-15	0.17364	0.941	0.884	8.17498e-11
Gm19667	1.73134e-14	0.116385	0.133	0.046	4.57455e-10
Mir99ahg	6.29863e-14	0.173124	0.791	0.703	1.66423e-09
Cck	8.19005e-14	0.149526	0.203	0.1	2.16397e-09
Cttnbp2	8.92205e-14	0.196624	0.759	0.652	2.35739e-09
A930015D03Rik	2.22569e-13	-0.158076	0.204	0.318	5.88072e-09
Cep19	4.40932e-13	0.14855	0.263	0.151	1.16503e-08
Efr3a	7.61991e-13	-0.187373	0.367	0.489	2.01333e-08
Alcam	1.08099e-12	-0.206495	0.236	0.349	2.85619e-08
Zranb2	1.11696e-12	0.159813	0.782	0.67	2.95124e-08
Zfp58	1.16569e-12	0.112303	0.143	0.058	3.07998e-08
Ulk4	1.35094e-12	-0.138068	0.147	0.247	3.56944e-08
Dtwd1	2.186e-12	-0.107336	0.07	0.148	5.77585e-08
Schip1	2.23709e-12	0.119816	0.991	0.992	5.91083e-08
Magi2	5.61098e-12	-0.22581	0.945	0.955	1.48253e-07
Hmgcs1	1.18144e-11	0.117836	0.156	0.072	3.1216e-07
Robo2	1.90439e-11	0.176722	0.733	0.62	5.03178e-07
Cacng8	2.54292e-11	0.155476	0.348	0.238	6.71889e-07
Msmo1	3.97343e-11	0.11183	0.154	0.072	1.04986e-06
Gsdme	6.32398e-11	0.121479	0.416	0.298	1.67092e-06
Elavl3	8.41082e-11	0.148406	0.51	0.394	2.22231e-06
Fgf14	1.20149e-10	-0.132211	0.993	0.998	3.17458e-06
Fbxl7	2.21633e-10	0.140387	0.165	0.085	5.85598e-06
Ryr3	2.45626e-10	0.145896	0.932	0.894	6.48994e-06
Olfm1	3.98653e-10	0.152879	0.443	0.33	1.05332e-05
Dcc	4.29782e-10	0.150283	0.979	0.966	1.13557e-05
Prkcg	4.4077e-10	0.158063	0.559	0.455	1.1646e-05
Slc24a5	5.80852e-10	0.134152	0.417	0.299	1.53473e-05
Gas5	5.83348e-10	0.144952	0.307	0.207	1.54132e-05
4930547E14Rik	7.39969e-10	-0.176907	0.299	0.397	1.95515e-05
Arl15	8.82537e-10	0.169946	0.823	0.768	2.33184e-05
Pacsin1	9.08309e-10	0.140518	0.5	0.386	2.39993e-05
3110021N24Rik	1.22559e-09	-0.131716	0.236	0.336	3.23825e-05
Thsd7b	1.55656e-09	0.164079	0.75	0.66	4.11274e-05
Cachd1	2.14573e-09	-0.158518	0.327	0.428	5.66944e-05
2210408I21Rik	2.57197e-09	0.143977	0.419	0.312	6.79565e-05
Ralyl	3.25621e-09	0.127817	0.871	0.79	8.60356e-05
Gm11906	5.87192e-09	0.125779	0.228	0.143	0.000155148
Dpyd	9.64435e-09	0.169394	0.695	0.614	0.000254823
Srsf2	1.07242e-08	-0.115711	0.173	0.258	0.000283354
Luzp2	1.23874e-08	0.236845	0.69	0.599	0.000327301
Clstn2	1.79782e-08	-0.151521	0.882	0.905	0.000475019
Hdac9	2.07175e-08	0.14107	0.685	0.599	0.000547397
Gm16183	2.29019e-08	-0.141837	0.378	0.472	0.000605113
Gm32509	2.5306e-08	-0.158739	0.372	0.462	0.000668635
Gm33228	2.62975e-08	-0.204128	0.248	0.326	0.000694833
C130071C03Rik	2.73642e-08	0.13994	0.527	0.434	0.000723016
Gabra2	2.89847e-08	-0.138667	0.735	0.807	0.000765834
Ppp1r21	3.19212e-08	0.102383	0.226	0.143	0.000843422
Snca	3.30179e-08	0.139832	0.518	0.424	0.0008724
Galnt17	3.6289e-08	-0.113235	0.933	0.948	0.000958827
Gm42439	3.84139e-08	-0.143627	0.458	0.548	0.00101497
Tanc2	4.29353e-08	0.138631	0.77	0.697	0.00113444
Hmgcr	5.43597e-08	0.109339	0.193	0.119	0.00143629
Snap25	5.7806e-08	0.102704	0.956	0.922	0.00152735
Kcnip3	5.83878e-08	0.106978	0.167	0.097	0.00154272
Gm36975	6.13889e-08	-0.175259	0.696	0.78	0.00162202
Cdh2	6.65223e-08	-0.134179	0.57	0.663	0.00175765
Atp1a3	7.7747e-08	0.118078	0.397	0.302	0.00205423
Runx1t1	8.69958e-08	0.135352	0.587	0.503	0.0022986
Nr3c2	8.92027e-08	0.165194	0.844	0.809	0.00235691
Prkn	1.03306e-07	0.129177	0.58	0.49	0.00272956
Sntb2	1.75104e-07	-0.15515	0.422	0.509	0.00462659
Prpf4b	2.18725e-07	-0.126223	0.349	0.438	0.00577914
Gm12296	3.03333e-07	-0.158453	0.712	0.77	0.00801466
Miat	3.08083e-07	0.118829	0.513	0.414	0.00814016
Mdh1	3.59391e-07	0.104611	0.223	0.149	0.00949584
A330015K06Rik	4.08712e-07	-0.141837	0.242	0.322	0.010799
Ttc3	4.69877e-07	0.113413	0.695	0.607	0.0124151
Grik4	5.58718e-07	-0.135329	0.912	0.918	0.0147624
Ephb1	6.13221e-07	-0.180652	0.263	0.337	0.0162025
Slit2	6.84907e-07	0.153662	0.792	0.709	0.0180966
Gm16351	7.03988e-07	-0.105127	0.179	0.254	0.0186008
Maml3	9.67072e-07	-0.10431	0.093	0.151	0.025552
5330438D12Rik	1.24295e-06	-0.105303	0.599	0.684	0.0328413
Cntnap2	1.29801e-06	-0.171874	0.951	0.953	0.034296
Gm38134	1.3997e-06	0.102892	0.248	0.174	0.0369829
Dkk3	1.96706e-06	0.110802	0.356	0.274	0.0519737
Tmem178b	2.03682e-06	0.102975	0.888	0.854	0.0538169
Pnn	2.67292e-06	0.110925	0.453	0.37	0.0706238
Gm41505	2.75941e-06	-0.114478	0.239	0.31	0.0729092
Gm10848	2.97969e-06	-0.129165	0.379	0.46	0.0787294
Dmd	3.02966e-06	0.106799	0.866	0.823	0.0800498
Aff3	3.16872e-06	0.110075	0.7	0.628	0.0837239
Ablim2	3.58932e-06	0.101722	0.354	0.274	0.094837
Ccbe1	3.65649e-06	-0.150979	0.584	0.64	0.0966118
Pabpn1	3.94543e-06	0.102052	0.404	0.321	0.104246
Large1	4.54477e-06	-0.10101	0.76	0.828	0.120082
Gm49678	4.56959e-06	0.1224	0.847	0.793	0.120738
Mpped2	4.59095e-06	0.108917	0.541	0.453	0.121302
Syn2	5.06278e-06	0.107197	0.847	0.804	0.133769
Lrrtm4	5.0932e-06	-0.17097	0.44	0.511	0.134572
Exoc6b	5.4886e-06	-0.111239	0.604	0.658	0.14502
Zeb2	5.49073e-06	0.111329	0.728	0.668	0.145076
Gm32250	5.75478e-06	-0.108269	0.44	0.516	0.152053
Tra2a	5.86871e-06	-0.108905	0.437	0.516	0.155063
4930532I03Rik	6.12704e-06	-0.106492	0.273	0.349	0.161889
9630028H03Rik	6.41349e-06	-0.128799	0.416	0.489	0.169457
Epha6	7.63513e-06	-0.1781	0.951	0.93	0.201735
Mical3	9.27488e-06	0.101608	0.405	0.327	0.245061
Epha3	1.21011e-05	0.131032	0.589	0.505	0.319736
Hs3st4	1.77788e-05	-0.156948	0.892	0.892	0.469752
Vsnl1	2.01842e-05	0.104278	0.368	0.294	0.533308
Robo1	2.06525e-05	0.106671	0.792	0.727	0.545681
4930473D10Rik	2.51011e-05	-0.133123	0.357	0.426	0.663221
Neto1	2.51927e-05	0.109194	0.795	0.702	0.66564
A330008L17Rik	2.66287e-05	0.125849	0.297	0.232	0.703585
A230006K03Rik	3.09968e-05	0.134439	0.419	0.349	0.818999
Slc24a2	3.75908e-05	-0.109975	0.811	0.833	0.993225
Rapgef4os1	3.89835e-05	-0.113381	0.308	0.372	1
Zcchc7	4.27816e-05	-0.102635	0.67	0.715	1
Cdc40	4.37033e-05	-0.106302	0.357	0.427	1
Tmem108	4.8841e-05	-0.123023	0.724	0.752	1
Kcnn2	5.13908e-05	-0.111229	0.575	0.647	1
Pde4d	5.21984e-05	-0.153553	0.962	0.933	1
Lrtm1	6.07593e-05	-0.119165	0.323	0.384	1
Cacnb4	6.71411e-05	0.108551	0.343	0.276	1
Tmcc1	8.17828e-05	0.102166	0.538	0.484	1
R3hdm1	0.000127242	-0.152663	0.696	0.738	1
Wwox	0.000131199	-0.100738	0.2	0.255	1
Cep112	0.000131862	-0.101306	0.198	0.255	1
Kirrel3	0.000150856	-0.311319	0.198	0.248	1
Hecw2	0.0001902	0.105141	0.347	0.287	1
Fam135b	0.000275453	-0.133072	0.478	0.524	1
Atxn1	0.000384187	0.100867	0.572	0.519	1
Zfp385b	0.000549984	-0.100645	0.715	0.739	1
Tspan5	0.0011749	-0.119409	0.482	0.528	1
4930509J09Rik	0.00130142	-0.108657	0.585	0.616	1
Cntnap5c	0.0014783	-0.161499	0.735	0.753	1
Gm13269	0.00173787	-0.108098	0.468	0.51	1
Trpm3	0.00192376	-0.161127	0.2	0.244	1
Negr1	0.00617137	-0.158992	0.431	0.474	1
Mgat4c	0.00722471	0.114104	0.972	0.94	1
Chrm3	0.010237	-0.105156	0.789	0.805	1
4930419G24Rik	0.0114315	-0.104483	0.111	0.139	1
Cdh9	0.0124119	-0.123811	0.693	0.712	1
Tanc1	0.0199952	-0.10191	0.595	0.612	1
Lrrc4c	0.0202116	-0.110626	0.283	0.315	1
Sorcs3	0.0467507	0.105147	0.344	0.312	1
Pde1a	0.0668688	-0.155733	0.74	0.72	1

## Sheet: S1i_DEGene_Cluster7_E4RS vs E4
gene	p_val	avg_log2FC	pct.1	pct.2	p_val_adj
Rnf121	1.15399e-93	-0.461586	0.114	0.41	3.04908e-89
Gm42418	2.50259e-83	0.80902	0.716	0.462	6.61233e-79
Ttr	2.16486e-77	0.506444	0.443	0.12	5.71998e-73
Snhg11	7.40508e-70	0.364353	1	0.998	1.95657e-65
Rbfox1	2.3432e-60	0.278992	0.996	0.988	6.19119e-56
Lrp1b	4.53194e-52	0.383242	0.98	0.945	1.19743e-47
Lsamp	1.11896e-47	0.28993	0.999	1	2.95652e-43
Csmd1	2.33031e-43	0.231439	1	1	6.15714e-39
Opcml	1.97089e-42	0.293064	0.994	0.993	5.20749e-38
Syt1	4.23326e-39	0.253861	0.996	0.994	1.11851e-34
Dlg2	7.53796e-39	0.23379	0.999	0.998	1.99168e-34
Gabra2	4.31121e-34	-0.321529	0.649	0.807	1.13911e-29
Actb	1.35219e-33	0.283001	0.315	0.127	3.57275e-29
Gria1	1.80301e-33	0.244238	0.991	0.987	4.7639e-29
Atp6v0c	2.39461e-32	0.270244	0.301	0.117	6.32704e-28
Pcdh9	9.61151e-31	0.243998	0.99	0.991	2.53955e-26
Ubb	1.87394e-30	0.260512	0.291	0.115	4.95131e-26
Tmsb4x	6.10875e-29	0.284929	0.357	0.176	1.61405e-24
Cntn4	1.98371e-27	-0.413609	0.233	0.427	5.24135e-23
Grin2a	1.15757e-26	0.233071	0.986	0.973	3.05854e-22
Nlgn1	3.3847e-26	0.180858	0.999	0.998	8.94304e-22
Hsp90ab1	5.35229e-26	0.256104	0.376	0.201	1.41418e-21
Cck	6.06013e-26	0.21872	0.255	0.1	1.60121e-21
Meg3	1.83433e-24	0.187634	1	1	4.84667e-20
Fth1	2.71e-23	0.272233	0.364	0.204	7.16037e-19
Cst3	3.17539e-23	0.208731	0.218	0.081	8.39001e-19
Calm1	1.11697e-21	0.261813	0.482	0.314	2.95127e-17
Hspa8	6.83588e-21	0.197271	0.283	0.137	1.80618e-16
Zbtb20	2.14525e-20	0.171684	0.998	0.99	5.66817e-16
Fam155a	1.22925e-19	0.211716	0.983	0.97	3.24794e-15
Ank3	1.70745e-19	0.202724	0.97	0.968	4.51141e-15
Grm7	3.34498e-19	0.208362	0.977	0.974	8.83811e-15
Gm10649	4.01434e-19	0.239268	0.502	0.353	1.06067e-14
Nkain2	4.63543e-19	0.2318	0.863	0.786	1.22477e-14
Fmn1	2.90028e-18	-0.203777	0.227	0.361	7.66313e-14
Nrxn1	3.82257e-18	0.176951	0.989	0.991	1.01e-13
Chchd2	4.14644e-18	0.158125	0.186	0.073	1.09557e-13
Hsp90aa1	5.27067e-18	0.177854	0.276	0.141	1.39262e-13
Rere	8.35153e-17	0.203356	0.815	0.764	2.20664e-12
Slc24a2	2.04379e-16	0.217245	0.869	0.833	5.40011e-12
Ube2e2	3.13753e-16	0.210008	0.796	0.724	8.28997e-12
Gapdh	3.54537e-16	0.161282	0.204	0.094	9.36758e-12
Plcb1	3.79428e-16	0.209656	0.875	0.839	1.00252e-11
Mast4	1.4026e-15	0.208202	0.385	0.255	3.70595e-11
Fau	3.36502e-15	0.153525	0.193	0.089	8.89106e-11
Cox4i1	3.82376e-15	0.176791	0.277	0.158	1.01031e-10
Fgf14	4.42817e-15	0.150444	0.99	0.998	1.17001e-10
Ndufa4	4.88505e-15	0.138093	0.17	0.071	1.29073e-10
4921511C10Rik	1.90106e-14	0.234382	0.685	0.578	5.02297e-10
Atp1b1	4.42412e-14	0.193911	0.497	0.37	1.16894e-09
Tcf4	6.16049e-14	0.182404	0.918	0.9	1.62772e-09
Auts2	6.83307e-14	0.177998	0.984	0.967	1.80543e-09
Rplp1	8.66053e-14	0.129572	0.163	0.07	2.28828e-09
Tenm2	1.85653e-13	0.140769	0.987	0.969	4.90531e-09
Anks1b	2.06782e-13	0.18334	0.951	0.942	5.4636e-09
Dtwd1	3.07796e-13	-0.109107	0.07	0.148	8.13259e-09
Ttc3	9.07534e-13	0.190499	0.696	0.607	2.39789e-08
Cryab	1.163e-12	0.105042	0.112	0.038	3.07288e-08
Cdh10	1.54988e-12	-0.194644	0.428	0.549	4.09509e-08
Ckb	1.79146e-12	0.139926	0.214	0.115	4.73339e-08
Cmss1	1.7926e-12	0.174346	0.309	0.199	4.7364e-08
Atp5h	2.13783e-12	0.127352	0.182	0.09	5.64856e-08
Aldoa	6.24054e-12	0.139254	0.204	0.11	1.64888e-07
Lmo4	1.14333e-11	-0.189837	0.381	0.492	3.02091e-07
Gm13963	1.30723e-11	-0.152203	0.197	0.297	3.45396e-07
Gm34299	1.71598e-11	0.140763	0.251	0.151	4.53397e-07
Stmn3	1.86384e-11	0.164974	0.367	0.257	4.92463e-07
Hint1	2.14428e-11	0.120823	0.183	0.095	5.66562e-07
Ndufa13	2.25328e-11	0.11598	0.169	0.084	5.95361e-07
Tpt1	2.44945e-11	0.116537	0.181	0.093	6.47195e-07
Cfap54	2.7753e-11	0.116109	0.149	0.069	7.33289e-07
Tuba1a	3.16905e-11	0.117706	0.164	0.081	8.37326e-07
Scd2	3.35312e-11	0.116833	0.163	0.08	8.85962e-07
Chchd10	3.4556e-11	0.10787	0.138	0.061	9.1304e-07
Rpl3	4.62597e-11	0.114796	0.172	0.088	1.22228e-06
Dlgap1	5.00818e-11	0.152802	0.979	0.982	1.32326e-06
Rps8	5.81114e-11	0.135133	0.231	0.136	1.53542e-06
Ptgds	6.91455e-11	0.14367	0.223	0.13	1.82696e-06
Nrg3	7.2189e-11	0.123112	1	0.999	1.90738e-06
Ctnnd2	7.52683e-11	0.175128	0.795	0.765	1.98874e-06
Itm2b	8.06474e-11	0.132324	0.252	0.154	2.13086e-06
Mical3	8.17576e-11	0.154826	0.439	0.327	2.1602e-06
Ptprd	1.11306e-10	0.211541	0.418	0.297	2.94094e-06
St6galnac5	1.34723e-10	-0.132129	0.66	0.776	3.55966e-06
Gm36146	1.72966e-10	-0.104544	0.07	0.136	4.57011e-06
Klhl2	1.74272e-10	0.166386	0.729	0.635	4.60461e-06
Ate1	1.78763e-10	0.141065	0.295	0.195	4.72327e-06
Rpl11	1.81582e-10	0.109196	0.164	0.084	4.79775e-06
Rps27a	1.84722e-10	0.110126	0.168	0.087	4.88073e-06
Mdh1	1.90188e-10	0.134266	0.242	0.149	5.02513e-06
Hsp90b1	2.87619e-10	0.11674	0.19	0.105	7.59948e-06
Celf2	3.2698e-10	0.10821	1	0.999	8.63946e-06
Cacna1a	4.55482e-10	-0.167846	0.831	0.891	1.20347e-05
Sntg1	6.11392e-10	0.148694	0.845	0.809	1.61542e-05
Cdh9	7.57515e-10	-0.268039	0.667	0.712	2.00151e-05
Cox6c	7.60245e-10	0.111	0.168	0.089	2.00872e-05
Caly	7.70195e-10	0.116748	0.191	0.109	2.03501e-05
Uchl1	7.89503e-10	0.129196	0.266	0.172	2.08603e-05
Rpl21	8.06148e-10	0.118256	0.179	0.099	2.13001e-05
Camk1d	8.6052e-10	0.16901	0.877	0.871	2.27367e-05
Rps24	9.25386e-10	0.110456	0.167	0.089	2.44506e-05
Adgrb3	1.4044e-09	0.175415	0.921	0.891	3.7107e-05
Magi2	2.1426e-09	0.136788	0.969	0.955	5.66117e-05
Cd81	2.36146e-09	0.10878	0.152	0.079	6.23945e-05
Atp5g1	2.76645e-09	0.105501	0.184	0.104	7.30952e-05
Phactr1	2.9144e-09	0.148662	0.913	0.884	7.70043e-05
Zeb2	2.97717e-09	0.176223	0.728	0.668	7.86628e-05
Timp4	3.82257e-09	0.139164	0.322	0.23	0.000101
9530059O14Rik	6.2398e-09	0.17218	0.892	0.859	0.000164868
Slc25a4	6.47926e-09	0.118803	0.203	0.123	0.000171195
Tecr	7.06576e-09	0.116245	0.24	0.154	0.000186692
Atp5f1	7.78044e-09	0.102531	0.177	0.101	0.000205575
Mri1	8.47962e-09	-0.102254	0.137	0.214	0.000224049
Prickle2	8.55535e-09	0.155255	0.719	0.646	0.000226049
Lrrc4	8.948e-09	0.146547	0.553	0.458	0.000236424
Grm5	1.14625e-08	0.126101	0.958	0.96	0.000302862
Nbea	1.19664e-08	0.147298	0.864	0.846	0.000316175
Frmd4a	1.37901e-08	0.146617	0.882	0.858	0.000364361
Ddx24	1.43318e-08	0.136222	0.415	0.32	0.000378675
Nrxn3	1.43784e-08	0.145476	0.996	0.988	0.000379905
Macrod2	1.64276e-08	0.145795	0.932	0.927	0.000434049
Rpl15	1.87018e-08	0.101647	0.153	0.084	0.000494138
Cep19	1.89651e-08	0.113459	0.234	0.151	0.000501095
Grip1	1.96642e-08	0.151138	0.654	0.573	0.000519568
Csmd3	2.14754e-08	0.145548	0.888	0.857	0.000567423
Asic2	2.78722e-08	0.118115	0.272	0.186	0.00073644
Adgrl3	2.89297e-08	0.177636	0.621	0.557	0.00076438
Strbp	4.31126e-08	0.153657	0.849	0.831	0.00113912
Rgl1	4.77581e-08	0.125168	0.331	0.241	0.00126186
Efr3a	4.97885e-08	-0.146709	0.402	0.489	0.00131551
Galnt17	5.12946e-08	0.133868	0.939	0.948	0.00135531
Tbc1d5	5.49487e-08	0.119396	0.326	0.236	0.00145186
Ppp3ca	6.83964e-08	0.123889	0.942	0.935	0.00180717
Ppia	7.5071e-08	0.109276	0.232	0.153	0.00198353
Camk4	8.36509e-08	-0.118099	0.414	0.51	0.00221022
Nav3	8.83205e-08	0.105893	0.982	0.985	0.0023336
Gpcpd1	8.85596e-08	-0.122711	0.351	0.441	0.00233992
Eif1	8.95372e-08	0.103175	0.225	0.147	0.00236575
Pebp1	9.27948e-08	0.121962	0.302	0.218	0.00245182
Gm48678	9.95826e-08	0.137956	0.421	0.334	0.00263117
Arl6ip1	1.13344e-07	0.10248	0.196	0.124	0.00299478
Gm49678	1.16837e-07	-0.149387	0.74	0.793	0.00308707
Rpl27a	1.30573e-07	0.114079	0.22	0.145	0.00345001
Aplp1	1.31631e-07	0.104979	0.19	0.119	0.00347795
Ttll5	1.32637e-07	0.103225	0.285	0.2	0.00350454
Cox8a	1.34852e-07	0.113219	0.214	0.141	0.00356305
Cdkl5	1.43323e-07	-0.111904	0.282	0.369	0.00378688
Crispld1	1.45422e-07	-0.101236	0.172	0.249	0.00384235
Bcas3	1.54552e-07	0.122719	0.3	0.217	0.00408358
Ryr2	1.55411e-07	0.127053	0.934	0.933	0.00410627
5330438D12Rik	1.75469e-07	0.149518	0.742	0.684	0.00463624
Nrcam	1.99412e-07	0.156834	0.819	0.807	0.00526885
Slc22a17	2.03205e-07	0.103352	0.258	0.178	0.00536909
Adamts3	2.15026e-07	-0.10426	0.2	0.278	0.00568142
Tmod3	2.19829e-07	-0.10062	0.122	0.187	0.00580833
Dynll1	2.49994e-07	0.100368	0.224	0.149	0.00660533
Ralyl	2.51619e-07	0.143686	0.84	0.79	0.00664827
Gm48091	2.61306e-07	0.13954	0.652	0.577	0.00690424
Dock4	2.99884e-07	0.110246	0.981	0.97	0.00792353
Alcam	3.32283e-07	-0.155392	0.273	0.349	0.00877959
Cacnb2	3.51018e-07	0.176003	0.899	0.886	0.00927459
Kcnip4	4.00533e-07	0.10366	0.994	0.988	0.0105829
Slc24a5	4.01603e-07	0.104581	0.393	0.299	0.0106112
Mdga2	4.30396e-07	0.139656	0.871	0.848	0.0113719
Gse1	4.90999e-07	0.130952	0.453	0.37	0.0129732
Rpl13	5.02969e-07	0.101399	0.222	0.151	0.0132895
Ube3a	5.31682e-07	0.117911	0.932	0.926	0.0140481
Malat1	5.51593e-07	-0.10214	1	1	0.0145742
Cpne4	6.62943e-07	-0.1279	0.827	0.87	0.0175163
Xist	8.04189e-07	-0.157773	0.382	0.473	0.0212483
2010300C02Rik	9.31506e-07	-0.112128	0.198	0.27	0.0246123
Grik2	1.11547e-06	0.12619	0.916	0.907	0.029473
Tcf12	1.17012e-06	0.13499	0.496	0.415	0.0309169
Pakap	1.38252e-06	0.100771	0.251	0.178	0.036529
AY036118	1.39278e-06	0.139097	0.37	0.297	0.0368002
Ptk2	1.52751e-06	0.124067	0.459	0.38	0.0403599
Sipa1l3	1.56307e-06	0.122357	0.515	0.44	0.0412994
Unc5d	1.579e-06	0.135218	0.237	0.163	0.0417203
Syt7	1.75166e-06	-0.106503	0.367	0.453	0.0462825
Aak1	2.36242e-06	0.138678	0.721	0.682	0.0624198
Trhde	3.44608e-06	-0.208266	0.663	0.678	0.0910524
Il1rapl1	3.46866e-06	0.117648	0.496	0.414	0.0916488
Nav2	4.04063e-06	0.13018	0.546	0.482	0.106762
Slc16a2	5.0994e-06	-0.102254	0.229	0.299	0.134736
Nos1ap	5.30677e-06	0.121418	0.656	0.575	0.140216
Mtmr3	5.49655e-06	0.107638	0.349	0.276	0.14523
Trps1	5.58687e-06	-0.153829	0.846	0.879	0.147616
Ly6h	5.59364e-06	0.127419	0.465	0.385	0.147795
Nrgn	6.27186e-06	0.101988	0.319	0.245	0.165715
Nebl	6.63138e-06	0.125072	0.853	0.846	0.175214
Prkn	7.37427e-06	0.121524	0.552	0.49	0.194843
Nectin3	7.58294e-06	-0.118798	0.645	0.684	0.200356
Gm48003	8.44949e-06	0.101692	0.306	0.234	0.223252
Khdrbs3	1.0359e-05	0.118496	0.947	0.931	0.273705
Ncam1	1.10017e-05	0.124167	0.47	0.396	0.290686
Kcnq3	1.2007e-05	0.152099	0.557	0.501	0.317249
Srgap2	1.20755e-05	0.124431	0.491	0.431	0.319058
Cdc42bpa	1.21078e-05	0.113346	0.529	0.464	0.319911
Exoc6b	1.26186e-05	0.122901	0.705	0.658	0.333408
Ncam2	1.38208e-05	0.118948	0.276	0.21	0.365172
Syn2	1.52405e-05	0.115137	0.829	0.804	0.402685
Robo1	1.6598e-05	0.124347	0.767	0.727	0.438552
Eif4g3	1.68995e-05	0.104767	0.475	0.405	0.446519
Sik3	1.74943e-05	0.101306	0.324	0.254	0.462233
Ryr3	1.77025e-05	0.111531	0.899	0.894	0.467734
Galnt14	1.86994e-05	0.103967	0.345	0.272	0.494077
Pcsk2	2.0749e-05	-0.119315	0.715	0.782	0.548231
Celf3	2.21087e-05	-0.105707	0.217	0.279	0.584156
Rora	2.53827e-05	0.116903	0.473	0.404	0.670663
Gm14330	2.57151e-05	-0.103755	0.207	0.268	0.679444
Cacna2d3	2.81688e-05	0.109053	0.878	0.862	0.744275
Rtn1	3.8808e-05	0.131206	0.485	0.434	1
Zranb2	4.14199e-05	0.109007	0.715	0.67	1
Lrba	4.29624e-05	0.102159	0.4	0.335	1
Frmpd4	4.31143e-05	0.11757	0.983	0.978	1
Xkr4	4.38462e-05	0.112705	0.892	0.885	1
Cntnap5c	4.55187e-05	-0.206707	0.74	0.753	1
4930473D10Rik	4.66682e-05	-0.138187	0.363	0.426	1
Atp6v0b	4.72305e-05	0.124551	0.631	0.593	1
Zfp804a	5.02721e-05	-0.125563	0.323	0.386	1
Gphn	6.12034e-05	0.114064	0.711	0.67	1
Luzp2	6.72583e-05	-0.208275	0.571	0.599	1
Iqgap2	6.91999e-05	0.103237	0.544	0.481	1
Dmd	7.96177e-05	0.110093	0.85	0.823	1
Exoc4	8.47213e-05	0.113136	0.584	0.552	1
Prkca	9.75641e-05	0.101007	0.947	0.945	1
D430041D05Rik	0.000106717	0.106965	0.562	0.502	1
Efr3b	0.000114741	-0.102629	0.491	0.551	1
Arl15	0.000115368	0.119033	0.79	0.768	1
Gabbr2	0.00013392	0.100403	0.714	0.695	1
Shisa6	0.000173365	0.116624	0.889	0.883	1
Thsd7b	0.000191976	0.109998	0.715	0.66	1
Ccbe1	0.000235759	-0.122906	0.607	0.64	1
Dscaml1	0.000268829	0.1072	0.637	0.605	1
Fbxl17	0.000278085	0.104831	0.541	0.495	1
App	0.000278178	0.1003	0.584	0.536	1
Magi3	0.00028403	-0.103916	0.374	0.429	1
Prkag2	0.000335647	0.111632	0.7	0.684	1
Fgfr2	0.000428498	0.1072	0.709	0.674	1
Specc1	0.000437141	0.104421	0.622	0.591	1
Calm2	0.000453292	0.110285	0.414	0.366	1
Srgap3	0.000462009	0.103253	0.781	0.772	1
Mpped2	0.000520649	0.10566	0.508	0.453	1
Dab1	0.000557913	0.143423	0.701	0.66	1
Brinp1	0.000593935	-0.100865	0.793	0.816	1
Atp2b1	0.000604582	0.101234	0.864	0.863	1
Cdh12	0.000634717	0.101065	0.473	0.422	1
Gm32647	0.000719283	-0.309374	0.731	0.749	1
Epha7	0.00110268	-0.14001	0.553	0.583	1
Ano3	0.00171141	-0.122345	0.578	0.605	1
Kcnq5	0.00184393	0.104062	0.964	0.937	1
Slc24a3	0.00289598	0.107809	0.474	0.435	1
Gm33228	0.0178858	-0.14542	0.303	0.326	1
Kirrel3	0.530863	-0.125179	0.246	0.248	1

## Sheet: S1j_DEGene_Cluster9vsOtherOlig
gene	p_val	avg_log2FC	pct.1	pct.2	p_val_adj
St18	0	1.04204	0.991	0.792	0
Sntg1	0	-0.528162	0.023	0.449	0
Ncoa2	0	0.319457	0.442	0.17	0
Rims1	0	-0.741241	0.038	0.707	0
Adgrb3	0	-0.493155	0.376	0.99	0
Tmeff2	0	0.686801	0.978	0.951	0
Plcl1	0	0.869184	0.988	0.789	0
Erbb4	0	0.601155	0.793	0.486	0
Dock10	0	0.632033	0.965	0.724	0
Agap1	0	0.722122	0.791	0.366	0
Cdh20	0	0.763762	0.735	0.33	0
Phlpp1	0	0.763318	0.965	0.675	0
Cdh19	0	0.362366	0.447	0.181	0
Nfasc	0	0.45656	0.674	0.34	0
Gm4258	0	0.476592	0.673	0.328	0
Dnm3	0	0.581008	0.878	0.525	0
Lpgat1	0	0.4968	0.617	0.262	0
Frmd4a	0	-0.447456	0.227	0.674	0
Celf2	0	-0.859912	0.454	0.997	0
Cacnb2	0	-0.482434	0.022	0.395	0
Plxdc2	0	0.667054	0.834	0.451	0
Fnbp1	0	0.506701	0.901	0.587	0
Ralgps1	0	0.481782	0.552	0.216	0
Strbp	0	-0.526472	0.384	0.834	0
Lrp1b	0	0.480633	0.999	0.999	0
Zeb2	0	0.468309	0.941	0.932	0
Fmnl2	0	0.603008	0.687	0.318	0
Pkp4	0	0.536832	0.668	0.292	0
Baz2b	0	0.479305	0.686	0.325	0
Cobll1	0	0.305182	0.427	0.162	0
B3galt1	0	0.467426	0.72	0.384	0
Wipf1	0	0.357104	0.437	0.157	0
Prr5l	0	0.924521	0.964	0.662	0
Fmn1	0	0.647941	0.508	0.144	0
Frmd5	0	0.734892	0.979	0.783	0
Sema6d	0	0.338139	0.418	0.16	0
Plcb1	0	-0.704668	0.05	0.664	0
Pak7	0	0.551231	0.69	0.343	0
Snap25	0	-0.58158	0.117	0.52	0
Macrod2	0	-0.446832	0.301	0.899	0
Snhg11	0	-0.912275	0.517	0.998	0
Ppp1r16b	0	0.552277	0.76	0.401	0
Bcas1	0	0.421914	0.637	0.298	0
Ralyl	0	-0.551293	0.146	0.683	0
Naaladl2	0	0.687762	0.597	0.231	0
Nlgn1	0	-0.378874	0.557	0.995	0
Sox2ot	0	0.450062	0.902	0.626	0
Gria2	0	-0.848779	0.284	0.985	0
1500004A13Rik	0	0.28644	0.398	0.147	0
Otud7b	0	0.402876	0.6	0.258	0
A230001M10Rik	0	0.447329	0.566	0.259	0
Tspan2	0	0.382754	0.593	0.268	0
Ugt8a	0	0.551793	0.669	0.286	0
Unc5c	0	0.544678	0.805	0.456	0
St6galnac3	0	0.804253	0.902	0.513	0
Negr1	0	-0.527015	0.175	0.716	0
Lrrc7	0	-0.896508	0.048	0.906	0
Lingo2	0	-0.727561	0.079	0.759	0
Abca1	0	0.297008	0.347	0.113	0
Slc44a1	0	0.531007	0.693	0.312	0
Adamtsl1	0	0.594116	0.619	0.238	0
Slc24a2	0	0.724818	0.998	0.998	0
Nfia	0	0.520469	0.719	0.353	0
Cachd1	0	0.221934	0.172	0.031	0
Pde4b	0	0.993052	1	0.995	0
Dab1	0	-0.862415	0.118	0.969	0
Rnf220	0	0.952479	0.888	0.512	0
Grm3	0	0.584866	0.798	0.471	0
Magi2	0	0.556484	0.999	1	0
Dpp6	0	-0.486068	0.052	0.422	0
Ablim2	0	0.405266	0.453	0.17	0
Cpeb2	0	0.29218	0.395	0.139	0
Lcorl	0	0.304173	0.368	0.131	0
Kcnip4	0	-0.828204	0.432	0.996	0
Limch1	0	0.668498	0.811	0.393	0
Gabrb1	0	-0.605141	0.05	0.546	0
Adgrl3	0	-0.6053	0.176	0.781	0
Epha5	0	-0.587777	0.075	0.537	0
Bmp2k	0	0.274809	0.335	0.106	0
Tmem132d	0	0.405025	0.374	0.127	0
Kcnd2	0	-0.822731	0.176	0.98	0
Dgki	0	0.805298	0.894	0.68	0
Hipk2	0	0.507655	0.641	0.272	0
Tmem178b	0	0.574561	0.816	0.428	0
Cntnap2	0	-0.867658	0.099	0.936	0
Creb5	0	0.385652	0.501	0.211	0
Pde1c	0	0.34388	0.36	0.124	0
Ccser1	0	-0.256901	0.337	0.736	0
Grid2	0	0.722891	0.787	0.385	0
Lrrtm4	0	-0.858101	0.136	0.971	0
Zfp638	0	0.411045	0.656	0.328	0
Exoc6b	0	0.427396	0.722	0.365	0
Iqsec1	0	0.5057	0.555	0.206	0
Prickle2	0	0.625361	0.845	0.472	0
Frmd4b	0	0.563956	0.747	0.371	0
Wnk1	0	0.587009	0.744	0.352	0
Ninj2	0	0.422964	0.488	0.192	0
Kcna1	0	0.322469	0.433	0.162	0
Grin2b	0	-0.884291	0.144	0.959	0
Zfp536	0	0.746271	0.937	0.635	0
Gabrb3	0	-0.836542	0.055	0.804	0
Ube3a	0	-0.612414	0.271	0.907	0
Slco3a1	0	0.327521	0.4	0.133	0
Pde8a	0	0.541799	0.696	0.325	0
Grm5	0	-0.848823	0.143	0.967	0
Sytl2	0	0.603697	0.59	0.222	0
Gab2	0	0.377453	0.349	0.112	0
Pak1	0	0.496923	0.758	0.408	0
Ppfibp2	0	0.346226	0.52	0.223	0
D7Ertd443e	0	0.585441	0.77	0.394	0
Dock1	0	0.565747	0.702	0.331	0
Jakmip3	0	0.317658	0.429	0.146	0
Kcnq1ot1	0	0.370538	0.36	0.105	0
Fam155a	0	-0.820859	0.151	0.98	0
Rasa3	0	0.238219	0.301	0.095	0
Dlgap2	0	-0.832184	0.024	0.793	0
Csmd1	0	-0.807641	0.375	0.996	0
Spock3	0	0.472282	0.567	0.274	0
Klhl2	0	0.567707	0.795	0.414	0
Large1	0	-0.388204	0.136	0.455	0
Gab1	0	0.529733	0.653	0.294	0
Gnao1	0	0.586162	0.842	0.475	0
Pard3	0	0.384031	0.535	0.215	0
Opcml	0	-0.550537	0.464	0.995	0
St3gal4	0	0.243819	0.246	0.067	0
Ubash3b	0	0.324588	0.402	0.149	0
Mir100hg	0	0.531328	0.788	0.402	0
Arhgef12	0	0.375826	0.491	0.196	0
Sik3	0	0.757177	0.904	0.529	0
Arih1	0	0.309156	0.451	0.178	0
Myo1e	0	0.242409	0.293	0.089	0
Tcf12	0	0.427777	0.762	0.412	0
Ephb1	0	0.505757	0.551	0.197	0
Trf	0	0.613666	0.839	0.511	0
Map4	0	0.378111	0.577	0.255	0
Clasp2	0	0.414831	0.757	0.4	0
Mobp	0	0.483745	0.756	0.43	0
Plekhg1	0	0.554836	0.628	0.243	0
Aig1	0	0.337206	0.449	0.172	0
Map7	0	0.611893	0.9	0.546	0
Ahi1	0	-0.71952	0.187	0.873	0
Eya4	0	0.247411	0.229	0.056	0
Lama2	0	0.347789	0.352	0.127	0
Ptprk	0	0.546282	0.779	0.407	0
Nkain2	0	0.575874	1	1	0
Cdk19	0	0.635511	0.809	0.432	0
Ctnna3	0	0.590038	0.755	0.411	0
Fam13c	0	0.36401	0.384	0.143	0
A330049N07Rik	0	0.546002	0.556	0.208	0
Dip2a	0	0.366795	0.532	0.216	0
Ano4	0	0.687705	0.886	0.535	0
Atp2b1	0	-0.56394	0.309	0.626	0
Ppfia2	0	-0.522517	0.152	0.637	0
Syt1	0	-0.778991	0.347	0.992	0
Rtn4	0	0.533993	0.898	0.588	0
Acyp2	0	0.361629	0.411	0.159	0
Slit3	0	-0.317511	0.017	0.242	0
Tenm2	0	-0.589818	0.486	0.995	0
Gria1	0	-0.892855	0.137	0.961	0
Gas7	0	0.34966	0.415	0.154	0
Ssh2	0	0.385036	0.618	0.284	0
Myo1d	0	0.503115	0.614	0.238	0
Rffl	0	0.421762	0.527	0.199	0
Acaca	0	0.447295	0.558	0.222	0
Bcas3	0	0.371383	0.486	0.193	0
Ypel2	0	0.497032	0.723	0.354	0
Arhgap23	0	0.544599	0.8	0.426	0
Abca8a	0	0.285372	0.306	0.097	0
Akap6	0	0.377051	0.577	0.251	0
Lrfn5	0	-0.735436	0.037	0.683	0
Daam1	0	0.396015	0.564	0.243	0
Ttll5	0	0.319996	0.453	0.167	0
Nrxn3	0	-0.727158	0.297	0.991	0
Foxn3	0	0.560994	0.694	0.305	0
Rps6ka5	0	0.363691	0.428	0.137	0
Meg3	0	-0.895866	0.517	0.998	0
Pacs2	0	0.306183	0.421	0.152	0
Ryr2	0	-0.552754	0.041	0.48	0
Elmo1	0	0.561356	0.775	0.42	0
Slc22a23	0	0.355437	0.397	0.13	0
Kif13a	0	0.580925	0.689	0.312	0
Spock1	0	0.448565	0.5	0.225	0
Fam172a	0	0.367821	0.455	0.167	0
Edil3	0	0.791101	0.983	0.769	0
Mast4	0	0.551821	0.956	0.739	0
Erbin	0	0.670121	0.852	0.485	0
Elovl7	0	0.387438	0.403	0.113	0
Kcnma1	0	-0.501055	0.21	0.81	0
Erc2	0	-0.856479	0.041	0.839	0
Ankrd28	0	0.494672	0.75	0.389	0
Nrg3	0	-0.839501	0.406	0.996	0
Nrg3os	0	-0.447703	0.007	0.365	0
Samd4	0	0.449505	0.469	0.16	0
Kif13b	0	0.54349	0.772	0.406	0
Dock5	0	0.266818	0.376	0.136	0
Pcdh9	0	0.600944	1	1	0
Fgf14	0	-0.775177	0.206	0.987	0
Ank	0	0.305667	0.412	0.155	0
Ctnnd2	0	-0.650653	0.194	0.855	0
Enpp2	0	0.534251	0.853	0.533	0
Kcnq3	0	0.577846	0.796	0.506	0
Ptk2	0	0.366799	0.656	0.309	0
Gm10863	0	0.484184	0.437	0.132	0
Tafa5	0	0.328374	0.402	0.148	0
Galnt6	0	0.241173	0.272	0.079	0
Sec14l5	0	0.440404	0.687	0.335	0
Rbfox1	0	-0.770893	0.362	0.996	0
Grin2a	0	-0.888255	0.115	0.965	0
Litaf	0	0.346116	0.48	0.187	0
Il1rap	0	0.417511	0.6	0.28	0
Apod	0	0.768548	0.779	0.439	0
Dlg1	0	0.491828	0.697	0.329	0
Kalrn	0	-0.896519	0.061	0.909	0
Lsamp	0	-0.912784	0.582	0.998	0
Epha6	0	-0.882777	0.082	0.928	0
Ncam2	0	0.679157	0.868	0.721	0
App	0	0.465616	0.867	0.537	0
Zdhhc14	0	0.63942	0.717	0.303	0
Synj2	0	0.301476	0.373	0.122	0
Tulp4	0	0.595395	0.815	0.452	0
Qk	0	0.728855	0.996	0.903	0
Gm16168	0	0.636115	0.628	0.272	0
Gm42418	0	-1.20105	0.926	0.999	0
Tbc1d5	0	0.656303	0.799	0.408	0
Dlgap1	0	-0.754516	0.28	0.992	0
Nrxn1	0	-0.701445	0.415	0.995	0
Dtna	0	0.403258	0.471	0.17	0
Apc	0	0.374249	0.523	0.207	0
Gm19500	0	0.296394	0.363	0.113	0
Slc12a2	0	0.386103	0.643	0.308	0
Piezo2	0	0.302721	0.2	0.033	0
Pstpip2	0	0.419623	0.557	0.239	0
Mbp	0	0.603948	0.993	0.872	0
Malat1	0	-0.283884	1	1	0
Neat1	0	0.932272	0.978	0.776	0
Il33	0	0.58339	0.627	0.285	0
Sorcs1	0	0.646589	0.705	0.315	0
Dmd	0	-0.359476	0.271	0.663	0
Plp1	0	0.660963	0.991	0.847	0
Sh3kbp1	0	0.345003	0.432	0.149	0
Frmpd4	0	-0.874222	0.045	0.864	0
Uty	0	0.199645	0.2	0.043	0
Kndc1	1.38047e-307	0.272995	0.362	0.128	3.64748e-303
Tmtc2	3.00648e-307	0.424309	0.522	0.235	7.94372e-303
Fbxl17	1.10889e-306	0.27448	0.377	0.135	2.9299e-302
Vps13b	1.25674e-306	0.270442	0.384	0.139	3.32056e-302
Arap2	2.04071e-306	0.377083	0.523	0.231	5.39197e-302
Gna12	2.96439e-306	0.302144	0.43	0.168	7.8325e-302
Trps1	3.501e-305	0.32319	0.376	0.14	9.25035e-301
Grik2	6.24235e-305	0.590075	0.878	0.983	1.64935e-300
Ppp3ca	1.30366e-304	-0.411636	0.592	0.986	3.44453e-300
4930420G21Rik	1.10428e-301	0.348305	0.38	0.145	2.91773e-297
Srcin1	1.67432e-300	0.29781	0.47	0.19	4.4239e-296
Cdc42bpa	3.12426e-300	0.467105	0.844	0.499	8.25491e-296
Srgap1	3.68961e-300	0.367275	0.484	0.208	9.74868e-296
Trim2	5.73489e-300	0.39449	0.669	0.329	1.51527e-295
Rcbtb1	3.49918e-299	0.305092	0.495	0.207	9.24554e-295
Megf10	3.51892e-299	0.258848	0.356	0.127	9.29769e-295
Plcb4	1.55383e-298	0.218996	0.229	0.061	4.10553e-294
Plekhh1	1.0816e-297	0.33848	0.589	0.27	2.85781e-293
St3gal3	1.84598e-296	0.304399	0.439	0.175	4.87744e-292
Prima1	4.18479e-296	0.217513	0.261	0.078	1.10571e-291
Zfp532	6.50416e-296	0.267479	0.383	0.141	1.71853e-291
Car2	2.94085e-295	0.460862	0.806	0.501	7.77032e-291
Nkain1	7.77423e-295	0.272205	0.427	0.168	2.05411e-290
Pik3c2b	2.00348e-294	0.254882	0.369	0.135	5.29359e-290
Aspa	7.46865e-293	0.471735	0.835	0.547	1.97337e-288
Micall1	6.68902e-292	0.232795	0.316	0.106	1.76737e-287
Atp8a1	9.17974e-292	0.396337	0.747	0.4	2.42547e-287
Kazn	4.52211e-291	0.254089	0.356	0.129	1.19483e-286
Tmcc3	6.39709e-290	0.327573	0.522	0.227	1.69024e-285
Map4k4	1.17884e-288	0.30472	0.509	0.218	3.11472e-284
Apba1	1.43852e-288	0.314691	0.423	0.17	3.80086e-284
Neo1	2.6195e-288	0.301731	0.457	0.188	6.92123e-284
Magi1	1.25044e-287	0.335009	0.498	0.217	3.30391e-283
Hs6st3	2.09218e-287	-0.305171	0.031	0.242	5.52795e-283
Nbas	3.74591e-287	0.337047	0.532	0.238	9.89744e-283
Wwox	7.62889e-285	0.405462	0.448	0.197	2.0157e-280
Hivep2	1.19965e-284	-0.351294	0.149	0.419	3.16972e-280
Crppa	2.75548e-284	0.255481	0.326	0.114	7.28053e-280
Sept7	3.89769e-284	0.455529	0.754	0.452	1.02985e-279
Opalin	6.55139e-284	0.29885	0.438	0.181	1.73101e-279
Fgf12	2.09348e-283	-0.317758	0.116	0.374	5.53139e-279
Cldn11	3.07458e-283	0.31487	0.521	0.229	8.12364e-279
Stox2	1.00997e-282	0.295697	0.379	0.145	2.66854e-278
Tmem117	1.78637e-282	0.270319	0.299	0.101	4.71995e-278
Dip2b	9.48374e-282	0.366397	0.654	0.331	2.50579e-277
C4b	2.9786e-281	0.270706	0.445	0.181	7.87005e-277
Mag	4.98936e-281	0.393183	0.743	0.41	1.31829e-276
Nf1	6.43153e-279	0.272437	0.44	0.179	1.69934e-274
Pvt1	2.68404e-278	0.349728	0.449	0.193	7.09177e-274
Map4k5	6.30454e-278	0.268566	0.416	0.164	1.66578e-273
Pip4k2a	1.01462e-277	0.352315	0.566	0.266	2.68082e-273
Picalm	3.48533e-277	0.274961	0.454	0.186	9.20893e-273
Stxbp6	8.53138e-277	0.32985	0.504	0.224	2.25416e-272
Ankib1	1.73624e-276	0.266676	0.437	0.176	4.5875e-272
Skap2	1.20771e-275	0.210538	0.269	0.085	3.19102e-271
Tmcc1	1.7656e-275	0.373632	0.712	0.371	4.66506e-271
Shtn1	2.70974e-275	0.354141	0.605	0.296	7.15968e-271
Csmd2	6.32259e-275	0.27996	0.298	0.102	1.67055e-270
Dst	7.93169e-275	0.37685	0.763	0.407	2.09571e-270
Insc	1.89938e-274	0.215411	0.299	0.102	5.01854e-270
Heg1	1.90508e-274	0.243291	0.302	0.104	5.03359e-270
D1Ertd622e	2.88837e-271	0.208759	0.262	0.083	7.63165e-267
Fto	2.00931e-270	0.265686	0.395	0.156	5.309e-266
Clock	4.59866e-270	0.259598	0.408	0.161	1.21506e-265
Cdh10	9.34406e-270	0.371993	0.469	0.211	2.46889e-265
Rabgap1l	1.08939e-269	0.292731	0.478	0.203	2.87838e-265
Grm7	1.15116e-269	-0.140289	0.493	0.962	3.04159e-265
Mbd5	1.05436e-268	0.249508	0.398	0.154	2.78584e-264
Rassf2	2.21587e-268	0.207063	0.283	0.094	5.85478e-264
Atp8b1	2.29812e-268	0.208717	0.262	0.084	6.0721e-264
Ehbp1	7.85565e-268	0.256964	0.341	0.126	2.07562e-263
Pld1	1.03797e-267	0.195014	0.248	0.076	2.74251e-263
Mob3b	1.6538e-267	0.227887	0.248	0.077	4.36968e-263
Tspan5	1.92653e-267	0.301372	0.473	0.203	5.09028e-263
Stk39	6.09478e-267	0.239524	0.35	0.129	1.61036e-262
Mbnl1	6.5008e-267	0.262195	0.414	0.166	1.71764e-262
Ncam1	7.40599e-266	0.421998	0.859	0.528	1.95681e-261
Apbb2	2.64073e-265	0.282531	0.451	0.19	6.97734e-261
Kcnk13	3.97824e-265	0.265357	0.38	0.15	1.05113e-260
Sptbn1	1.25659e-264	0.284444	0.513	0.225	3.32015e-260
Sh3d19	1.68638e-264	0.363175	0.594	0.296	4.45576e-260
Ext1	1.74576e-264	0.257627	0.351	0.132	4.61264e-260
Snx30	3.11715e-264	0.242579	0.371	0.142	8.23613e-260
Vti1a	7.74458e-264	0.254806	0.345	0.129	2.04627e-259
Arhgef10	2.24859e-263	0.253522	0.437	0.182	5.94123e-259
Plekha5	1.03044e-262	0.258236	0.362	0.138	2.72262e-258
Slc9a9	2.0437e-262	0.232419	0.31	0.109	5.39986e-258
Mboat1	5.24791e-262	0.204944	0.24	0.074	1.3866e-257
Bicc1	1.01288e-261	0.213132	0.261	0.084	2.67624e-257
Txndc16	1.86978e-261	0.244697	0.364	0.139	4.94032e-257
Otud7a	2.36231e-261	0.329305	0.511	0.232	6.24169e-257
Cdk5rap2	8.70483e-261	0.193459	0.255	0.081	2.29999e-256
Dennd1a	5.42403e-260	0.24976	0.42	0.17	1.43314e-255
Npas3	6.31964e-260	0.435153	0.663	0.373	1.66978e-255
Lrrc49	2.28169e-259	0.189548	0.178	0.044	6.02869e-255
Dock9	6.65658e-259	0.294521	0.493	0.22	1.7588e-254
Kcna6	1.51065e-258	0.224953	0.319	0.116	3.99144e-254
St6gal1	1.80273e-258	0.299407	0.508	0.229	4.76317e-254
Prox1	9.70837e-258	0.238506	0.337	0.126	2.56515e-253
Mog	1.39036e-256	0.41182	0.79	0.479	3.6736e-252
Ppp2r2a	1.77273e-256	0.298795	0.504	0.227	4.6839e-252
Kif1b	4.17472e-256	0.388103	0.812	0.472	1.10304e-251
Prkn	6.1489e-256	0.312603	0.442	0.19	1.62466e-251
Eml1	1.69304e-255	0.267411	0.323	0.12	4.47334e-251
Arsg	7.41203e-254	0.188961	0.258	0.084	1.95841e-249
Flnb	2.13874e-253	0.235184	0.302	0.108	5.65098e-249
Xist	7.19724e-253	-0.760024	0.068	0.275	1.90166e-248
Myo6	1.26704e-252	0.302359	0.537	0.249	3.34778e-248
Egfem1	2.43555e-252	-0.272494	0.025	0.212	6.43521e-248
Arid4b	3.09717e-251	0.277377	0.471	0.207	8.18333e-247
Itsn2	9.67381e-251	0.290722	0.51	0.232	2.55601e-246
Tanc1	1.08958e-249	0.233369	0.335	0.126	2.8789e-245
Snx29	1.16602e-249	0.202592	0.306	0.109	3.08086e-245
Exoc4	1.19357e-249	0.298919	0.588	0.279	3.15366e-245
Usp54	3.38713e-249	0.285855	0.51	0.232	8.94948e-245
Rftn1	1.65877e-248	0.211909	0.287	0.101	4.38279e-244
Inpp5f	3.21398e-248	0.22689	0.395	0.158	8.49197e-244
Slc16a7	3.78774e-248	0.206321	0.272	0.092	1.0008e-243
Elf2	5.91135e-248	0.202226	0.302	0.108	1.5619e-243
Ppp2r3a	6.68116e-248	0.317317	0.562	0.273	1.7653e-243
Gng7	2.0451e-246	0.173695	0.226	0.068	5.40357e-242
Ston2	2.51501e-245	0.174504	0.214	0.063	6.64515e-241
A330015K06Rik	3.03355e-245	0.350832	0.537	0.261	8.01525e-241
Arhgef28	3.12854e-245	0.226525	0.345	0.132	8.26623e-241
Rab10	4.59637e-245	0.252321	0.401	0.165	1.21445e-240
Elavl3	4.85196e-245	0.248485	0.383	0.155	1.28199e-240
Vps8	4.9819e-245	0.230178	0.37	0.146	1.31632e-240
Slain1	1.08027e-244	0.282569	0.518	0.238	2.85429e-240
Zfp609	1.82484e-243	0.211599	0.283	0.099	4.8216e-239
Gpr137c	2.22303e-243	0.215264	0.214	0.064	5.8737e-239
Retreg1	3.8183e-243	0.22569	0.376	0.15	1.00887e-238
Csf1	2.22468e-242	0.175704	0.232	0.073	5.87805e-238
Cox16	4.23029e-242	0.243245	0.362	0.144	1.11773e-237
Lrba	6.21355e-242	0.231684	0.335	0.128	1.64174e-237
Cobl	1.88225e-241	0.207306	0.27	0.093	4.97329e-237
Sbf2	5.30779e-241	0.232427	0.369	0.147	1.40243e-236
Myo18a	1.07184e-240	0.2507	0.434	0.186	2.83201e-236
Tmod1	1.64468e-240	0.247633	0.406	0.171	4.34556e-236
Arid1b	3.25064e-240	0.238261	0.376	0.152	8.58883e-236
Dis3l2	3.37767e-240	0.233542	0.361	0.143	8.92448e-236
Eif2s3y	9.15416e-240	0.168022	0.246	0.079	2.41871e-235
Dock3	4.44016e-238	0.235447	0.388	0.158	1.17318e-233
Dleu2	1.29432e-237	0.324869	0.565	0.282	3.41986e-233
Foxp1	1.0216e-236	0.256879	0.437	0.189	2.69928e-232
Camk2a	8.70504e-236	-0.305952	0.04	0.227	2.30005e-231
Dip2c	1.60348e-235	0.326758	0.455	0.214	4.23672e-231
Stxbp3	2.78319e-235	0.197507	0.334	0.128	7.35374e-231
Pde4dip	5.09523e-235	0.204984	0.299	0.109	1.34626e-230
Jak2	5.73154e-235	0.17848	0.263	0.09	1.51439e-230
Rsrc1	8.21606e-234	0.22671	0.354	0.141	2.17085e-229
Cyth1	1.65826e-233	0.222573	0.382	0.156	4.38146e-229
Osbpl1a	2.56816e-233	0.246104	0.448	0.196	6.7856e-229
Tesk2	7.55264e-233	0.196978	0.23	0.074	1.99556e-228
Nfat5	1.51173e-232	0.235598	0.336	0.132	3.99428e-228
Fam168a	2.6325e-232	0.240241	0.396	0.166	6.95558e-228
Wdr20	6.00648e-232	0.194108	0.296	0.108	1.58703e-227
Mtss1	6.13502e-232	0.171491	0.227	0.071	1.621e-227
Cyp2j12	1.72539e-231	0.18448	0.228	0.073	4.55883e-227
Hcn2	2.02567e-231	0.205997	0.274	0.098	5.35222e-227
Cdkal1	2.44497e-231	0.208034	0.317	0.12	6.46009e-227
Tnrc6a	3.2374e-231	0.204697	0.368	0.147	8.55387e-227
Mta3	1.37779e-230	0.172641	0.262	0.089	3.6404e-226
Pam	4.11113e-230	0.23215	0.323	0.125	1.08624e-225
Zswim6	1.47283e-229	0.205934	0.264	0.092	3.89151e-225
Babam2	6.83365e-229	0.198084	0.317	0.12	1.80559e-224
Kcnab1	4.64483e-228	0.353003	0.61	0.319	1.22726e-223
Pde4d	4.91788e-228	-0.21716	0.206	0.478	1.2994e-223
Gatm	1.17355e-227	0.314218	0.636	0.329	3.10074e-223
Ldlrad3	1.41681e-227	0.180128	0.248	0.084	3.74349e-223
Chd7	1.69467e-227	0.218388	0.367	0.151	4.47767e-223
Ago3	3.48717e-227	0.227688	0.377	0.156	9.21379e-223
Srgap3	6.29243e-227	0.194043	0.286	0.104	1.66259e-222
Pcdh11x	3.63739e-226	0.277265	0.27	0.099	9.61071e-222
Mpp5	8.96833e-226	0.18146	0.272	0.097	2.36961e-221
Amph	1.39158e-225	0.223833	0.348	0.141	3.67682e-221
Asxl2	3.13774e-225	0.181259	0.278	0.099	8.29053e-221
Fa2h	4.87086e-225	0.296666	0.567	0.282	1.28698e-220
Atp11a	5.68347e-225	0.177533	0.28	0.101	1.50169e-220
Rab31	8.15949e-225	0.329321	0.626	0.33	2.1559e-220
Rbm6	1.02531e-224	0.231599	0.396	0.168	2.70908e-220
Fam222a	2.06458e-224	0.140824	0.158	0.04	5.45504e-220
Galnt7	7.32183e-224	0.213355	0.3	0.113	1.93457e-219
Daam2	8.29841e-223	0.270417	0.472	0.219	2.19261e-218
Kmt2c	4.2554e-222	0.229145	0.419	0.182	1.12436e-217
Wls	5.06158e-222	0.181744	0.231	0.076	1.33737e-217
Nipbl	2.67884e-221	0.231915	0.396	0.17	7.07803e-217
Nav1	5.12397e-221	0.202805	0.284	0.104	1.35385e-216
Tasor	7.66746e-220	0.198701	0.35	0.141	2.0259e-215
Dpy19l1	8.69944e-220	0.205453	0.335	0.134	2.29857e-215
AW554918	1.89139e-219	0.177312	0.251	0.087	4.99743e-215
Sash1	2.25842e-219	0.191133	0.279	0.102	5.96719e-215
Cerk	2.94496e-219	0.226779	0.387	0.165	7.78117e-215
Map2k5	8.97381e-219	0.166361	0.261	0.091	2.37106e-214
Tjp1	5.1994e-218	0.214354	0.37	0.154	1.37379e-213
5033421B08Rik	7.23152e-217	0.239752	0.199	0.063	1.91071e-212
Dscaml1	1.03508e-216	0.363262	0.687	0.382	2.7349e-212
Rtkn2	4.10162e-216	0.172298	0.208	0.066	1.08373e-211
Atrn	6.33979e-216	0.212173	0.367	0.152	1.6751e-211
Inpp5a	5.96092e-215	0.175629	0.266	0.096	1.57499e-210
Gnaq	1.39274e-214	0.219001	0.399	0.172	3.67989e-210
Adamtsl3	2.31149e-214	0.14151	0.12	0.025	6.10742e-210
Ppp2r5a	5.61094e-214	0.177441	0.285	0.106	1.48252e-209
Slc20a2	8.30109e-214	0.196595	0.349	0.143	2.19331e-209
Asxl3	3.20331e-213	0.167268	0.235	0.08	8.46379e-209
Aldh1l2	4.46703e-213	0.140162	0.145	0.036	1.18028e-208
Pakap	1.40997e-212	0.36718	0.645	0.365	3.72542e-208
Tmem135	2.79481e-212	0.17167	0.238	0.081	7.38445e-208
Hdac8	4.55625e-212	0.187147	0.238	0.082	1.20385e-207
Cpeb3	4.635e-212	0.215105	0.348	0.144	1.22466e-207
Olfml1	5.37778e-212	0.206908	0.326	0.133	1.42092e-207
Fnip1	7.62801e-212	0.17413	0.292	0.11	2.01547e-207
March1	1.67364e-211	0.461381	0.785	0.686	4.42209e-207
Fryl	1.86099e-211	0.25101	0.48	0.225	4.91709e-207
Tfdp2	1.97483e-211	0.184025	0.285	0.106	5.21788e-207
Gm48508	5.84414e-211	0.158737	0.17	0.048	1.54414e-206
Plekhg3	1.20552e-210	0.161884	0.252	0.09	3.18523e-206
Xrcc4	2.38352e-210	0.164382	0.212	0.069	6.29775e-206
Usp24	9.0865e-210	0.153882	0.245	0.085	2.40084e-205
Epb41l3	3.08032e-209	0.191795	0.331	0.132	8.13881e-205
Cadps2	3.76145e-209	0.179936	0.189	0.057	9.93849e-205
Nsmce2	5.56937e-209	0.197981	0.306	0.12	1.47154e-204
Slc8a3	8.62252e-209	0.175081	0.193	0.06	2.27824e-204
Nkx2-2os	1.10526e-208	0.168679	0.159	0.043	2.92033e-204
Tmc7	1.20614e-208	0.149955	0.202	0.064	3.18687e-204
Rnf13	1.45552e-208	0.239191	0.502	0.237	3.84577e-204
Jmjd1c	2.20439e-208	0.199526	0.381	0.163	5.82443e-204
Add3	2.81246e-208	0.241612	0.389	0.17	7.43108e-204
1700025G04Rik	3.12905e-208	0.176561	0.234	0.08	8.26757e-204
Anln	1.81465e-207	0.293715	0.419	0.196	4.79466e-203
Bin1	2.63738e-207	0.316127	0.646	0.354	6.96849e-203
Plaat3	4.64159e-207	0.173429	0.272	0.102	1.2264e-202
Kif16b	3.1857e-206	0.148631	0.19	0.058	8.41725e-202
Tfeb	3.40795e-206	0.144109	0.175	0.051	9.00447e-202
Gse1	2.11841e-205	0.166216	0.239	0.083	5.59726e-201
Abca8b	8.52201e-205	0.15633	0.194	0.06	2.25168e-200
Afdn	9.70666e-205	0.194763	0.34	0.14	2.56469e-200
Dnajc6	1.17488e-204	0.194848	0.306	0.121	3.10427e-200
Dpysl2	1.43132e-204	0.224551	0.464	0.215	3.78183e-200
Aopep	2.22511e-204	0.232924	0.468	0.219	5.87919e-200
Klf7	2.29068e-204	0.180507	0.338	0.137	6.05244e-200
Rap1a	2.65359e-204	0.202172	0.381	0.164	7.01131e-200
9330182L06Rik	3.83202e-204	0.199267	0.285	0.11	1.0125e-199
Rasgrp3	8.97512e-204	0.181395	0.266	0.1	2.37141e-199
Rusc2	1.82978e-203	0.134229	0.178	0.052	4.83464e-199
Gtdc1	2.43507e-203	0.215496	0.261	0.098	6.43394e-199
Tspan9	3.62068e-203	0.164478	0.17	0.049	9.56657e-199
Prag1	5.6868e-203	0.178463	0.238	0.085	1.50257e-198
Psd3	6.44641e-203	0.209091	0.336	0.14	1.70327e-198
Nlk	1.33741e-202	0.188285	0.28	0.107	3.53371e-198
Zfand3	2.04984e-202	0.174985	0.276	0.104	5.41609e-198
Ncoa1	7.51088e-202	0.193957	0.348	0.145	1.98452e-197
Ctnna2	1.50827e-201	0.609742	0.797	0.962	3.98514e-197
Myo9a	1.67089e-201	0.2024	0.36	0.153	4.41484e-197
Ppp1r21	1.46496e-200	0.170699	0.329	0.133	3.87071e-196
Ralgapa1	2.11469e-200	0.188896	0.367	0.156	5.58743e-196
Prkcz	5.45151e-200	0.180136	0.321	0.129	1.4404e-195
Gm35438.1	2.26999e-199	0.130453	0.134	0.033	5.99777e-195
Dpyd	4.62909e-199	0.318436	0.313	0.135	1.2231e-194
Kmt2e	4.70718e-199	0.194113	0.377	0.163	1.24373e-194
Nrd1	1.12473e-198	0.191424	0.356	0.151	2.97176e-194
Stard13	1.28277e-198	0.24299	0.468	0.223	3.38932e-194
Grb14	1.54342e-198	0.23958	0.466	0.221	4.07802e-194
Enpp6	1.99877e-198	0.171549	0.172	0.052	5.28116e-194
Nova1	3.6484e-198	0.13892	0.173	0.051	9.63981e-194
Rb1	2.06895e-197	0.19347	0.333	0.138	5.46658e-193
Dusp16	2.23536e-197	0.162061	0.255	0.095	5.90627e-193
Nxpe4	3.29914e-197	0.140964	0.16	0.044	8.71698e-193
Pik3r1	5.65449e-197	0.214329	0.395	0.177	1.49403e-192
Arnt2	8.6913e-197	0.186545	0.341	0.142	2.29642e-192
Plekha1	2.24544e-196	0.283933	0.453	0.219	5.93289e-192
Diaph2	3.29195e-196	0.179889	0.234	0.083	8.698e-192
Phip	4.70588e-196	0.197428	0.316	0.13	1.24339e-191
Ambra1	1.25234e-195	0.181514	0.347	0.146	3.30894e-191
Ldlrad4	2.01183e-195	0.158299	0.242	0.087	5.31567e-191
Tmeff1	2.36355e-195	0.191351	0.326	0.135	6.24497e-191
Cacnb4	5.61704e-195	0.254173	0.345	0.15	1.48413e-190
Gjc3	1.07868e-194	0.31068	0.662	0.372	2.85009e-190
5031439G07Rik	2.36015e-194	0.228828	0.483	0.231	6.23598e-190
4930402H24Rik	3.60107e-194	0.241655	0.532	0.264	9.51474e-190
Ppp1r12a	3.87008e-194	0.191116	0.365	0.158	1.02255e-189
Mbnl2	7.91711e-194	0.315619	0.814	0.487	2.09186e-189
Pls1	8.79996e-194	0.214177	0.4	0.181	2.32512e-189
Ccdc88a	1.19695e-193	0.215489	0.489	0.235	3.16258e-189
Ank2	1.8272e-193	0.292663	0.984	0.998	4.82784e-189
Prkcq	2.67008e-193	0.173395	0.255	0.096	7.05488e-189
Herc4	3.06625e-193	0.163289	0.302	0.12	8.10164e-189
Tbl1xr1	3.35498e-193	0.149158	0.262	0.098	8.86453e-189
Ddr1	4.987e-193	0.179229	0.363	0.156	1.31766e-188
Jarid2	1.05383e-192	0.158404	0.241	0.087	2.78443e-188
Tpst1	5.76958e-192	0.137735	0.19	0.061	1.52444e-187
Sik2	1.8334e-191	0.155783	0.247	0.091	4.84421e-187
Zdhhc20	2.51794e-191	0.293683	0.579	0.313	6.65291e-187
Fign	2.58086e-191	0.228518	0.374	0.169	6.81915e-187
Fam193a	2.68403e-191	0.160791	0.279	0.108	7.09175e-187
Epn2	7.80171e-191	0.218862	0.461	0.218	2.06137e-186
Stag1	9.03189e-191	0.194241	0.406	0.183	2.38641e-186
Fer	1.87384e-190	0.145429	0.21	0.071	4.95105e-186
Atf7ip	2.79819e-190	0.176175	0.328	0.137	7.39339e-186
Phf21a	3.36463e-190	0.199728	0.354	0.154	8.89003e-186
Amy1	6.27717e-190	0.138128	0.181	0.056	1.65855e-185
Mef2a	1.29118e-189	0.166678	0.298	0.119	3.41156e-185
Faf1	1.70883e-189	0.176319	0.31	0.127	4.51507e-185
Kctd3	2.1378e-189	0.15951	0.276	0.108	5.6485e-185
Cttnbp2	3.16667e-189	-0.292344	0.464	0.762	8.36696e-185
Scaper	1.51166e-188	0.17348	0.268	0.104	3.99411e-184
Bicra	2.79553e-188	0.136241	0.196	0.064	7.38636e-184
E130308A19Rik	2.91496e-188	0.171139	0.292	0.117	7.70191e-184
Prkca	3.20511e-188	0.263941	0.554	0.281	8.46854e-184
Rnf130	3.78412e-188	0.155568	0.286	0.112	9.9984e-184
Smyd3	3.81103e-188	0.195609	0.234	0.086	1.00695e-183
Lrrc8b	1.64816e-187	0.176436	0.354	0.153	4.35476e-183
Rab40c	2.35345e-187	0.180036	0.351	0.151	6.2183e-183
Sema6a	4.24862e-187	0.222715	0.363	0.163	1.12257e-182
Fam171a1	5.54829e-187	0.13096	0.17	0.051	1.46597e-182
Strn3	6.13545e-187	0.183982	0.355	0.154	1.62111e-182
Bcl2l1	7.69012e-187	0.216658	0.429	0.2	2.03188e-182
Fam120c	8.66475e-187	0.143626	0.189	0.061	2.2894e-182
Hnrnpu	1.00978e-186	0.196958	0.414	0.19	2.66804e-182
Fars2	1.9462e-186	0.147644	0.199	0.066	5.14225e-182
Hecw2	2.00902e-186	0.325367	0.738	0.445	5.30824e-182
Dennd4a	3.06177e-186	0.154277	0.261	0.1	8.0898e-182
Scfd2	6.05586e-186	0.147152	0.216	0.075	1.60008e-181
Adamtsl4	8.14534e-186	0.13309	0.197	0.066	2.15216e-181
Rnf43	1.78812e-185	0.140166	0.159	0.047	4.72456e-181
Cntn3	1.95947e-185	0.25462	0.24	0.092	5.17731e-181
Atad2b	5.12375e-185	0.169701	0.314	0.13	1.3538e-180
4930488L21Rik	7.22023e-185	0.144397	0.153	0.044	1.90773e-180
Kansl1	9.49868e-185	0.204561	0.458	0.217	2.50974e-180
Dmxl1	1.46359e-184	0.189325	0.364	0.161	3.86711e-180
Hepacam	6.20287e-184	0.171727	0.359	0.157	1.63892e-179
Dnajc1	8.39483e-184	0.187919	0.317	0.134	2.21808e-179
Stat3	8.69353e-184	0.152649	0.198	0.067	2.297e-179
Eps15	1.05665e-183	0.161919	0.297	0.12	2.79189e-179
Lbh	2.60806e-183	0.126261	0.141	0.038	6.89103e-179
Asic2	2.64541e-183	-0.211596	0.016	0.155	6.98971e-179
B3galt5	3.35617e-183	0.153652	0.247	0.094	8.86766e-179
Itgav	6.82045e-183	0.149419	0.224	0.081	1.8021e-178
Wdr7	9.95784e-183	0.141051	0.208	0.071	2.63106e-178
Relch	1.2426e-182	0.146587	0.273	0.106	3.2832e-178
Enox2	1.45957e-182	0.144869	0.177	0.056	3.85648e-178
Tbl1x	1.56825e-182	0.14729	0.215	0.076	4.14362e-178
Rock1	1.71851e-182	0.186312	0.334	0.144	4.54064e-178
Mapt	1.98098e-182	0.325425	0.94	0.708	5.23415e-178
Sema4d	2.82217e-182	0.138963	0.224	0.081	7.45675e-178
Usp6nl	3.46837e-182	0.132836	0.167	0.051	9.16414e-178
Cmip	4.80789e-182	0.161166	0.24	0.09	1.27034e-177
Trpm7	2.71008e-181	0.198247	0.412	0.191	7.16056e-177
Ccdc50	3.99235e-181	0.175932	0.372	0.164	1.05486e-176
Lrrc8d	4.43736e-181	0.14478	0.249	0.095	1.17244e-176
Mllt10	7.55786e-181	0.17593	0.34	0.147	1.99694e-176
2210408I21Rik	7.7536e-181	0.179905	0.206	0.072	2.04866e-176
Pan3	7.85232e-181	0.162035	0.267	0.105	2.07474e-176
Adam10	7.94544e-181	0.147148	0.279	0.11	2.09934e-176
Parm1	1.24655e-180	0.141784	0.186	0.061	3.29363e-176
Ddx17	1.25397e-180	0.187369	0.424	0.196	3.31324e-176
Ascc3	1.26114e-180	0.180159	0.3	0.125	3.33219e-176
Tcf20	2.36096e-180	0.161685	0.245	0.093	6.23813e-176
Mvb12b	2.91299e-180	0.149508	0.244	0.092	7.69669e-176
Nfe2l3	6.61012e-180	0.150352	0.274	0.109	1.74653e-175
Gm5535	1.0683e-179	0.127097	0.156	0.046	2.82267e-175
Meis1	1.10136e-179	0.151345	0.183	0.06	2.91003e-175
Syne2	2.62192e-179	0.121848	0.146	0.041	6.92763e-175
1700047M11Rik	2.88211e-179	0.194743	0.42	0.197	7.61511e-175
Ctif	5.57087e-179	0.136448	0.219	0.078	1.47193e-174
Eml6	7.36883e-179	0.166353	0.305	0.127	1.94699e-174
Sort1	9.287e-179	0.182324	0.346	0.151	2.45381e-174
Setd5	2.06912e-178	0.16676	0.306	0.127	5.46702e-174
Jam3	4.14733e-178	0.178562	0.369	0.165	1.09581e-173
Smg6	4.58769e-178	0.181171	0.302	0.127	1.21216e-173
Mitf	8.16261e-178	0.153723	0.238	0.09	2.15672e-173
Mkln1	1.03854e-176	0.175073	0.321	0.137	2.74402e-172
Lrrn1	1.71716e-176	0.145678	0.203	0.071	4.53708e-172
Rap1gds1	2.76927e-176	0.154001	0.253	0.098	7.31697e-172
Gpatch8	3.60861e-176	0.187001	0.49	0.237	9.53467e-172
Micu1	3.73679e-176	0.137547	0.216	0.077	9.87334e-172
Prkd3	4.03203e-176	0.136405	0.206	0.073	1.06534e-171
Fbxo32	5.34265e-176	0.136022	0.18	0.059	1.41164e-171
Itch	5.83686e-176	0.235975	0.54	0.282	1.54221e-171
Huwe1	1.75624e-175	0.170827	0.363	0.161	4.64035e-171
Tbcd	2.15475e-175	0.153388	0.233	0.087	5.69328e-171
Zfp407	2.39233e-175	0.140605	0.199	0.069	6.32102e-171
Cpeb4	3.55505e-175	0.147888	0.232	0.086	9.39315e-171
Nfix	4.04922e-175	0.148549	0.29	0.118	1.06988e-170
Pex5l	5.42307e-175	0.459	0.908	0.899	1.43288e-170
Gramd1b	5.50128e-175	0.133769	0.225	0.082	1.45355e-170
Atxn2	1.98785e-174	0.14528	0.253	0.098	5.2523e-170
Wdfy3	2.11635e-174	0.160725	0.305	0.128	5.59182e-170
Tspan14	4.28166e-174	0.129683	0.177	0.058	1.1313e-169
Fam102a	4.34121e-174	0.137727	0.246	0.095	1.14703e-169
Phldb1	5.7112e-174	0.270168	0.564	0.303	1.50901e-169
Fam126a	7.86788e-174	0.143993	0.228	0.085	2.07885e-169
Hook3	1.01616e-173	0.174919	0.362	0.162	2.68489e-169
Kat6a	1.39867e-173	0.126977	0.211	0.075	3.69557e-169
Clmn	3.03776e-173	0.244945	0.486	0.246	8.02638e-169
Usp25	5.06571e-173	0.125128	0.196	0.067	1.33846e-168
Gigyf2	5.56956e-173	0.154909	0.282	0.115	1.47159e-168
Tmem63a	2.06571e-172	0.136711	0.242	0.093	5.45802e-168
Add1	2.15839e-172	0.215302	0.44	0.214	5.7029e-168
Etnk1	4.21067e-172	0.152395	0.274	0.111	1.11254e-167
Map6	5.55126e-172	0.127914	0.186	0.062	1.46675e-167
Btbd9	6.20252e-172	0.148017	0.239	0.091	1.63883e-167
Ttll7	7.55217e-172	0.275152	0.668	0.388	1.99543e-167
Cep350	1.49352e-171	0.129916	0.23	0.086	3.94619e-167
Zfp280d	2.58466e-171	0.166598	0.343	0.151	6.8292e-167
Tnfaip6	4.47522e-171	0.16517	0.267	0.109	1.18244e-166
Dcaf6	6.96374e-171	0.139441	0.227	0.084	1.83996e-166
Abl1	8.21991e-171	0.132008	0.232	0.087	2.17186e-166
1700111E14Rik	9.92645e-171	0.231803	0.408	0.2	2.62277e-166
Lrrc8c	1.28452e-170	0.13368	0.168	0.054	3.39396e-166
Epb41l2	1.86604e-170	0.119433	0.164	0.052	4.93045e-166
Adam22	2.84192e-170	0.157741	0.266	0.107	7.50892e-166
Acap2	2.96781e-170	0.167714	0.396	0.183	7.84154e-166
Fut8	3.14124e-170	0.16674	0.275	0.113	8.29978e-166
Agtpbp1	4.88469e-170	0.141828	0.243	0.094	1.29063e-165
Igf1r	6.9456e-170	0.173993	0.291	0.123	1.83517e-165
Soga3	2.05537e-169	0.172253	0.265	0.108	5.43071e-165
Psme4	2.73593e-169	0.165323	0.291	0.122	7.22888e-165
Ttyh2	2.91674e-169	0.172204	0.37	0.17	7.70662e-165
Adk	4.08328e-169	0.14689	0.207	0.075	1.07888e-164
Scmh1	4.11029e-169	0.146165	0.21	0.076	1.08602e-164
Slc6a6	6.87313e-169	0.138075	0.274	0.11	1.81602e-164
Clk4	8.82423e-169	0.142886	0.316	0.134	2.33154e-164
Col4a3bp	1.03109e-168	0.127761	0.201	0.071	2.72434e-164
Ift43	1.53974e-168	0.130341	0.219	0.081	4.0683e-164
Spsb1	1.54632e-168	0.114245	0.133	0.037	4.08568e-164
Tom1l2	1.60296e-168	0.171662	0.377	0.173	4.23534e-164
Nsd3	2.87314e-168	0.146286	0.321	0.138	7.59142e-164
Ccp110	3.83446e-168	0.19001	0.403	0.192	1.01314e-163
Ubr3	5.10038e-168	0.155513	0.323	0.14	1.34762e-163
Ankrd44	7.43632e-168	0.128025	0.179	0.06	1.96483e-163
Dyrk1a	7.61368e-168	0.138934	0.24	0.093	2.01169e-163
Rnf38	8.71388e-168	0.1216	0.194	0.067	2.30238e-163
Rbm25	1.02064e-167	0.169249	0.426	0.203	2.69674e-163
Nr3c1	1.63855e-167	0.149802	0.276	0.113	4.32937e-163
Gm37494	2.02187e-167	0.128599	0.206	0.075	5.34219e-163
Kctd16	2.07667e-167	-0.158659	0.282	0.554	5.48697e-163
Wdfy2	2.21231e-167	0.127995	0.225	0.084	5.84537e-163
Btrc	2.42675e-167	0.136516	0.217	0.08	6.41197e-163
Mtmr2	3.33382e-167	0.157626	0.302	0.13	8.80863e-163
Insr	3.86101e-167	0.130686	0.221	0.082	1.02016e-162
Myt1l	4.00438e-167	-0.265378	0.046	0.195	1.05804e-162
Phf14	5.19798e-167	0.158674	0.303	0.13	1.37341e-162
A230057D06Rik	1.2788e-166	0.188763	0.227	0.088	3.37884e-162
Trip12	1.30501e-166	0.160718	0.315	0.136	3.44811e-162
Bicd1	2.27592e-166	0.16782	0.316	0.138	6.01343e-162
Eml2	4.08775e-166	0.126148	0.234	0.089	1.08007e-161
Kat2b	6.08893e-166	0.158485	0.297	0.127	1.60882e-161
Tet3	6.7546e-166	0.128345	0.204	0.073	1.7847e-161
Sh3tc2	8.47624e-166	0.118891	0.148	0.045	2.23959e-161
Iars	1.11849e-165	0.121579	0.18	0.061	2.95527e-161
Ash1l	1.58286e-165	0.166482	0.341	0.153	4.18223e-161
Supt3	1.63092e-165	0.129563	0.195	0.069	4.30923e-161
Tns3	2.27594e-165	0.137452	0.219	0.083	6.01349e-161
Cdk13	2.60999e-165	0.14878	0.274	0.113	6.89613e-161
Tab2	2.97623e-165	0.116179	0.171	0.056	7.86381e-161
2610035D17Rik	3.03763e-165	0.176934	0.361	0.165	8.02602e-161
Zzz3	5.85951e-165	0.123716	0.214	0.078	1.5482e-160
Ppp6r3	5.9964e-165	0.121043	0.224	0.084	1.58437e-160
Gbf1	6.70023e-165	0.14871	0.261	0.106	1.77033e-160
March8	6.73105e-165	0.135345	0.251	0.1	1.77848e-160
Ankrd17	1.99234e-164	0.154346	0.27	0.111	5.26416e-160
Rhou	2.07956e-164	0.216558	0.491	0.249	5.4946e-160
Ap3b1	2.14546e-164	0.118068	0.218	0.081	5.66875e-160
Slk	3.19707e-164	0.138852	0.261	0.105	8.4473e-160
Chn2	4.05364e-164	0.135473	0.246	0.097	1.07105e-159
Adam23	1.0239e-163	0.121963	0.159	0.05	2.70536e-159
Ankhd1	1.31613e-163	0.151521	0.32	0.14	3.47748e-159
Itpk1	1.48329e-163	0.1597	0.349	0.157	3.91915e-159
Igsf11	1.82732e-163	0.138027	0.255	0.103	4.82813e-159
Pcca	3.31822e-163	0.132481	0.249	0.098	8.76741e-159
Trim44	4.32083e-163	0.148132	0.297	0.126	1.14165e-158
Arfgef2	4.50389e-163	0.119499	0.203	0.073	1.19002e-158
Chchd3	5.63661e-163	0.137394	0.221	0.084	1.4893e-158
Cop1	8.55377e-163	0.128126	0.232	0.089	2.26008e-158
Cog5	1.08115e-162	0.152331	0.307	0.133	2.85662e-158
Atp1b3	1.1452e-162	0.158333	0.318	0.14	3.02584e-158
Umad1	1.47169e-162	0.129413	0.2	0.072	3.88849e-158
Qdpr	1.87466e-162	0.15859	0.37	0.171	4.95323e-158
Usp32	2.44871e-162	0.132889	0.243	0.096	6.46998e-158
Lrch3	3.16312e-162	0.159	0.355	0.161	8.3576e-158
Fam49b	3.44763e-162	0.144873	0.282	0.118	9.10932e-158
Mapre2	3.73371e-162	0.181794	0.287	0.123	9.86522e-158
Gm13963	9.25343e-162	0.155296	0.244	0.098	2.44494e-157
Tex2	2.0826e-161	0.135105	0.244	0.097	5.50265e-157
Galntl6	2.92198e-161	-0.25714	0.073	0.233	7.72047e-157
Trp53bp2	3.73971e-161	0.124925	0.196	0.071	9.88107e-157
Stk3	5.98724e-161	0.12525	0.176	0.06	1.58195e-156
Snd1	6.38878e-161	0.13121	0.202	0.074	1.68804e-156
Rsf1	1.29717e-160	0.131806	0.247	0.098	3.42738e-156
Cntn2	1.69746e-160	0.157102	0.377	0.176	4.48504e-156
Rasal2	1.95176e-160	0.151869	0.27	0.112	5.15695e-156
Scarb2	2.41226e-160	0.119707	0.209	0.077	6.37368e-156
Wwp1	2.48623e-160	0.13398	0.279	0.116	6.56911e-156
Atg10	2.74854e-160	0.115115	0.145	0.044	7.26219e-156
Arhgap5	4.39466e-160	0.165651	0.355	0.162	1.16116e-155
Birc6	5.54625e-160	0.147848	0.355	0.161	1.46543e-155
Msi2	6.03125e-160	0.135719	0.229	0.088	1.59358e-155
Trip11	8.42722e-160	0.129833	0.247	0.098	2.22664e-155
Wipi1	1.84388e-159	0.115205	0.167	0.056	4.8719e-155
Serinc5	1.90795e-159	0.124116	0.212	0.08	5.04118e-155
Dennd5a	1.97135e-159	0.129203	0.303	0.13	5.2087e-155
Endod1	2.6111e-159	0.126248	0.198	0.072	6.89904e-155
Zmym4	3.00774e-159	0.149092	0.262	0.108	7.94705e-155
Slc25a12	5.30719e-159	0.136387	0.236	0.093	1.40227e-154
Clic4	1.0196e-158	0.193214	0.407	0.199	2.69398e-154
Enox1	1.26733e-158	0.269562	0.667	0.409	3.34854e-154
Dennd6a	1.30468e-158	0.120335	0.217	0.082	3.44723e-154
Ube2g1	1.39888e-158	0.145732	0.235	0.093	3.69611e-154
Sfpq	1.56824e-158	0.141479	0.297	0.127	4.1436e-154
Spop	1.88953e-158	0.14814	0.284	0.121	4.99252e-154
Cpd	2.01987e-158	0.129604	0.233	0.092	5.33691e-154
Brwd1	4.48032e-158	0.128875	0.251	0.101	1.18379e-153
Specc1	8.75841e-158	0.160234	0.314	0.14	2.31415e-153
Lnpep	1.48903e-157	0.118167	0.22	0.084	3.93432e-153
Shroom3	1.74508e-157	0.14532	0.114	0.03	4.61085e-153
Sned1	2.14224e-157	0.122005	0.173	0.059	5.66022e-153
Phactr3	2.83138e-157	0.176272	0.318	0.143	7.48108e-153
Arnt	3.10366e-157	0.116151	0.207	0.077	8.2005e-153
Actn4	3.5918e-157	0.116914	0.221	0.085	9.49025e-153
Smad7	6.57319e-157	0.200287	0.482	0.245	1.73677e-152
Rabgap1	6.93382e-157	0.154606	0.302	0.133	1.83205e-152
Mecp2	6.99531e-157	0.116828	0.199	0.072	1.8483e-152
Ppip5k2	9.38178e-157	0.114697	0.177	0.061	2.47885e-152
Adipor2	9.69123e-157	0.305336	0.566	0.322	2.56062e-152
Nipa1	1.20635e-156	0.120418	0.207	0.077	3.18743e-152
Arhgef2	1.29821e-156	0.128754	0.252	0.103	3.43014e-152
Rab30	1.83023e-156	0.104641	0.133	0.038	4.83583e-152
Usp15	2.97704e-156	0.127314	0.262	0.108	7.86595e-152
Robo1	5.94e-156	0.351696	0.371	0.192	1.56947e-151
Camkmt	1.13052e-155	0.167787	0.269	0.114	2.98707e-151
Btbd8	1.86828e-155	0.113641	0.202	0.074	4.93638e-151
Usp34	2.08408e-155	0.156877	0.43	0.208	5.50657e-151
Wscd1	2.99803e-155	0.118862	0.243	0.098	7.92139e-151
Ddhd1	3.1709e-155	0.115944	0.19	0.068	8.37815e-151
Senp7	4.03301e-155	0.116534	0.214	0.081	1.0656e-150
Parp3	5.08468e-155	0.102777	0.107	0.027	1.34347e-150
E130307A14Rik	5.39179e-155	0.133742	0.205	0.077	1.42462e-150
Usp31	8.92361e-155	0.160764	0.331	0.151	2.3578e-150
Nckap1	9.7813e-155	0.167141	0.382	0.182	2.58441e-150
Sorbs3	1.22854e-154	0.102639	0.122	0.034	3.24604e-150
Nedd4	1.51846e-154	0.156167	0.34	0.155	4.01208e-150
Ube2h	2.29703e-154	0.135569	0.242	0.098	6.06922e-150
Arhgef11	3.19731e-154	0.117887	0.189	0.068	8.44794e-150
Lcor	1.35252e-153	0.14659	0.273	0.116	3.57364e-149
Farp1	3.26485e-153	0.123476	0.161	0.054	8.62639e-149
Vldlr	7.63372e-153	0.116226	0.193	0.071	2.01698e-148
Pcsk6	8.96709e-153	0.121834	0.169	0.059	2.36928e-148
Sp4	1.16412e-152	0.11617	0.169	0.058	3.07583e-148
Hip1	1.34459e-152	0.138309	0.27	0.115	3.55268e-148
Zfp280c	1.82976e-152	0.137234	0.324	0.145	4.83458e-148
Parg	2.34485e-152	0.118387	0.214	0.082	6.19557e-148
Zfp771	2.53502e-152	0.120526	0.17	0.058	6.69802e-148
Slc25a13	3.92381e-152	0.155857	0.288	0.127	1.03675e-147
Abcg1	4.2056e-152	0.12146	0.21	0.08	1.1112e-147
Trappc9	6.46972e-152	0.115696	0.175	0.061	1.70943e-147
Elp4	9.21345e-152	0.136182	0.21	0.081	2.43438e-147
Peli2	1.14501e-151	0.104068	0.106	0.026	3.02535e-147
Atrx	1.383e-151	0.154322	0.363	0.171	3.65416e-147
Glul	1.52212e-151	0.177491	0.407	0.2	4.02173e-147
Numb	6.38036e-151	0.125671	0.213	0.082	1.68582e-146
Cdc37l1	2.30581e-150	0.256699	0.771	0.482	6.09241e-146
Pllp	2.42361e-150	0.12254	0.197	0.075	6.40366e-146
Lin52	4.1264e-150	0.116057	0.163	0.055	1.09028e-145
Lamp2	1.03651e-149	0.122606	0.26	0.109	2.73866e-145
Garem1	1.16756e-149	0.111021	0.142	0.044	3.08493e-145
Ralgapa2	2.83304e-149	0.120237	0.176	0.062	7.48547e-145
Dync1i1	2.8975e-149	0.152475	0.204	0.079	7.65577e-145
Pik3r3	7.21934e-149	0.136276	0.15	0.049	1.90749e-144
Gpd2	8.40546e-149	0.108817	0.152	0.05	2.22089e-144
Nktr	8.80938e-149	0.152167	0.381	0.183	2.32762e-144
Fam214a	2.04318e-148	0.139262	0.179	0.064	5.39849e-144
Zzef1	2.08949e-148	0.110343	0.195	0.072	5.52085e-144
Gnai1	4.00776e-148	0.156545	0.326	0.15	1.05893e-143
Wdpcp	4.61418e-148	0.11817	0.141	0.044	1.21916e-143
Rbm5	4.98496e-148	0.123195	0.303	0.134	1.31713e-143
Tnrc6b	6.89718e-148	0.143142	0.407	0.198	1.82237e-143
Dnajc13	7.99391e-148	0.109213	0.168	0.058	2.11215e-143
Nr6a1	7.99906e-148	0.1412	0.214	0.084	2.11351e-143
Phc3	8.0114e-148	0.112024	0.214	0.083	2.11677e-143
Gal3st1	9.42728e-148	0.12044	0.243	0.101	2.49088e-143
Cdk12	1.03725e-147	0.13732	0.306	0.136	2.74063e-143
Xkr6	1.41341e-147	0.112638	0.157	0.052	3.73451e-143
Prr14l	1.62837e-147	0.113457	0.197	0.074	4.30248e-143
Setbp1	6.4468e-147	0.149248	0.202	0.078	1.70337e-142
Gmds	9.09506e-147	0.136384	0.198	0.075	2.4031e-142
Ctdspl	1.17845e-146	0.110769	0.154	0.051	3.11369e-142
Zdhhc9	1.31217e-146	0.105823	0.149	0.049	3.46702e-142
Agps	1.51492e-146	0.101327	0.164	0.056	4.00272e-142
Cd2ap	3.40137e-146	0.11342	0.219	0.086	8.98711e-142
Gria4	3.62894e-146	0.191832	0.287	0.13	9.58837e-142
Ubn2	7.55052e-146	0.151398	0.378	0.182	1.995e-141
Hs3st1	8.1662e-146	0.112592	0.157	0.053	2.15767e-141
Lims1	9.63629e-146	0.121045	0.2	0.076	2.5461e-141
Pafah1b1	1.02625e-145	0.199732	0.617	0.34	2.71156e-141
Gpatch2l	1.05456e-145	0.100002	0.132	0.04	2.78635e-141
Man1a	1.5545e-145	0.181989	0.142	0.046	4.1073e-141
Atp9b	1.96746e-145	0.126916	0.241	0.1	5.19843e-141
Ick	2.20401e-145	0.115855	0.217	0.086	5.82345e-141
Epb41l4b	2.56298e-145	0.11399	0.204	0.078	6.77191e-141
Rptor	2.5673e-145	0.107547	0.193	0.072	6.78331e-141
Pias2	2.61196e-145	0.114222	0.191	0.071	6.90133e-141
Ankrd11	3.72745e-145	0.13288	0.304	0.136	9.84867e-141
Trim59	4.15559e-145	0.140373	0.257	0.111	1.09799e-140
Wdr33	5.18232e-145	0.125762	0.266	0.114	1.36927e-140
Cnot2	8.43491e-145	0.118607	0.23	0.093	2.22867e-140
Mical3	9.45523e-145	0.125082	0.235	0.096	2.49826e-140
Thada	1.18232e-144	0.111556	0.186	0.069	3.12394e-140
Pou2f1	1.26566e-144	0.111985	0.167	0.059	3.34413e-140
Armh3	1.28702e-144	0.110954	0.17	0.06	3.40055e-140
Zfyve9	1.7232e-144	0.119618	0.218	0.086	4.55304e-140
Epc1	2.15403e-144	0.128336	0.288	0.127	5.69138e-140
Tjp2	2.19119e-144	0.119674	0.232	0.095	5.78955e-140
Grik4	2.26602e-144	0.114054	0.169	0.059	5.98727e-140
Cep170	2.79167e-144	0.111221	0.219	0.087	7.37615e-140
Ythdf3	3.20487e-144	0.107488	0.199	0.076	8.4679e-140
Eri3	5.51409e-144	0.113304	0.211	0.082	1.45693e-139
Mtmr3	6.25223e-144	0.127553	0.252	0.106	1.65196e-139
Ptprd	7.62877e-144	0.240369	0.998	1	2.01567e-139
Slc10a7	1.41373e-143	0.105691	0.143	0.046	3.73537e-139
Sclt1	1.72359e-143	0.12208	0.169	0.06	4.55406e-139
Braf	1.82045e-143	0.131715	0.259	0.111	4.81e-139
A330023F24Rik	1.92629e-143	0.117935	0.214	0.084	5.08965e-139
Sept4	3.98788e-143	0.18949	0.55	0.294	1.05368e-138
Jph1	6.07315e-143	0.133424	0.25	0.106	1.60465e-138
Irf2	7.80373e-143	0.111693	0.21	0.082	2.0619e-138
Phkb	1.1609e-142	0.114327	0.188	0.071	3.06734e-138
Rhoj	1.48336e-142	0.17787	0.219	0.091	3.91934e-138
Ehmt1	2.21058e-142	0.11754	0.236	0.097	5.8408e-138
Ptpn4	2.32883e-142	0.110938	0.177	0.064	6.15325e-138
Ppp3cc	3.00025e-142	0.100236	0.141	0.045	7.92727e-138
Zfp462	5.28091e-142	0.115756	0.182	0.067	1.39532e-137
Pcmtd1	9.39732e-142	0.123549	0.263	0.113	2.48296e-137
Ubr1	9.59573e-142	0.105516	0.218	0.087	2.53538e-137
Kif6	2.39938e-141	0.123112	0.189	0.072	6.33964e-137
Kdm6a	3.00442e-141	0.134807	0.299	0.135	7.93827e-137
Pbrm1	3.00762e-141	0.118435	0.266	0.115	7.94674e-137
Tbck	4.38242e-141	0.103516	0.158	0.054	1.15792e-136
Rngtt	4.86407e-141	0.111123	0.214	0.085	1.28518e-136
Dixdc1	5.19967e-141	0.149821	0.344	0.163	1.37386e-136
Cttnbp2nl	5.54112e-141	0.105221	0.169	0.061	1.46408e-136
Tmem98	8.58555e-141	0.103224	0.141	0.046	2.26847e-136
Tmem132b	1.63382e-140	0.137801	0.224	0.092	4.31688e-136
Mdm4	3.8046e-140	0.108956	0.263	0.113	1.00525e-135
4932438A13Rik	5.30187e-140	0.117025	0.265	0.114	1.40086e-135
Glcci1	9.2867e-140	0.111825	0.19	0.072	2.45373e-135
Pcdh15	9.89544e-140	0.19305	0.266	0.121	2.61457e-135
Mapkap1	1.10579e-139	0.112403	0.233	0.096	2.92172e-135
Ubr2	1.56955e-139	0.116802	0.307	0.139	4.14707e-135
Btbd7	3.61209e-139	0.109075	0.205	0.081	9.54385e-135
Ptpra	3.72332e-139	0.131764	0.339	0.159	9.83775e-135
Rev3l	5.82607e-139	0.139041	0.279	0.125	1.53936e-134
Efcab14	6.95915e-139	0.104732	0.2	0.078	1.83875e-134
Efr3b	1.5656e-138	0.113979	0.138	0.044	4.13662e-134
Arhgap35	2.87942e-138	0.103821	0.19	0.072	7.60801e-134
Ctnna1	2.974e-138	0.105611	0.146	0.049	7.85789e-134
Fip1l1	3.36678e-138	0.103471	0.18	0.067	8.89572e-134
Pibf1	4.03403e-138	0.115663	0.232	0.097	1.06587e-133
Nfib	5.46679e-138	0.137443	0.295	0.134	1.44444e-133
Prdm5	6.66022e-138	0.100604	0.139	0.045	1.75976e-133
Arid1a	8.24412e-138	0.102147	0.183	0.069	2.17826e-133
Tra2a	9.58682e-138	0.140951	0.414	0.207	2.53303e-133
Trpc1	1.06069e-137	0.113023	0.184	0.069	2.80256e-133
Ermn	1.70651e-137	0.181003	0.437	0.228	4.50894e-133
Vwa8	2.18299e-137	0.102266	0.154	0.053	5.76789e-133
Slmap	2.68785e-137	0.112212	0.184	0.07	7.10184e-133
Stag2	2.80892e-137	0.117765	0.242	0.102	7.42172e-133
Mtus1	5.94035e-137	0.105016	0.153	0.053	1.56956e-132
Nsd1	7.14886e-137	0.149757	0.434	0.221	1.88887e-132
Akap9	8.64699e-137	0.112139	0.27	0.118	2.28471e-132
Snx24	1.15453e-136	0.125875	0.258	0.113	3.0505e-132
Snhg14	1.69565e-136	-0.240194	0.085	0.233	4.48024e-132
Nbeal1	2.74301e-136	0.11168	0.271	0.119	7.24759e-132
Rfx3	3.34291e-136	0.130816	0.229	0.096	8.83263e-132
Xrn1	3.99309e-136	0.11453	0.261	0.113	1.05505e-131
Spag9	4.58986e-136	0.155284	0.469	0.244	1.21273e-131
Ndst4	7.86069e-136	0.162463	0.264	0.119	2.07695e-131
Gm13905	9.03313e-136	0.110588	0.192	0.075	2.38673e-131
Cdkl5	1.73317e-135	0.118098	0.21	0.085	4.57938e-131
Crebbp	3.25013e-135	0.143162	0.334	0.16	8.58749e-131
Brd4	4.86611e-135	0.10597	0.235	0.099	1.28572e-130
Bach2	5.13837e-135	0.143763	0.252	0.111	1.35766e-130
Bcl9	8.43077e-135	0.102299	0.205	0.082	2.22758e-130
Znrf3	1.89609e-134	0.104374	0.149	0.051	5.00986e-130
Phf20l1	3.93455e-134	0.111334	0.265	0.117	1.03959e-129
Rassf8	6.25702e-134	0.109511	0.187	0.072	1.65323e-129
Phyhipl	6.84374e-134	0.122343	0.235	0.1	1.80825e-129
Zfp704	1.05326e-133	0.122159	0.245	0.106	2.78292e-129
Zcchc7	1.09406e-133	0.172064	0.603	0.326	2.89073e-129
Dnmt3a	1.22867e-133	0.121122	0.253	0.11	3.24639e-129
Chd9	1.44101e-133	0.112247	0.288	0.131	3.80743e-129
Ube3c	1.58533e-133	0.112094	0.228	0.095	4.18876e-129
Dnm2	2.99048e-133	0.116612	0.288	0.131	7.90144e-129
Thoc2	4.73814e-133	0.110435	0.245	0.105	1.25191e-128
Macf1	5.10459e-133	0.190688	0.481	0.268	1.34874e-128
Fbxo11	6.00185e-133	0.114128	0.235	0.099	1.58581e-128
Psmd14	6.38712e-133	0.107927	0.218	0.089	1.68761e-128
Prkacb	9.75927e-133	0.116006	0.251	0.109	2.57859e-128
Lncpint	1.14841e-132	0.120165	0.292	0.133	3.03433e-128
Agmo	1.16441e-132	0.138422	0.13	0.042	3.07661e-128
Arhgap15	1.45854e-132	0.112127	0.106	0.03	3.85377e-128
Nr2c2	1.75047e-132	0.1134	0.226	0.095	4.6251e-128
Herc2	3.05671e-132	0.111117	0.239	0.102	8.07645e-128
Fnip2	4.98148e-132	0.108169	0.23	0.098	1.31621e-127
Ankrd12	5.57172e-132	0.142338	0.386	0.194	1.47216e-127
Fcho2	5.68538e-132	0.107536	0.224	0.093	1.50219e-127
Tubb4a	7.36177e-132	0.251027	0.683	0.424	1.94513e-127
Zfand6	2.18821e-131	0.111387	0.242	0.104	5.78169e-127
Rnf216	3.3872e-131	0.106702	0.217	0.09	8.94966e-127
Atf7	5.97272e-131	0.115575	0.257	0.113	1.57811e-126
Ylpm1	6.96287e-131	0.107908	0.203	0.082	1.83973e-126
Vps41	8.10349e-131	0.103813	0.201	0.081	2.1411e-126
Cul1	9.91642e-131	0.111159	0.266	0.118	2.62012e-126
Ywhaq	1.67364e-130	0.168902	0.457	0.24	4.42208e-126
Ncoa6	2.66191e-130	0.100604	0.19	0.075	7.0333e-126
Fam135a	3.01099e-130	0.103745	0.173	0.065	7.95565e-126
Pdss2	9.40893e-130	0.101861	0.159	0.057	2.48603e-125
Scaf8	1.0743e-129	0.104088	0.223	0.094	2.83852e-125
Frmd8	1.1828e-129	0.101195	0.183	0.072	3.1252e-125
Herc1	1.43832e-129	0.114617	0.266	0.119	3.80032e-125
Kdm4c	2.30798e-129	0.102168	0.205	0.083	6.09815e-125
Arrdc3	2.76376e-129	0.137125	0.347	0.17	7.30241e-125
Kidins220	3.05017e-129	0.126124	0.272	0.123	8.05915e-125
Maml3	4.7842e-129	0.107528	0.103	0.029	1.26408e-124
Vgll4	5.88263e-129	0.113343	0.223	0.094	1.55431e-124
Cpox	7.23377e-129	0.116963	0.205	0.085	1.91131e-124
Camta1	7.37213e-129	0.114683	0.247	0.108	1.94786e-124
Gm36855	9.23222e-129	0.12165	0.206	0.085	2.43934e-124
Jakmip2	2.14622e-128	0.101796	0.154	0.055	5.67073e-124
Ulk2	2.90867e-128	0.11147	0.241	0.104	7.68528e-124
Copg2	3.76146e-128	0.107514	0.181	0.07	9.93852e-124
Spire1	5.81584e-128	0.106139	0.206	0.084	1.53666e-123
Gm13483	9.49705e-128	0.105062	0.13	0.043	2.50931e-123
Rfx7	1.12577e-127	0.10912	0.209	0.086	2.97451e-123
Aff4	1.35608e-127	0.114619	0.258	0.115	3.58304e-123
C030029H02Rik	1.94779e-127	0.22954	0.579	0.342	5.14645e-123
Zfp608	2.37423e-127	0.120131	0.23	0.099	6.27318e-123
Asb3	3.54229e-127	0.101531	0.208	0.086	9.35945e-123
Ube2d1	5.40611e-127	0.130822	0.373	0.186	1.4284e-122
Extl3	5.50619e-127	0.117771	0.189	0.076	1.45485e-122
Gatad2b	1.34719e-126	0.112898	0.269	0.121	3.55955e-122
Dock4	1.61371e-126	-0.22299	0.327	0.547	4.26375e-122
Aatk	1.62008e-126	0.174188	0.554	0.306	4.28058e-122
Tmem151a	2.5101e-126	0.10706	0.252	0.112	6.63218e-122
Kdm2a	7.26086e-126	0.102423	0.234	0.101	1.91846e-121
Gsk3b	8.59301e-126	0.116324	0.26	0.117	2.27044e-121
Pakap.1	1.04448e-125	0.137442	0.283	0.133	2.75972e-121
Sertad2	1.50116e-125	0.107416	0.139	0.048	3.96636e-121
Pcm1	2.67147e-125	0.122862	0.312	0.148	7.05855e-121
Ermard	2.90573e-125	0.104247	0.11	0.033	7.67753e-121
Ncor1	7.22517e-125	0.115195	0.378	0.189	1.90903e-120
Gphn	1.32324e-124	0.281398	0.783	0.675	3.49627e-120
Smg1	1.84546e-124	0.107052	0.218	0.092	4.87607e-120
Taf15	1.89616e-124	0.100712	0.259	0.116	5.01005e-120
Prrg1	3.30665e-124	0.121528	0.173	0.068	8.73682e-120
Zmynd8	3.74856e-124	0.110733	0.312	0.149	9.90444e-120
Cpsf6	6.146e-124	0.104903	0.241	0.106	1.6239e-119
Mbtd1	7.15471e-124	0.105868	0.235	0.102	1.89042e-119
Ewsr1	1.33875e-123	0.102901	0.246	0.108	3.53724e-119
Cd9	1.4184e-123	0.126469	0.307	0.147	3.7477e-119
9330117O12Rik	2.71921e-123	0.107567	0.19	0.078	7.1847e-119
Ogt	3.52794e-123	0.101879	0.301	0.141	9.32151e-119
Cipc	1.19975e-122	0.134443	0.412	0.212	3.16998e-118
Usp9x	1.57814e-122	0.118869	0.284	0.133	4.16975e-118
Cnot4	2.13563e-122	0.121007	0.295	0.14	5.64277e-118
Gm16759	2.23696e-122	0.102283	0.129	0.044	5.91049e-118
Ecpas	3.61824e-122	0.107262	0.25	0.112	9.56011e-118
Rasa1	6.32474e-122	0.102909	0.249	0.111	1.67112e-117
Ptprm	1.37487e-121	0.109558	0.159	0.06	3.63268e-117
Abcc5	1.56424e-121	0.111558	0.296	0.14	4.13303e-117
Hivep3	2.45522e-121	0.103762	0.127	0.042	6.48719e-117
Sltm	5.53006e-121	0.121031	0.345	0.171	1.46115e-116
Dclk1	1.09594e-120	-0.253102	0.081	0.214	2.89569e-116
Gm26936	1.63006e-120	0.127116	0.315	0.153	4.30695e-116
C2cd5	2.1022e-120	0.10169	0.206	0.087	5.55443e-116
Bfsp2	2.13e-120	0.131122	0.269	0.128	5.62787e-116
Kansl1l	5.72931e-120	0.147662	0.384	0.2	1.5138e-115
Slc12a6	1.61623e-119	0.106002	0.203	0.085	4.27039e-115
Rb1cc1	3.02901e-119	0.100946	0.242	0.108	8.00326e-115
Ppp1r9a	4.2131e-119	0.118625	0.224	0.099	1.11318e-114
Msra	5.93868e-119	0.100351	0.165	0.064	1.56912e-114
N4bp2l2	5.94398e-119	0.107822	0.254	0.115	1.57052e-114
Ank3	8.76207e-119	0.227851	0.93	0.995	2.31512e-114
Zfr	1.42789e-118	0.1128	0.326	0.161	3.77277e-114
Atp2c1	2.28506e-118	0.105925	0.327	0.16	6.03758e-114
Wac	3.14159e-118	0.108434	0.295	0.14	8.3007e-114
Eif4g3	3.51259e-118	0.100074	0.226	0.099	9.28096e-114
Crebrf	4.09737e-118	0.100273	0.253	0.115	1.08261e-113
Ube2e2	7.35974e-118	0.332515	0.797	0.827	1.94459e-113
9930021J03Rik	3.25553e-117	0.107698	0.239	0.108	8.60175e-113
Ephb2	4.80151e-117	0.112382	0.122	0.041	1.26865e-112
Pclo	8.20892e-117	0.110934	0.235	0.106	2.16896e-112
Esyt2	9.6703e-117	0.101715	0.193	0.08	2.55509e-112
Kif21a	1.0635e-116	0.173795	0.625	0.362	2.80999e-112
Npepps	6.20364e-116	0.124825	0.353	0.178	1.63913e-111
Lrmda	7.42359e-115	0.175233	0.208	0.093	1.96146e-110
Slc25a27	4.02549e-114	0.101641	0.268	0.126	1.06362e-109
Arhgap39	1.50363e-113	0.11531	0.285	0.138	3.9729e-109
Ckap5	4.46738e-113	0.101233	0.271	0.127	1.18037e-108
Fbxl5	4.55125e-113	0.115511	0.337	0.169	1.20253e-108
Krit1	6.29764e-113	0.106312	0.287	0.138	1.66396e-108
Abhd17b	1.06233e-112	0.162066	0.449	0.245	2.80689e-108
Ncoa7	4.41868e-112	0.105712	0.192	0.082	1.1675e-107
Chd6	7.85075e-112	0.106974	0.329	0.165	2.07433e-107
Hnrnpdl	1.02788e-111	0.108493	0.389	0.202	2.71587e-107
Gfra1	1.4542e-111	0.103937	0.144	0.054	3.84229e-107
Tmod2	6.91161e-111	0.181389	0.522	0.302	1.82619e-106
Ptn	5.96866e-107	0.181162	0.49	0.282	1.57704e-102
Meis2	2.18765e-106	0.110734	0.153	0.061	5.78022e-102
Csrp1	6.84973e-106	0.137727	0.49	0.272	1.80984e-101
Calm1	3.10983e-105	-0.536143	0.375	0.432	8.21678e-101
Mdga2	1.7688e-104	0.276305	0.867	0.992	4.67353e-100
Cnksr2	2.34616e-104	-0.241319	0.089	0.212	6.19901e-100
Immp2l	7.62071e-103	0.15183	0.191	0.086	2.01354e-98
Errfi1	1.48011e-102	0.113371	0.19	0.084	3.91074e-98
Il1rapl1	4.60725e-101	-0.108779	0.579	0.95	1.21733e-96
Slc7a15	1.04684e-99	0.111036	0.121	0.045	2.76597e-95
Prickle1	2.93175e-99	0.116951	0.344	0.183	7.74628e-95
Zfpm2	2.78618e-97	0.113406	0.141	0.057	7.36164e-93
Cck	2.54303e-95	-0.374316	0.109	0.208	6.71919e-91
Cadps	1.35052e-94	-0.127708	0.372	0.599	3.56834e-90
Mat2a	2.60311e-93	0.130734	0.472	0.271	6.87793e-89
Ttc3	3.24845e-93	-0.335852	0.28	0.412	8.58305e-89
Zbtb20	4.00807e-91	0.183193	0.91	0.993	1.05901e-86
Pacrg	5.0488e-91	0.217949	0.633	0.423	1.33399e-86
Grik1	1.32071e-89	0.132317	0.136	0.056	3.48959e-85
Kirrel3	7.10203e-89	0.777689	0.644	0.639	1.8765e-84
Tmsb4x	3.68629e-88	-0.475023	0.484	0.495	9.73992e-84
9330111N05Rik	5.76909e-88	0.371967	0.139	0.061	1.52431e-83
Pak3	1.20142e-87	0.103908	0.145	0.062	3.1744e-83
Prkce	2.93824e-85	-0.207245	0.093	0.202	7.76342e-81
Hnrnpa2b1	1.87327e-84	0.102889	0.543	0.321	4.94955e-80
Dbndd2	6.91153e-84	0.122717	0.477	0.278	1.82616e-79
7630403G23Rik	1.18865e-81	0.158226	0.146	0.066	3.14064e-77
AY036118	8.52929e-81	-0.47324	0.307	0.369	2.25361e-76
Ubb	3.05969e-75	-0.4103	0.313	0.365	8.08431e-71
Csmd3	2.55029e-72	0.180514	0.906	0.991	6.73838e-68
Rere	6.48679e-65	0.179017	0.671	0.543	1.71394e-60
Cmss1	9.41403e-58	-0.415985	0.395	0.414	2.48738e-53
Gpm6b	6.6814e-57	0.128426	0.714	0.482	1.76536e-52
Arpp21	3.97939e-54	-0.156759	0.046	0.112	1.05143e-49
Fth1	4.69191e-48	-0.316279	0.668	0.603	1.2397e-43
Rtn1	4.05003e-47	-0.390423	0.179	0.236	1.0701e-42
Atp6v0c	3.80966e-45	-0.342884	0.26	0.299	1.00659e-40
Stmn3	6.28859e-44	-0.311436	0.153	0.209	1.66157e-39
Mycbp2	1.26285e-41	-0.146794	0.593	0.773	3.3367e-37
AC149090.1	9.87821e-39	-0.223423	0.257	0.336	2.61002e-34
Hspa8	6.0568e-37	-0.326695	0.285	0.309	1.60033e-32
Hsp90ab1	2.18657e-34	-0.352742	0.452	0.431	5.77735e-30
Lrrc4c	3.02095e-34	0.201374	0.803	0.972	7.98196e-30
Nrgn	4.44244e-32	-0.256464	0.123	0.17	1.17378e-27
Uchl1	6.15251e-31	-0.181704	0.057	0.1	1.62562e-26
Atp1b1	3.3547e-30	-0.347233	0.225	0.256	8.86378e-26
Actb	5.83046e-27	-0.306388	0.333	0.338	1.54052e-22
Calm2	5.02045e-26	-0.336958	0.278	0.294	1.3265e-21
Sst	1.91584e-24	-0.16763	0.063	0.101	5.06203e-20
Ndufa4	1.20501e-23	-0.228386	0.121	0.158	3.18388e-19
Chchd10	3.88349e-23	-0.186818	0.081	0.118	1.0261e-18
Cox4i1	2.03959e-22	-0.266776	0.207	0.231	5.38902e-18
Tubb2a	1.02927e-21	-0.173603	0.071	0.106	2.71954e-17
Chchd2	2.85663e-21	-0.244399	0.159	0.189	7.54778e-17
Camk1d	9.97077e-21	-0.362411	0.255	0.265	2.63448e-16
Ly6h	6.17583e-20	-0.190413	0.087	0.121	1.63178e-15
Aldoa	1.25482e-19	-0.218932	0.131	0.162	3.31548e-15
Olfm1	8.41404e-17	-0.21116	0.121	0.149	2.22316e-12
Ppia	1.26349e-16	-0.258395	0.247	0.253	3.33839e-12
Slc8a1	5.86035e-16	0.136881	0.742	0.849	1.54842e-11
Atp5h	4.144e-15	-0.20608	0.132	0.156	1.09493e-10
Ndufa13	4.79773e-15	-0.182665	0.098	0.125	1.26766e-10
Basp1	1.10739e-14	-0.159084	0.076	0.102	2.92595e-10
Stmn2	5.6683e-14	-0.159153	0.076	0.102	1.49768e-09
Ywhah	2.77559e-13	-0.170652	0.095	0.119	7.33368e-09
Cox6c	1.13581e-12	-0.181316	0.115	0.138	3.00104e-08
Gpm6a	2.5267e-12	-0.214269	0.106	0.129	6.67604e-08
Cpe	5.60735e-12	-0.206355	0.108	0.13	1.48157e-07
Rplp1	1.11709e-11	-0.216514	0.172	0.185	2.95159e-07
Dlg2	2.2138e-11	-0.124891	0.93	0.999	5.84931e-07
Calm3	7.39821e-11	-0.149011	0.083	0.104	1.95476e-06
Atp5g1	1.72905e-10	-0.153611	0.09	0.11	4.5685e-06
Slc25a4	2.02793e-10	-0.211029	0.177	0.187	5.35821e-06
Gapdh	3.5364e-10	-0.198632	0.152	0.166	9.34388e-06
Cox5a	7.59445e-10	-0.157247	0.093	0.112	2.00661e-05
Cox8a	1.28683e-09	-0.202881	0.159	0.17	3.40008e-05
Hsp90aa1	2.67865e-09	-0.221654	0.386	0.351	7.07754e-05
Rpl13	3.63984e-09	-0.218688	0.227	0.227	9.61719e-05
Chgb	7.68617e-09	-0.168796	0.11	0.126	0.000203084
Gm28376	2.58667e-08	-0.121026	0.347	0.262	0.00068345
Rpl3	6.71643e-08	-0.184287	0.151	0.161	0.00177462
Rpl17	1.22398e-07	-0.153378	0.106	0.12	0.00323399
Hint1	1.49652e-07	-0.156614	0.108	0.122	0.00395411
Eif1	1.63232e-07	-0.21445	0.236	0.227	0.00431293
Rps7	4.32623e-07	-0.167849	0.126	0.137	0.0114308
Cst3	6.21905e-07	-0.225644	0.347	0.313	0.016432
Dynll1	6.36088e-07	-0.187617	0.151	0.158	0.0168067
Mt3	8.27626e-07	-0.136052	0.088	0.102	0.0218675
Dcc	8.57006e-07	0.204064	0.401	0.406	0.0226438
Rpl19	1.11261e-05	-0.184012	0.17	0.172	0.293974
Rps23	4.34971e-05	-0.160173	0.134	0.14	1
Ckb	5.07396e-05	-0.208966	0.3	0.27	1
Rps8	5.16706e-05	-0.201062	0.213	0.205	1
Atp5b	6.90254e-05	-0.140857	0.1	0.108	1
Rpl8	0.000106029	-0.152569	0.124	0.13	1
H2afz	0.000129626	-0.12782	0.091	0.1	1
Sec62	0.000318568	-0.107093	0.225	0.176	1
Srsf7	0.000380639	-0.11827	0.247	0.193	1
Rpl32	0.000427775	-0.119463	0.095	0.103	1
Prnp	0.0005698	-0.190498	0.255	0.235	1
Rpl37a	0.000638535	-0.131728	0.103	0.11	1
Atp5f1	0.000748153	-0.146412	0.123	0.126	1
Rpl24	0.000788545	-0.151059	0.134	0.137	1
Rpl11	0.00099264	-0.158603	0.151	0.151	1
Pebp1	0.00104585	-0.160698	0.143	0.143	1
Rpl15	0.00197471	-0.139075	0.115	0.118	1
Rpl21	0.00249708	-0.157341	0.146	0.145	1
Rpl37	0.00262664	-0.119349	0.1	0.106	1
Cd81	0.00268393	-0.108902	0.211	0.168	1
Uqcrh	0.0040554	-0.121398	0.096	0.101	1
Rps13	0.00499307	-0.14825	0.13	0.13	1
Fau	0.0052132	-0.169863	0.182	0.174	1
Son	0.00558535	-0.140994	0.572	0.415	1
Actg1	0.00728165	-0.149743	0.138	0.136	1
Ubc	0.00794505	-0.14335	0.142	0.141	1
Selenow	0.00799048	-0.138438	0.123	0.123	1
Eid1	0.00941929	-0.101219	0.175	0.143	1
Pcsk1n	0.0110013	-0.139461	0.129	0.128	1
Rps21	0.0133766	-0.128528	0.109	0.111	1
Mdh1	0.0138063	-0.135142	0.122	0.122	1
Rpl9	0.0151114	-0.159316	0.168	0.16	1
Myl6	0.0199833	-0.117074	0.097	0.1	1
Rps29	0.0263991	-0.117094	0.107	0.108	1
Atp6v0b	0.0313172	-0.164938	0.297	0.236	1
Atp5a1	0.0342031	-0.103819	0.142	0.118	1
Itm2b	0.041556	-0.17908	0.295	0.256	1
Rpl6	0.0479908	-0.153948	0.177	0.166	1
Ptgds	0.0519978	-0.169419	0.632	0.52	1
Rpl27a	0.0549921	-0.160412	0.177	0.165	1
H3f3b	0.0577397	-0.127616	0.234	0.191	1
Rpl28	0.0725498	-0.116873	0.109	0.108	1
Rpl26	0.0901726	-0.125645	0.131	0.127	1
Rps11	0.106802	-0.105676	0.1	0.099	1
Cox7c	0.109693	-0.138528	0.144	0.136	1
Tuba1a	0.126629	-0.147309	0.183	0.168	1
Rps27a	0.126888	-0.144881	0.174	0.162	1
Rps14	0.131902	-0.103008	0.144	0.123	1
Naca	0.162859	-0.112069	0.107	0.105	1
Arl6ip1	0.206293	-0.125998	0.125	0.119	1
Scg5	0.21052	-0.1168	0.112	0.108	1
Ddx24	0.216702	-0.127746	0.218	0.183	1
Ttr	0.221796	-0.154405	0.721	0.548	1
2900097C17Rik	0.296747	-0.103017	0.101	0.098	1
Ndfip1	0.303834	-0.169121	0.284	0.233	1
Rpl35a	0.359275	-0.108442	0.115	0.11	1
Rps27	0.421615	-0.100588	0.102	0.098	1
Rps2	0.435148	-0.1086	0.114	0.108	1
Rpl23	0.530033	-0.142671	0.171	0.154	1
Rpsa	0.535489	-0.123542	0.148	0.136	1
Rps10	0.54817	-0.12838	0.147	0.134	1
Selenok	0.578682	-0.11373	0.123	0.114	1
Tpt1	0.665087	-0.146014	0.236	0.198	1
Bsg	0.683712	-0.100979	0.113	0.105	1
Rpl30	0.707388	-0.119571	0.143	0.127	1
Gnas	0.774425	-0.136204	0.196	0.174	1
Slc25a3	0.780996	-0.122838	0.141	0.128	1
Rpl41	0.812602	-0.119862	0.138	0.123	1
Rps3a1	0.867811	-0.115754	0.149	0.133	1
Serinc1	0.875323	-0.123619	0.144	0.129	1
Rps24	0.875692	-0.125667	0.166	0.147	1
Eef1a1	0.972473	-0.150665	0.267	0.224	1

[truncated: 12 more sheets: S1k_DEGene_Cluster9_E4SS vs E4, S1l_DEGene_Cluster28_E4SS vs E4, S1m_DEGene_Cluster28_E4RS vs E4, S1n_DEPathway_Cluster1_E4SSvsE4, S1o_DEPathway_Cluster1_E4RSvsE4, S1p_DEPathway_Cluster6_E4SSvsE4, S1q_DEPathway_Cluster6_E4RSvsE4, S1r_DEPathway_Cluster7_E4SSvsE4, S1s_DEPathway_Cluster7_E4RSvsE4, S1t_DEPathway_Cluste9vsOtherOli, S1u_DEPathway_Cluste28_E4SSvsE4, S1v_DEPathway_Cluste28_E4RSvsE4]
