# Supplementary material for: The APOE-R136S mutation protects against APOE4-driven Tau pathology, neurodegeneration and neuroinflammation
Source: Nat Neurosci. 2023 Nov 13;26(12):2104–21. doi: 10.1038/s41593-023-01480-8 (PMC10689245; doi:10.1038/s41593-023-01480-8)
Supplement: Supplementary file 4 — LOR estimates of associations with histopathology for all cell clusters [file 41593_2023_1480_MOESM4_ESM.xlsx]

## Sheet: Table S2_LogOddsRatio_Patho_All
	Cluster1	Cluster2	Cluster3	Cluster4	Cluster5	Cluster6	Cluster7	Cluster8	Cluster9	Cluster10	Cluster11	Cluster12	Cluster13	Cluster14	Cluster15	Cluster16	Cluster17	Cluster18	Cluster19	Cluster20	Cluster21	Cluster22	Cluster23	Cluster24	Cluster25	Cluster26	Cluster27	Cluster28	Cluster29	Cluster30	Cluster31	Cluster32	Cluster33	Cluster34	Cluster35	Cluster36	Cluster37	Cluster38
logOddsRatio_for_unit_Hippocampus_Vol_mm3	0.135519	-0.0232292	-0.253804	0.129824	-0.163199	0.385101	0.26761	0.27111	-0.444874	0.0487974	0.0678007	0.0894925	0.150319	0.217112	0.200085	-0.0253695	0.0880713	0.0885695	0.0481007	0.0674309	0.100001	0.261435	0.0552208	0.115729	0.246454	0.326206	-0.111589	0.276402	-0.00116723	0.0631692	-0.23326	0.206704	0.0212822	0.0915363	0.346583	-0.0583722	0.0775211	0.221887
logOddsRatio_for_unit_prop_IBA1_Coverage_Area	-0.0206935	0.00125047	0.0328001	-0.0241037	0.0180316	-0.0560683	-0.0373675	-0.0349282	0.0646195	-0.0106003	-0.0128795	-0.0142647	-0.0219429	-0.0235237	-0.0293143	0.0265337	-0.00264254	-0.0127127	0.0269137	-0.0066407	0.000306934	-0.038922	-0.00495033	-0.0186112	-0.00872936	-0.0466885	0.0281342	-0.0438736	-0.00306339	-0.00542176	0.0248318	-0.0110591	0.00350352	-0.028357	-0.0423231	0.0106462	-0.00613302	-0.0206571
logOddsRatio_for_unit_prop_CD68_Coverage_Area	-0.041052	0.00655696	0.0708881	-0.0547158	0.0513832	-0.143966	-0.089862	-0.0817873	0.138779	-0.0304968	-0.0403438	-0.0372199	-0.0165477	-0.0651738	-0.0801278	0.0608243	-0.0278308	-0.0290862	0.00118948	-0.0134119	-0.0184895	-0.0932974	0.00504937	-0.0395373	-0.0463162	-0.140622	0.0461515	-0.10356	-0.0223492	-0.0118513	0.0817988	-0.0462157	0.00262061	-0.00134786	-0.117032	0.0356227	-0.0200182	-0.0162571
logOddsRatio_for_unit_prop_GFAP_Quant_Coverage_Area	-0.026375	0.000664582	0.0416628	-0.0184707	0.00639898	-0.0482731	-0.0332331	-0.0178978	0.0809787	0.000985641	0.00469718	-0.00488788	-0.0448772	-0.0211464	-0.0097317	0.00788212	0.00752642	-0.00755112	0.0443149	-0.0145227	0.00412374	-0.0315359	-0.0215924	-0.0159491	-0.00247983	-0.0411932	0.0386105	-0.0423266	0.0106361	-0.0109941	0.00655417	-0.0107047	0.00749005	-0.0259428	-0.0422102	-0.00651997	0.016411	-0.0418514
logOddsRatio_for_unit_prop_S100beta_Coverage_Area	-0.0560816	0.0038264	0.0916347	-0.0573417	0.041741	-0.143874	-0.0953582	-0.0891814	0.176748	-0.022119	-0.0253051	-0.0346339	-0.0659832	-0.0615737	-0.0745244	0.042773	-0.00759517	-0.0306872	0.0764112	-0.0248309	-0.0189835	-0.0974298	-0.0223857	-0.0468502	-0.0401172	-0.11886	0.0713526	-0.114662	-0.00165301	-0.0198147	0.0564929	-0.0383991	0.00679836	-0.0473736	-0.115896	0.0217591	-0.00273892	-0.0599614
logOddsRatio_for_unit_prop_AT8_Coverage_Area	-0.0131682	0.000148441	0.0191689	-0.0125869	-0.000230708	-0.0221335	-0.0148486	-0.00184493	0.0392053	0.000234103	0.0028899	-0.00189266	-0.0201434	-0.0096079	-0.00113411	0.018808	0.00478186	-0.00429806	0.0254859	-0.000366449	0.00803212	-0.0153868	-0.00633608	-0.0067825	0.00799119	-0.0183139	0.0213004	-0.0194892	0.0018903	-0.00252504	0.000670848	0.000995379	0.0116128	-0.0271332	-0.0172028	-0.000858689	0.00870638	-0.0151902
StdErr_for_unit_Hippocampus_Vol_mm3	0.0487417	0.0408849	0.100219	0.0547067	0.0695329	0.0970572	0.0512154	0.0811804	0.17338	0.0405859	0.0604188	0.0312752	0.0960979	0.080335	0.0704642	0.16212	0.0984554	0.0322157	0.174749	0.0373948	0.0695454	0.0620766	0.0519663	0.0360179	0.102095	0.0739512	0.110308	0.07649	0.05469	0.0427921	0.164671	0.168726	0.0771221	0.310576	0.114409	0.0569366	0.0853998	0.0910059
StdErr_for_unit_prop_IBA1_Coverage_Area	0.00510383	0.00508995	0.0121108	0.00493101	0.0117452	0.00949865	0.00460475	0.00950115	0.0194634	0.00544119	0.00806788	0.00374296	0.0101428	0.0104473	0.0102539	0.0185935	0.0124534	0.00376262	0.0160914	0.00455103	0.0068168	0.00580205	0.00643119	0.00355858	0.0146787	0.00795779	0.0119209	0.00797575	0.00671381	0.00539668	0.0229512	0.0128622	0.00938413	0.0382937	0.00646949	0.00623452	0.010924	0.0117654
StdErr_for_unit_prop_CD68_Coverage_Area	0.0122419	0.0121956	0.0306451	0.0130823	0.020235	0.0206336	0.0107996	0.0191254	0.0505437	0.00888016	0.0141074	0.00571681	0.0285697	0.0239362	0.0164898	0.0393426	0.0291992	0.0102793	0.0427019	0.010258	0.0176274	0.0159958	0.0211267	0.010199	0.0277125	0.0217353	0.0340446	0.0221022	0.0153266	0.0130264	0.041434	0.029686	0.0196777	0.0928952	0.0401367	0.0120139	0.0262297	0.0329999
StdErr_for_unit_prop_GFAP_Quant_Coverage_Area	0.00629943	0.00644524	0.0157805	0.00875468	0.0125876	0.0172898	0.0100876	0.0167216	0.0248389	0.0059598	0.00899752	0.00580979	0.00925953	0.0141746	0.0132823	0.0290797	0.0155788	0.00622913	0.0200753	0.00567848	0.00862413	0.0111254	0.00652633	0.00589539	0.0152706	0.0118651	0.0144172	0.0103648	0.00805496	0.00779299	0.0242891	0.0163015	0.0143706	0.0501166	0.0172007	0.0106791	0.0134212	0.0139879
StdErr_for_unit_prop_S100beta_Coverage_Area	0.0124805	0.013044	0.0296056	0.0139536	0.0233581	0.0240196	0.011767	0.0251138	0.0473615	0.0149082	0.0213905	0.0102711	0.0245607	0.0265995	0.0271605	0.0502388	0.0319144	0.0100684	0.0403769	0.0106011	0.0290728	0.0152337	0.0159215	0.00915275	0.0398343	0.018869	0.0305244	0.0186675	0.017309	0.0134938	0.0585673	0.032253	0.0244688	0.0989787	0.0360632	0.0171829	0.0282265	0.0306802
StdErr_for_unit_prop_AT8_Coverage_Area	0.00316753	0.00322926	0.00793151	0.00378908	0.00635456	0.00901388	0.00541897	0.00823056	0.0127341	0.00298593	0.00448511	0.0028725	0.00508165	0.00716793	0.00676535	0.0119512	0.00777853	0.00287487	0.0100016	0.00318754	0.00381291	0.00562065	0.00382272	0.00316379	0.0073877	0.00646729	0.00711833	0.0056431	0.00424629	0.0035301	0.0121136	0.00823735	0.00581453	0.0244117	0.00891201	0.00497244	0.00697983	0.00584041
pvalue_for_unit_Hippocampus_Vol_mm3	0.00542992	0.569926	0.0113254	0.0176399	0.0189216	7.25465e-05	1.73984e-07	0.000838995	0.0102911	0.229238	0.261787	0.00421701	0.117765	0.0068803	0.00451812	0.87565	0.371038	0.00597284	0.783119	0.0713541	0.150453	2.53691e-05	0.287951	0.00131307	0.0157794	1.02848e-05	0.311721	0.000302007	0.982972	0.139894	0.156623	0.220541	0.782583	0.768199	0.00245092	0.305262	0.364014	0.0147622
pvalue_for_unit_prop_IBA1_Coverage_Area	5.02431e-05	0.805935	0.00676216	1.01765e-06	0.124729	3.57468e-09	4.8583e-16	0.000236731	0.000900008	0.0513956	0.1104	0.000138362	0.0305101	0.0243443	0.00425203	0.153569	0.831956	0.000728349	0.0944152	0.14452	0.964087	1.96872e-11	0.441455	1.6955e-07	0.552047	4.43711e-09	0.0182717	3.77908e-08	0.648188	0.315067	0.27928	0.38989	0.708892	0.458987	6.07175e-11	0.0877059	0.574509	0.0791312
pvalue_for_unit_prop_CD68_Coverage_Area	0.000798282	0.590819	0.0207122	2.88392e-05	0.0111067	3.01036e-12	8.73044e-17	1.89973e-05	0.00603788	0.00059418	0.00423962	7.4851e-11	0.562451	0.00647279	1.17836e-06	0.1221	0.340522	0.00466062	0.977778	0.191056	0.294222	5.45587e-09	0.811102	0.000105937	0.0946606	9.81714e-11	0.175221	2.79264e-06	0.144785	0.362935	0.0483595	0.119514	0.894054	0.988424	0.00354734	0.0030255	0.445352	0.622267
pvalue_for_unit_prop_GFAP_Quant_Coverage_Area	2.82802e-05	0.917874	0.00828699	0.0348748	0.611203	0.00523843	0.000986122	0.284467	0.00111354	0.868644	0.601634	0.40017	1.25598e-06	0.135736	0.463753	0.786351	0.629011	0.225426	0.0272839	0.010543	0.632534	0.00458849	0.00093795	0.00682336	0.870997	0.000516971	0.0074043	4.43262e-05	0.186686	0.158312	0.787283	0.511393	0.602224	0.604703	0.0141284	0.541508	0.22142	0.00277176
pvalue_for_unit_prop_S100beta_Coverage_Area	7.00511e-06	0.769257	0.00196693	3.96614e-05	0.0739376	2.10034e-09	5.32398e-16	0.000383631	0.000190043	0.137893	0.236807	0.000746329	0.00721978	0.0206216	0.00607226	0.394551	0.811892	0.00230464	0.0584309	0.0191656	0.513778	1.59827e-10	0.159722	3.07643e-07	0.313886	2.99166e-10	0.0194101	8.1336e-10	0.923918	0.141987	0.334755	0.233826	0.781136	0.632206	0.00131041	0.205397	0.9227	0.050654
pvalue_for_unit_prop_AT8_Coverage_Area	3.22103e-05	0.963336	0.0156576	0.000894067	0.971038	0.0140691	0.00614171	0.822636	0.00207866	0.937508	0.51936	0.509966	7.37194e-05	0.180115	0.866871	0.11555	0.538719	0.134903	0.0108288	0.908475	0.0351558	0.00618988	0.0974223	0.0320496	0.279391	0.00462901	0.00276853	0.00055307	0.6562	0.474432	0.955836	0.90382	0.0458038	0.26636	0.0535698	0.862895	0.212264	0.00929853
p.adjust_for_unit_Hippocampus_Vol_mm3	0.0171947	0.706212	0.028691	0.0418948	0.0440216	0.000480229	2.2038e-06	0.00398523	0.0272833	0.350781	0.39268	0.0146888	0.216535	0.0193668	0.0151803	0.932935	0.506567	0.0183285	0.879905	0.141467	0.254099	0.000214228	0.41817	0.00544328	0.0378705	9.37973e-05	0.443428	0.00172144	0.987303	0.243479	0.260657	0.343427	0.879905	0.879905	0.00947133	0.437735	0.499971	0.0361912
p.adjust_for_unit_prop_IBA1_Coverage_Area	0.000347134	0.894258	0.0193668	1.16012e-05	0.223924	6.26945e-08	4.04623e-14	0.00138396	0.00410404	0.104627	0.206322	0.00085261	0.0662506	0.0538883	0.0146888	0.257454	0.907588	0.0036903	0.179855	0.24635	0.981302	8.97734e-10	0.588607	2.2038e-06	0.691576	7.22615e-08	0.0429478	5.38519e-07	0.757881	0.443428	0.410975	0.529137	0.820444	0.604908	2.30726e-09	0.169466	0.708043	0.154204
p.adjust_for_unit_prop_CD68_Coverage_Area	0.00387252	0.72423	0.0462978	0.000226736	0.0284531	1.71591e-10	1.99054e-14	0.000166591	0.0183285	0.00307893	0.0146888	2.438e-09	0.700759	0.0189205	1.27936e-05	0.220943	0.473408	0.0151803	0.98643	0.30462	0.424574	8.29292e-08	0.894258	0.000670937	0.179855	2.79788e-09	0.28536	2.76836e-05	0.24635	0.499971	0.100236	0.217994	0.948113	0.988424	0.012838	0.011126	0.59035	0.742811
p.adjust_for_unit_prop_GFAP_Quant_Coverage_Area	0.000226736	0.957515	0.0224933	0.0742179	0.733444	0.016822	0.00432377	0.415759	0.0047903	0.932335	0.729483	0.536698	1.30166e-05	0.239906	0.607676	0.879905	0.74339	0.347277	0.0598146	0.0276299	0.74339	0.0151803	0.00419319	0.0193668	0.932335	0.00280641	0.0203395	0.000315824	0.299749	0.261558	0.879905	0.658098	0.729483	0.729483	0.0350138	0.682121	0.343427	0.01036
p.adjust_for_unit_prop_S100beta_Coverage_Area	6.65485e-05	0.879905	0.00800821	0.000291703	0.145326	3.99065e-08	4.04623e-14	0.00213336	0.00114026	0.241844	0.357562	0.0036992	0.0200745	0.0462978	0.0183285	0.532293	0.894258	0.00905962	0.116862	0.0441389	0.658098	4.04894e-09	0.26199	3.69172e-06	0.443428	6.82098e-09	0.044255	1.68587e-08	0.957515	0.24525	0.468246	0.355416	0.879905	0.74339	0.00544328	0.325212	0.957515	0.104046
p.adjust_for_unit_prop_AT8_Coverage_Area	0.000244798	0.981302	0.0378705	0.00410404	0.983986	0.0350138	0.0183285	0.901735	0.00831466	0.967203	0.661532	0.658098	0.000480229	0.29125	0.932335	0.214191	0.682121	0.239906	0.0280564	0.954526	0.0742179	0.0183285	0.183573	0.068937	0.410975	0.0151803	0.01036	0.00293255	0.763334	0.618117	0.981302	0.954032	0.0958098	0.396928	0.108088	0.932335	0.333767	0.0249419
