# Supplementary material for: The APOE-R136S mutation protects against APOE4-driven Tau pathology, neurodegeneration and neuroinflammation
Source: Nat Neurosci. 2023 Nov 13;26(12):2104–21. doi: 10.1038/s41593-023-01480-8 (PMC10689245; doi:10.1038/s41593-023-01480-8)
Supplement: Supplementary file 5 — snRNA-seq data related to astrocyte subclusters, including LORs of subclusters across genotypes, cell counts per sample per cluster and DE genes. A GLMM was used to assess association with animal models and report the log odds values and unadjusted (two-sided) P values. The DE genes were calculated using the two-sided Wilcoxon rank-sum test as implemented in the FindAllMarkers function of Seurat. [file 41593_2023_1480_MOESM5_ESM.xlsx]

## Sheet: Table S3a_LogOddsRatio_As
	logOddsRatio_E3_vs_E4	logOddsRatio_E4R_S_vs_E4	logOddsRatio_E4S_S_vs_E4	standardError_E3_vs_E4	standardError_E4R_S_vs_E4	standardError_E4S_S_vs_E4	pvalue-E3	pvalue-E4R_S	pvalue-E4S_S	p.adjust-E3	p.adjust-E4R_S	p.adjust-E4S_S
Cluster1	0.631369	1.23058	0.63376	0.964079	0.896997	0.888103	0.512536	0.170099	0.475468	0.758602	0.510297	0.758602
Cluster2	0.187158	-0.0281508	0.630319	0.485464	0.45039	0.446378	0.69985	0.950162	0.157928	0.868779	0.97731	0.510297
Cluster3	0.665144	0.000187233	0.710863	0.295694	0.278349	0.272683	0.0244849	0.999463	0.00913588	0.204152	0.999463	0.109631
Cluster4	-0.751603	-0.315236	-0.289721	0.543105	0.492529	0.491641	0.166389	0.52215	0.555665	0.510297	0.758602	0.769382
Cluster5	-0.228709	-0.459561	-0.735947	0.361374	0.332074	0.335689	0.526807	0.166386	0.0283545	0.758602	0.510297	0.204152
Cluster6	1.82164	0.88555	1.71209	1.44236	1.35768	1.35044	0.206604	0.514239	0.204869	0.531267	0.758602	0.531267
Cluster7	-0.680813	-1.57386	-2.74729	0.610467	0.572035	0.619223	0.264751	0.0059352	9.13614e-06	0.564632	0.106834	0.000328901
Cluster8	-0.308526	-0.27723	0.0712309	0.337542	0.30154	0.293009	0.360698	0.357896	0.807927	0.649256	0.649256	0.881374
Cluster9	-0.0840947	0.106684	-0.167512	0.343425	0.306097	0.314424	0.806557	0.727442	0.5942	0.881374	0.87293	0.792266
Cluster10	-0.596779	-0.619153	-1.00989	0.600726	0.542698	0.556995	0.320501	0.25392	0.0698167	0.641001	0.564632	0.359057
Cluster11	0.0773783	-1.13574	-0.816217	0.775589	0.757597	0.734766	0.920529	0.133838	0.266632	0.974678	0.510297	0.564632
Cluster12	0.426595	0.252067	-1.97057	0.88327	0.813222	1.05516	0.629115	0.756591	0.0618248	0.808863	0.878621	0.359057

## Sheet: S3b_CountsperSampleperCluste_AS
sample_id	animal_model	cluster_id	total_numbers_of_cells_per_sample	number_of_cells_per_sample_in_cluster
PS19_fE3_585S	fE3	1	392	104
PS19_fE4R_S_15	fE4R_S	1	408	153
PS19_fE4R_S_19	fE4R_S	1	240	1
PS19_fE4R_S_30	fE4R_S	1	292	110
PS19_fE4R_S_50	fE4R_S	1	389	222
PS19_fE4_437G	fE4	1	242	12
PS19_fE4_461G	fE4	1	149	2
PS19_fE3_524G	fE3	1	272	43
PS19_fE4S_S_132	fE4S_S	1	316	32
PS19_fE4S_S_152	fE4S_S	1	430	85
PS19_fE4S_S_154	fE4S_S	1	198	21
PS19_fE4S_S_169	fE4S_S	1	598	81
PS19_fE3_579S	fE3	1	112	5
PS19_fE4_594S	fE4	1	32	10
PS19_fE4_518G	fE4	1	249	26
PS19_fE3_585S	fE3	2	392	76
PS19_fE4R_S_15	fE4R_S	2	408	51
PS19_fE4R_S_19	fE4R_S	2	240	79
PS19_fE4R_S_30	fE4R_S	2	292	54
PS19_fE4R_S_50	fE4R_S	2	389	12
PS19_fE4_437G	fE4	2	242	50
PS19_fE4_461G	fE4	2	149	22
PS19_fE3_524G	fE3	2	272	28
PS19_fE4S_S_132	fE4S_S	2	316	106
PS19_fE4S_S_152	fE4S_S	2	430	98
PS19_fE4S_S_154	fE4S_S	2	198	28
PS19_fE4S_S_169	fE4S_S	2	598	149
PS19_fE3_579S	fE3	2	112	24
PS19_fE4_594S	fE4	2	32	6
PS19_fE4_518G	fE4	2	249	17
PS19_fE3_585S	fE3	3	392	78
PS19_fE4R_S_15	fE4R_S	3	408	38
PS19_fE4R_S_19	fE4R_S	3	240	39
PS19_fE4R_S_30	fE4R_S	3	292	36
PS19_fE4R_S_50	fE4R_S	3	389	32
PS19_fE4_437G	fE4	3	242	43
PS19_fE4_461G	fE4	3	149	20
PS19_fE3_524G	fE3	3	272	65
PS19_fE4S_S_132	fE4S_S	3	316	69
PS19_fE4S_S_152	fE4S_S	3	430	105
PS19_fE4S_S_154	fE4S_S	3	198	52
PS19_fE4S_S_169	fE4S_S	3	598	71
PS19_fE3_579S	fE3	3	112	16
PS19_fE4_594S	fE4	3	32	1
PS19_fE4_518G	fE4	3	249	17
PS19_fE3_585S	fE3	4	392	22
PS19_fE4R_S_15	fE4R_S	4	408	55
PS19_fE4R_S_19	fE4R_S	4	240	59
PS19_fE4R_S_30	fE4R_S	4	292	12
PS19_fE4R_S_50	fE4R_S	4	389	11
PS19_fE4_437G	fE4	4	242	31
PS19_fE4_461G	fE4	4	149	23
PS19_fE3_524G	fE3	4	272	11
PS19_fE4S_S_132	fE4S_S	4	316	21
PS19_fE4S_S_152	fE4S_S	4	430	34
PS19_fE4S_S_154	fE4S_S	4	198	39
PS19_fE4S_S_169	fE4S_S	4	598	33
PS19_fE3_579S	fE3	4	112	10
PS19_fE4_518G	fE4	4	249	40
PS19_fE3_585S	fE3	5	392	33
PS19_fE4R_S_15	fE4R_S	5	408	26
PS19_fE4R_S_19	fE4R_S	5	240	17
PS19_fE4R_S_30	fE4R_S	5	292	20
PS19_fE4R_S_50	fE4R_S	5	389	39
PS19_fE4_437G	fE4	5	242	14
PS19_fE4_461G	fE4	5	149	13
PS19_fE3_524G	fE3	5	272	19
PS19_fE4S_S_132	fE4S_S	5	316	16
PS19_fE4S_S_152	fE4S_S	5	430	25
PS19_fE4S_S_154	fE4S_S	5	198	19
PS19_fE4S_S_169	fE4S_S	5	598	25
PS19_fE3_579S	fE3	5	112	16
PS19_fE4_594S	fE4	5	32	2
PS19_fE4_518G	fE4	5	249	65
PS19_fE3_585S	fE3	6	392	5
PS19_fE4R_S_15	fE4R_S	6	408	19
PS19_fE4R_S_19	fE4R_S	6	240	11
PS19_fE4R_S_30	fE4R_S	6	292	4
PS19_fE4_437G	fE4	6	242	13
PS19_fE4_461G	fE4	6	149	1
PS19_fE3_524G	fE3	6	272	47
PS19_fE4S_S_132	fE4S_S	6	316	10
PS19_fE4S_S_152	fE4S_S	6	430	10
PS19_fE4S_S_169	fE4S_S	6	598	192
PS19_fE3_579S	fE3	6	112	2
PS19_fE3_585S	fE3	7	392	21
PS19_fE4R_S_15	fE4R_S	7	408	11
PS19_fE4R_S_19	fE4R_S	7	240	9
PS19_fE4R_S_30	fE4R_S	7	292	15
PS19_fE4R_S_50	fE4R_S	7	389	19
PS19_fE4_437G	fE4	7	242	16
PS19_fE4_461G	fE4	7	149	43
PS19_fE3_524G	fE3	7	272	29
PS19_fE4S_S_132	fE4S_S	7	316	18
PS19_fE4S_S_152	fE4S_S	7	430	1
PS19_fE4S_S_154	fE4S_S	7	198	7
PS19_fE3_579S	fE3	7	112	15
PS19_fE4_594S	fE4	7	32	5
PS19_fE4_518G	fE4	7	249	54
PS19_fE3_585S	fE3	8	392	21
PS19_fE4R_S_15	fE4R_S	8	408	20
PS19_fE4R_S_19	fE4R_S	8	240	13
PS19_fE4R_S_30	fE4R_S	8	292	18
PS19_fE4R_S_50	fE4R_S	8	389	15
PS19_fE4_437G	fE4	8	242	11
PS19_fE4_461G	fE4	8	149	11
PS19_fE3_524G	fE3	8	272	6
PS19_fE4S_S_132	fE4S_S	8	316	26
PS19_fE4S_S_152	fE4S_S	8	430	48
PS19_fE4S_S_154	fE4S_S	8	198	13
PS19_fE4S_S_169	fE4S_S	8	598	20
PS19_fE3_579S	fE3	8	112	10
PS19_fE4_594S	fE4	8	32	2
PS19_fE4_518G	fE4	8	249	20
PS19_fE3_585S	fE3	9	392	14
PS19_fE4R_S_15	fE4R_S	9	408	18
PS19_fE4R_S_19	fE4R_S	9	240	6
PS19_fE4R_S_30	fE4R_S	9	292	7
PS19_fE4R_S_50	fE4R_S	9	389	22
PS19_fE4_437G	fE4	9	242	9
PS19_fE4_461G	fE4	9	149	3
PS19_fE3_524G	fE3	9	272	6
PS19_fE4S_S_132	fE4S_S	9	316	3
PS19_fE4S_S_152	fE4S_S	9	430	13
PS19_fE4S_S_154	fE4S_S	9	198	6
PS19_fE4S_S_169	fE4S_S	9	598	26
PS19_fE3_579S	fE3	9	112	5
PS19_fE4_594S	fE4	9	32	4
PS19_fE4_518G	fE4	9	249	7
PS19_fE3_585S	fE3	10	392	4
PS19_fE4R_S_15	fE4R_S	10	408	7
PS19_fE4R_S_19	fE4R_S	10	240	2
PS19_fE4R_S_30	fE4R_S	10	292	9
PS19_fE4R_S_50	fE4R_S	10	389	11
PS19_fE4_437G	fE4	10	242	17
PS19_fE4_461G	fE4	10	149	5
PS19_fE3_524G	fE3	10	272	9
PS19_fE4S_S_132	fE4S_S	10	316	13
PS19_fE4S_S_152	fE4S_S	10	430	6
PS19_fE4S_S_154	fE4S_S	10	198	4
PS19_fE3_579S	fE3	10	112	3
PS19_fE4_594S	fE4	10	32	2
PS19_fE4_518G	fE4	10	249	3
PS19_fE3_585S	fE3	11	392	13
PS19_fE4R_S_15	fE4R_S	11	408	3
PS19_fE4R_S_19	fE4R_S	11	240	1
PS19_fE4R_S_30	fE4R_S	11	292	1
PS19_fE4R_S_50	fE4R_S	11	389	6
PS19_fE4_437G	fE4	11	242	21
PS19_fE4_461G	fE4	11	149	4
PS19_fE3_524G	fE3	11	272	5
PS19_fE4S_S_132	fE4S_S	11	316	2
PS19_fE4S_S_152	fE4S_S	11	430	5
PS19_fE4S_S_154	fE4S_S	11	198	7
PS19_fE4S_S_169	fE4S_S	11	598	1
PS19_fE3_579S	fE3	11	112	2
PS19_fE3_585S	fE3	12	392	1
PS19_fE4R_S_15	fE4R_S	12	408	7
PS19_fE4R_S_19	fE4R_S	12	240	3
PS19_fE4R_S_30	fE4R_S	12	292	6
PS19_fE4_437G	fE4	12	242	5
PS19_fE4_461G	fE4	12	149	2
PS19_fE3_524G	fE3	12	272	4
PS19_fE4S_S_154	fE4S_S	12	198	2
PS19_fE3_579S	fE3	12	112	4

## Sheet: S3c_DEGenes_AS_Cluster3vsOthers
gene	p_val	avg_log2FC	pct.1	pct.2	p_val_adj
Gpc5	3.68014e-48	0.414353	1	0.951	6.44503e-44
Luzp2	4.46666e-27	0.29907	0.862	0.63	7.82246e-23
Trpm3	1.57103e-25	0.249809	0.893	0.694	2.75135e-21
Gria2	3.50281e-24	0.311458	0.871	0.715	6.13446e-20
Nrxn1	2.56012e-21	0.240029	0.999	0.983	4.48353e-17
Lsamp	3.60393e-21	0.226456	1	0.993	6.31155e-17
Gm20713	9.22494e-18	0.274247	0.871	0.727	1.61556e-13
Npas3	2.49494e-17	0.241931	0.972	0.921	4.36938e-13
Gm3764	4.271e-17	0.292608	0.836	0.692	7.4798e-13
Rora	4.291e-17	0.244088	0.947	0.888	7.51483e-13
Fry	5.20863e-17	0.223408	0.503	0.324	9.12188e-13
Ntm	5.07379e-16	0.224717	0.996	0.969	8.88573e-12
Dcc	5.09397e-16	-0.27054	0.05	0.171	8.92107e-12
Adgrb3	9.58255e-16	0.271489	0.918	0.817	1.67819e-11
Mertk	5.87764e-15	0.267736	0.696	0.542	1.02935e-10
Mdga2	1.55886e-13	0.219273	0.909	0.806	2.73004e-09
Frmd4a	1.4203e-12	0.263263	0.812	0.676	2.48737e-08
Tmem164	7.43017e-12	0.199277	0.387	0.263	1.30125e-07
Slc38a1	9.58416e-12	-0.169117	0.021	0.101	1.67847e-07
Gli3	2.43116e-11	0.211747	0.497	0.365	4.25769e-07
Id3	2.51457e-11	-0.205959	0.063	0.16	4.40377e-07
Pdzrn3	5.9953e-11	-0.162006	0.05	0.141	1.04996e-06
Adgrl3	8.37617e-11	0.21137	0.735	0.627	1.46692e-06
Nhsl1	2.37955e-10	0.194968	0.541	0.404	4.1673e-06
Ccdc141	3.54357e-10	0.147896	0.268	0.166	6.20586e-06
Nrcam	6.269e-10	0.185666	0.669	0.547	1.09789e-05
Cdh10	8.01318e-10	0.201162	0.572	0.443	1.40335e-05
Cadm2	1.12818e-09	0.176934	0.979	0.937	1.97578e-05
Kirrel3	1.37776e-09	0.205292	0.704	0.57	2.41286e-05
Grm3	1.65166e-09	0.191963	0.644	0.515	2.89255e-05
Negr1	1.92823e-09	0.196505	0.71	0.593	3.37691e-05
Rorb	2.09797e-09	0.171786	0.751	0.616	3.67417e-05
Ctnnd2	2.18961e-09	0.176107	0.938	0.903	3.83466e-05
Kcnj3	2.28707e-09	-0.133622	0.041	0.118	4.00534e-05
Cadps	2.38078e-09	-0.179867	0.073	0.16	4.16947e-05
Pitpnc1	2.63124e-09	0.190147	0.806	0.663	4.6081e-05
Msi2	4.00411e-09	0.161309	0.887	0.806	7.01241e-05
Trim9	4.04386e-09	0.165404	0.457	0.337	7.08201e-05
Grid2	6.23948e-09	0.188872	0.677	0.555	0.000109272
Kcnd2	6.84189e-09	0.108867	0.494	0.355	0.000119822
Pcdh7	8.78599e-09	0.190054	0.657	0.542	0.000153869
Gm42418	1.56587e-08	-0.22397	0.946	0.946	0.000274231
Unc5c	1.71236e-08	-0.179895	0.066	0.144	0.000299885
Tmc7	1.82043e-08	0.102591	0.166	0.092	0.000318811
Tnik	3.42039e-08	0.172803	0.749	0.633	0.000599013
Dgkb	4.41844e-08	0.176325	0.799	0.699	0.000773801
Pde10a	5.04753e-08	-0.415899	0.13	0.211	0.000883973
Myo6	5.65716e-08	0.173688	0.581	0.467	0.000990739
Brinp3	8.4684e-08	0.157864	0.352	0.253	0.00148307
Cst3	9.47825e-08	-0.302636	0.633	0.665	0.00165993
Plcb1	9.63564e-08	0.151697	0.804	0.707	0.00168749
Sfxn5	9.99366e-08	0.161334	0.607	0.495	0.00175019
Cpeb4	1.0923e-07	0.158809	0.412	0.312	0.00191294
Dock4	1.1816e-07	0.148271	0.581	0.464	0.00206934
Eps8	1.43634e-07	0.159837	0.32	0.229	0.00251546
Ddhd1	1.45063e-07	0.16335	0.54	0.431	0.00254049
Gfap	1.91397e-07	-0.280497	0.198	0.284	0.00335194
hapoE-transgene	2.08085e-07	-0.242315	0.327	0.42	0.00364419
Ptch1	3.15657e-07	0.111071	0.343	0.244	0.0055281
Lrp1b	4.38104e-07	0.148903	0.736	0.616	0.00767251
Pcdh9	4.46121e-07	0.130612	0.96	0.938	0.00781291
Gnao1	4.6545e-07	0.156244	0.688	0.58	0.00815142
Cadm1	7.47023e-07	0.162556	0.762	0.651	0.0130826
Slc8a1	9.46377e-07	-0.14812	0.069	0.136	0.0165739
Lrmda	1.11451e-06	0.146684	0.356	0.264	0.0195184
B3galt1	1.14104e-06	0.150125	0.804	0.726	0.019983
Cd9	1.40133e-06	-0.109908	0.067	0.134	0.0245414
Pigk	1.50923e-06	0.124773	0.391	0.292	0.0264311
Dmd	1.54053e-06	0.151887	0.66	0.564	0.0269793
Grid1	1.74987e-06	0.108591	0.298	0.212	0.0306454
Astn2	2.01272e-06	0.112517	0.455	0.349	0.0352488
Rbms3	2.01496e-06	-0.139199	0.084	0.153	0.035288
Zeb1	2.48096e-06	0.150822	0.531	0.434	0.043449
Mfn1	3.5541e-06	0.10853	0.232	0.159	0.062243
Enah	3.58893e-06	0.140191	0.519	0.419	0.0628529
Rbfox1	4.03924e-06	-0.365014	0.111	0.178	0.0707393
Ank3	4.18498e-06	-0.144956	0.057	0.115	0.0732915
Xylt1	5.4972e-06	0.140329	0.397	0.312	0.0962724
Slc35f1	5.66944e-06	-0.10599	0.048	0.104	0.0992889
Tspan7	6.7725e-06	0.16004	0.787	0.678	0.118607
Nlgn1	7.18964e-06	0.13546	0.867	0.819	0.125912
Agbl4	8.73749e-06	-0.118648	0.059	0.116	0.15302
Qk	9.81326e-06	0.143547	0.886	0.833	0.17186
Syne1	1.01492e-05	0.156687	0.724	0.646	0.177742
Macf1	1.08072e-05	0.130634	0.893	0.821	0.189266
Phactr3	1.30021e-05	0.10894	0.375	0.29	0.227706
Lrrc4c	1.31911e-05	0.139478	0.743	0.644	0.231015
Slc4a4	1.33116e-05	0.136114	0.843	0.739	0.233126
Cables1	1.58221e-05	0.112779	0.323	0.241	0.277093
Gabrb1	1.73157e-05	0.119651	0.934	0.905	0.303251
Acsbg1	1.89216e-05	0.119708	0.333	0.253	0.331374
Ptprt	1.93687e-05	0.144871	0.751	0.654	0.339204
Gabrb3	1.96465e-05	-0.113119	0.065	0.12	0.344068
Appl2	2.02534e-05	0.124909	0.518	0.422	0.354698
Prex2	2.21518e-05	0.137273	0.806	0.687	0.387945
Fth1	2.25935e-05	-0.19088	0.494	0.543	0.395681
Meg3	2.57235e-05	-0.57153	0.196	0.26	0.450495
Fam155a	2.83141e-05	-0.210986	0.057	0.108	0.495864
Dock1	5.31385e-05	0.111787	0.449	0.361	0.930615
Anks1b	5.76147e-05	-0.168535	0.084	0.137	1
Clmn	7.06713e-05	0.11976	0.455	0.369	1
Adk	7.65532e-05	0.126308	0.563	0.482	1
Gm14964	8.3679e-05	-0.130357	0.129	0.188	1
Nnat	8.76022e-05	0.149091	0.397	0.321	1
Acss1	0.000108486	0.100861	0.318	0.246	1
Wdr17	0.000136798	0.111245	0.99	0.973	1
Mt2	0.000142114	-0.123097	0.133	0.192	1
Nrg3	0.000156051	-0.314341	0.091	0.142	1
Phlpp1	0.000158568	0.115131	0.56	0.469	1
Cdh2	0.000177946	0.100534	0.406	0.326	1
Nkain2	0.000200417	-0.213479	0.092	0.142	1
Gnaq	0.000201205	0.10246	0.397	0.32	1
Zfpm2	0.000235247	0.109528	0.437	0.36	1
Mir99ahg	0.00023852	0.108924	0.912	0.889	1
Spire1	0.000259082	0.110211	0.468	0.389	1
Gm6145	0.000281887	0.106514	0.553	0.467	1
Aqp4	0.000296908	-0.172139	0.189	0.246	1
Ncam1	0.000393319	0.100009	0.594	0.506	1
Mt1	0.000401391	-0.18188	0.46	0.5	1
Glul	0.000436771	0.100335	0.578	0.492	1
Hdac8	0.000462093	0.112699	0.603	0.529	1
Hsp90ab1	0.000562564	-0.139615	0.34	0.397	1
Rmst	0.000593506	-0.192864	0.415	0.461	1
Ccdc85a	0.000603504	0.104523	0.343	0.277	1
Tenm2	0.00065401	-0.354077	0.109	0.155	1
Il1rapl1	0.000783899	0.127983	0.49	0.417	1
Nckap5	0.000890459	0.100276	0.6	0.522	1
Ahi1	0.000918435	-0.132185	0.202	0.256	1
Aldh1a1	0.00110254	-0.117835	0.139	0.19	1
Sorbs2	0.00115228	-0.109411	0.084	0.127	1
Tox	0.00146997	0.115497	0.389	0.328	1
Pde4d	0.00166973	-0.117007	0.32	0.376	1
Lrrtm4	0.00167293	-0.259881	0.065	0.101	1
Id4	0.00191378	-0.122826	0.261	0.313	1
Clu	0.00203469	-0.149696	0.277	0.325	1
Gria1	0.00294708	-0.198919	0.229	0.275	1
Ptprd	0.00462709	-0.194954	0.301	0.348	1
Opcml	0.00904638	-0.257298	0.103	0.135	1
Tprkb	0.00905779	-0.12017	0.348	0.387	1
Sorbs1	0.00925244	-0.103578	0.421	0.466	1
Grm5	0.0121233	-0.15141	0.158	0.195	1
Xist	0.0183071	-0.160838	0.497	0.516	1
Erbb4	0.0235993	-0.105763	0.336	0.272	1
Syt1	0.027911	-0.195319	0.179	0.209	1
Csmd1	0.0306693	-0.187741	0.254	0.289	1
Grin2a	0.0308505	-0.100586	0.076	0.102	1
Ptgds	0.0313733	-0.196584	0.304	0.334	1
Phactr1	0.034023	-0.111381	0.27	0.303	1
Grin2b	0.034686	-0.100631	0.282	0.316	1
Nrxn3	0.0618257	-0.350744	0.15	0.172	1
Calm1	0.0744529	-0.111938	0.521	0.522	1
Kcnip4	0.0843688	-0.244184	0.218	0.237	1
Cntnap2	0.0943444	-0.212459	0.085	0.104	1
Dlg2	0.328499	-0.223558	0.283	0.289	1
Ctnna2	0.706923	-0.111225	0.431	0.412	1
Snhg11	0.807338	-0.359361	0.306	0.297	1

## Sheet: S3d_DEGenes_AS_Cluster5vsOthers
gene	p_val	avg_log2FC	pct.1	pct.2	p_val_adj
St18	0	1.66364	0.834	0.018	0
Dock10	0	1.26647	0.731	0.049	0
Prr5l	0	1.21083	0.691	0.024	0
Frmd5	0	1.41744	0.774	0.046	0
Slc24a2	0	1.7916	0.88	0.096	0
Nkain2	0	2.33548	0.96	0.142	0
Edil3	0	1.41063	0.797	0.06	0
Mbp	0	1.63759	0.86	0.079	0
Zfp536	1.68604e-301	1.04123	0.659	0.035	2.95277e-297
Tmeff2	2.42521e-299	1.42658	0.825	0.084	4.24727e-295
Ano4	5.85627e-287	0.908437	0.582	0.024	1.02561e-282
D7Ertd443e	5.35347e-265	0.680507	0.47	0.011	9.37553e-261
Pex5l	1.3105e-255	1.27562	0.699	0.065	2.29508e-251
Mog	1.65335e-253	0.780631	0.536	0.025	2.89551e-249
Aspa	2.22691e-246	0.861528	0.593	0.039	3.89999e-242
Pde4b	1.60234e-232	2.13842	0.957	0.269	2.80617e-228
Sec14l5	6.23725e-231	0.55227	0.398	0.007	1.09233e-226
Rnf220	1.77523e-228	1.03315	0.599	0.049	3.10897e-224
4930419G24Rik	3.62105e-223	0.67792	0.467	0.02	6.34154e-219
Map7	7.28203e-221	0.807191	0.599	0.05	1.2753e-216
Gjc3	8.74194e-220	0.572413	0.418	0.013	1.53098e-215
St6galnac3	2.73113e-212	0.880742	0.544	0.041	4.78303e-208
Fa2h	1.83478e-205	0.499564	0.361	0.007	3.21324e-201
A230001M10Rik	4.92176e-202	0.47261	0.344	0.006	8.61947e-198
Mobp	5.60032e-201	0.68598	0.513	0.037	9.80784e-197
C030029H02Rik	8.78604e-195	0.493747	0.341	0.007	1.5387e-190
A330049N07Rik	5.76442e-187	0.413768	0.292	0.002	1.00952e-182
Elmo1	1.75599e-176	0.634776	0.458	0.033	3.07527e-172
Ppp1r16b	5.4199e-171	0.626815	0.467	0.037	9.49187e-167
Hecw2	4.0871e-168	0.632574	0.476	0.041	7.15774e-164
Pstpip2	1.10598e-165	0.422046	0.301	0.007	1.9369e-161
Gm37459	9.02228e-164	0.525487	0.332	0.012	1.58007e-159
March1	3.12306e-161	0.718333	0.51	0.053	5.46941e-157
Plekhh1	1.75852e-158	0.410462	0.304	0.009	3.07969e-154
Tubb4a	2.73914e-157	0.609636	0.464	0.043	4.79705e-153
Pak7	3.80032e-157	0.585688	0.393	0.026	6.65551e-153
Mag	9.76435e-152	0.602433	0.447	0.041	1.71003e-147
Bcas1	1.29857e-151	0.481586	0.335	0.016	2.27419e-147
Dscaml1	4.51336e-150	0.572455	0.438	0.039	7.90425e-146
Myo1d	2.49383e-148	0.439444	0.309	0.012	4.36745e-144
Plp1	6.99828e-148	1.2833	0.851	0.27	1.22561e-143
Ypel2	4.85213e-147	0.529284	0.393	0.029	8.49754e-143
Pakap	6.70649e-147	0.564178	0.37	0.024	1.17451e-142
Sorcs1	3.10079e-145	0.500811	0.378	0.026	5.43041e-141
Csmd3	1.28542e-143	0.829976	0.61	0.099	2.25115e-139
Pde8a	3.2671e-142	0.470967	0.37	0.026	5.72166e-138
Dgki	3.58535e-140	0.838763	0.576	0.092	6.27902e-136
Ugt8a	4.13225e-140	0.453763	0.324	0.017	7.23681e-136
Shtn1	6.32524e-139	0.491988	0.398	0.034	1.10774e-134
Phldb1	4.15283e-138	0.432138	0.341	0.021	7.27285e-134
Ank3	3.05172e-135	0.831559	0.628	0.115	5.34447e-131
Hapln2	1.4935e-134	0.361575	0.272	0.01	2.61558e-130
Ptprd	1.11321e-128	1.14964	0.891	0.348	1.94957e-124
Enpp2	9.70413e-128	0.701609	0.539	0.086	1.69949e-123
Litaf	2.97247e-126	0.405313	0.298	0.017	5.20569e-122
Neat1	5.82998e-125	1.33521	0.825	0.299	1.021e-120
Arhgap23	6.86306e-125	0.639903	0.521	0.082	1.20193e-120
Il33	3.9863e-124	0.618954	0.444	0.055	6.9812e-120
Tspan2	3.73946e-122	0.414496	0.309	0.02	6.54892e-118
A330015K06Rik	1.85611e-120	0.465664	0.341	0.027	3.2506e-116
Sytl2	2.64852e-120	0.412607	0.272	0.014	4.63835e-116
Gatm	5.16425e-120	0.506827	0.407	0.046	9.04415e-116
Ninj2	1.27085e-119	0.389594	0.266	0.013	2.22564e-115
Il1rap	2.98588e-118	0.459269	0.347	0.03	5.22916e-114
4930420G21Rik	4.24863e-118	0.285244	0.189	0.002	7.44063e-114
Ptprk	7.32452e-117	0.589301	0.453	0.062	1.28274e-112
Frmd4b	1.44054e-116	0.509185	0.401	0.046	2.52281e-112
Plcl1	3.68503e-114	1.12803	0.834	0.313	6.4536e-110
Adamtsl1	1.96309e-112	0.424648	0.307	0.023	3.43797e-108
Mast3	2.41114e-111	0.479884	0.367	0.039	4.22264e-107
Zdhhc14	2.93701e-109	0.507326	0.384	0.045	5.14358e-105
Dnm3	1.18207e-108	0.746472	0.585	0.127	2.07015e-104
Sh3d19	2.69505e-107	0.437564	0.37	0.041	4.71985e-103
Rffl	5.44795e-106	0.368202	0.281	0.02	9.54099e-102
Anln	5.46109e-104	0.373964	0.249	0.014	9.56401e-100
Trf	9.16403e-104	0.768211	0.536	0.11	1.6049e-99
Mapt	1.14086e-102	0.839185	0.765	0.256	1.99798e-98
Gm42413	4.53597e-102	0.409173	0.315	0.03	7.94385e-98
Sox10	1.19186e-101	0.268871	0.198	0.006	2.0873e-97
4930511M06Rik	2.44059e-100	0.370209	0.255	0.017	4.2742e-96
Agap1	8.13874e-99	0.526679	0.436	0.07	1.42534e-94
Gm19500	9.27555e-99	0.235131	0.169	0.003	1.62443e-94
Pak1	1.89291e-98	0.579147	0.467	0.083	3.31506e-94
Kcnk13	1.29874e-96	0.254815	0.195	0.007	2.27448e-92
Ttll7	6.93159e-95	0.483546	0.413	0.064	1.21393e-90
Kif13b	8.29962e-95	0.56439	0.49	0.095	1.45351e-90
Bin1	1.11135e-94	0.475573	0.413	0.064	1.94631e-90
Slain1	5.40952e-94	0.332872	0.255	0.019	9.47369e-90
Slc44a1	2.34805e-93	0.504052	0.398	0.061	4.11213e-89
Slc12a2	3.67003e-92	0.446969	0.384	0.056	6.42732e-88
Pcdh9	7.92756e-92	0.946192	0.997	0.938	1.38835e-87
Prickle2	1.12246e-91	0.721458	0.633	0.173	1.96576e-87
Ctnna3	3.40046e-91	0.594786	0.461	0.084	5.95522e-87
Klhl2	1.49847e-88	0.558357	0.484	0.1	2.62426e-84
Pls1	2.939e-87	0.286031	0.223	0.015	5.14707e-83
Gm10863	5.21856e-87	0.256235	0.183	0.007	9.13927e-83
Mast4	4.39028e-86	0.891599	0.788	0.33	7.68869e-82
Adipor2	3.33329e-85	0.49793	0.401	0.068	5.8376e-81
Sox2ot	4.10003e-84	0.699854	0.673	0.217	7.18038e-80
9130019P16Rik	2.32173e-82	0.220105	0.152	0.004	4.06605e-78
Creb5	2.87686e-82	0.344356	0.278	0.03	5.03825e-78
Magi2	3.31788e-82	1.1014	0.96	0.735	5.81061e-78
Rasgrp3	4.60888e-82	0.223637	0.149	0.003	8.07154e-78
Lpgat1	5.06784e-80	0.417232	0.338	0.05	8.8753e-76
Pik3c2b	9.10009e-80	0.241482	0.178	0.008	1.5937e-75
Slc13a1	1.74924e-79	0.211836	0.135	0.002	3.06345e-75
Elovl7	3.76906e-79	0.241482	0.175	0.008	6.60076e-75
Gm13905	1.08908e-77	0.162988	0.12	0.001	1.90731e-73
Nfasc	1.11838e-77	0.502482	0.456	0.099	1.95861e-73
Gm36855	1.68995e-77	0.173062	0.123	0.001	2.95961e-73
Fmn1	2.43241e-77	0.353634	0.244	0.023	4.25989e-73
Erbin	1.65991e-76	0.642277	0.585	0.173	2.907e-72
Nkain1	1.81546e-76	0.247598	0.183	0.01	3.17941e-72
Cldn11	5.93046e-75	0.371201	0.307	0.043	1.0386e-70
Car2	4.65947e-74	0.644767	0.559	0.165	8.16012e-70
1700111E14Rik	2.11956e-73	0.368205	0.269	0.032	3.71198e-69
Gm42756	1.0023e-71	0.162035	0.117	0.001	1.75533e-67
Slc25a13	5.19188e-71	0.212295	0.152	0.006	9.09254e-67
Jakmip3	5.26375e-70	0.24148	0.198	0.016	9.21841e-66
Gm48370	8.33379e-70	0.17211	0.117	0.002	1.4595e-65
Spock3	1.62543e-69	0.371384	0.287	0.04	2.84662e-65
Bfsp2	2.12037e-69	0.194935	0.143	0.005	3.7134e-65
Ccp110	1.92756e-68	0.282514	0.235	0.025	3.37574e-64
Gm28376	4.07585e-68	0.381692	0.272	0.036	7.13804e-64
Synj2	5.82792e-68	0.247269	0.186	0.014	1.02064e-63
Smad7	6.32307e-68	0.353136	0.264	0.034	1.10736e-63
Grb14	1.76503e-67	0.295632	0.215	0.021	3.0911e-63
Plxdc2	2.67659e-67	0.565785	0.524	0.151	4.68751e-63
1700047M11Rik	5.44071e-67	0.307357	0.249	0.03	9.52832e-63
Tmod1	1.65925e-66	0.258008	0.181	0.013	2.90585e-62
Kndc1	5.56604e-66	0.207565	0.16	0.009	9.74781e-62
Kcna1	1.51565e-65	0.286284	0.232	0.026	2.65436e-61
Rtn4	3.21294e-65	0.706291	0.648	0.253	5.62682e-61
Tnni1	2.17811e-64	0.160131	0.115	0.002	3.81453e-60
Fbxw15	4.42914e-64	0.1472	0.106	0.001	7.75676e-60
Zeb2	1.40939e-63	0.730264	0.705	0.317	2.46827e-59
Gm13963	1.85472e-63	0.212769	0.138	0.006	3.24817e-59
Fign	4.2433e-63	0.254249	0.178	0.014	7.43128e-59
Srcin1	3.408e-62	0.315612	0.261	0.037	5.96844e-58
Kcnab1	1.91895e-61	0.48285	0.39	0.089	3.36065e-57
Slc38a2	3.37952e-61	0.3601	0.37	0.078	5.91856e-57
Cyp2j12	5.58789e-60	0.170541	0.126	0.005	9.78607e-56
Tmem63a	6.77474e-60	0.189921	0.138	0.007	1.18646e-55
Cobll1	7.43495e-59	0.240856	0.192	0.019	1.30208e-54
Prima1	8.23982e-59	0.153209	0.106	0.002	1.44304e-54
9330117O12Rik	8.65269e-59	0.142039	0.106	0.002	1.51535e-54
Lrp1b	1.02478e-58	0.795024	0.928	0.616	1.7947e-54
Gm4258	1.21979e-58	0.506992	0.473	0.138	2.13621e-54
Tmem178b	3.24986e-58	0.550292	0.524	0.17	5.69148e-54
Cntn2	7.60962e-58	0.236323	0.183	0.018	1.33267e-53
Slc8a1	2.51218e-57	0.523418	0.467	0.136	4.39958e-53
Rcbtb1	6.1316e-57	0.312328	0.298	0.054	1.07383e-52
Opalin	8.23704e-56	0.262523	0.206	0.025	1.44255e-51
Galnt6	1.65679e-55	0.157755	0.115	0.004	2.90153e-51
Lrrc8b	3.95639e-55	0.241322	0.212	0.027	6.92882e-51
Unc5c	9.89139e-55	0.538476	0.481	0.144	1.73228e-50
Atp8b1	1.07106e-54	0.163692	0.117	0.005	1.87574e-50
Aatk	1.1591e-54	0.380262	0.375	0.091	2.02993e-50
Abca8a	7.51831e-54	0.203792	0.152	0.012	1.31668e-49
Ermn	4.3953e-52	0.267547	0.218	0.031	7.69749e-48
Dock5	4.77423e-52	0.227272	0.183	0.02	8.36112e-48
Nbas	6.8066e-52	0.3689	0.361	0.088	1.19204e-47
Dbndd2	9.36271e-52	0.340614	0.332	0.075	1.63969e-47
Gal3st1	9.61744e-52	0.148932	0.115	0.005	1.6843e-47
Prkcq	1.44912e-50	0.151688	0.115	0.006	2.53784e-46
Tmem132d	5.24094e-50	0.21226	0.155	0.014	9.17847e-46
Vmp1	7.47794e-50	0.427671	0.458	0.143	1.30961e-45
Agpat4	8.6663e-50	0.278287	0.246	0.042	1.51773e-45
Myrf	1.95945e-49	0.14751	0.115	0.006	3.43159e-45
Pkp4	7.12821e-49	0.44384	0.41	0.12	1.24836e-44
Dixdc1	3.53273e-48	0.254991	0.201	0.028	6.18687e-44
Lrrtm3	7.07279e-48	0.291471	0.249	0.045	1.23866e-43
App	8.05594e-48	0.529208	0.593	0.243	1.41084e-43
Mboat1	8.20285e-48	0.13497	0.1	0.004	1.43657e-43
Qdpr	1.64492e-47	0.270089	0.252	0.046	2.88075e-43
Cpm	2.15232e-47	0.15812	0.115	0.007	3.76936e-43
Ankub1	2.49257e-47	0.150266	0.115	0.007	4.36524e-43
Tulp4	3.9296e-47	0.559443	0.559	0.224	6.88192e-43
Kif13a	4.33987e-47	0.430341	0.37	0.102	7.60041e-43
Insc	1.30909e-46	0.131693	0.1	0.004	2.29262e-42
Tbc1d5	1.59428e-46	0.469071	0.53	0.196	2.79206e-42
Plekhg3	4.39256e-46	0.151214	0.109	0.006	7.69269e-42
Bcas1os2	8.98167e-46	0.154807	0.12	0.008	1.57296e-41
Ssh2	3.51473e-45	0.401257	0.37	0.104	6.15534e-41
Sept4	1.94754e-44	0.333388	0.292	0.067	3.41073e-40
Adamtsl4	2.23436e-43	0.140073	0.106	0.006	3.91303e-39
Ablim2	2.35016e-43	0.270628	0.235	0.044	4.11584e-39
Zdhhc20	4.66628e-43	0.414356	0.393	0.121	8.17205e-39
Apod	7.34013e-43	0.637753	0.493	0.186	1.28548e-38
Abcg1	2.18607e-42	0.156593	0.123	0.01	3.82847e-38
Phlpp1	3.02181e-42	0.64222	0.797	0.469	5.29209e-38
Arhgef10	7.8137e-42	0.232245	0.203	0.034	1.36841e-37
Slco3a1	1.92111e-41	0.222089	0.192	0.03	3.36445e-37
Sh3kbp1	2.69445e-41	0.276743	0.244	0.05	4.71879e-37
Cdc42bpa	9.5416e-41	0.544076	0.648	0.32	1.67102e-36
Efnb3	1.25321e-40	0.188982	0.158	0.02	2.19474e-36
Kazn	1.78088e-40	0.164608	0.135	0.014	3.11885e-36
Otud7b	2.43176e-40	0.317345	0.332	0.092	4.25875e-36
Dip2a	3.07361e-40	0.28061	0.255	0.056	5.38281e-36
Pip4k2a	3.24861e-40	0.364785	0.407	0.133	5.68928e-36
Lsamp	4.29331e-38	-0.616181	0.971	0.993	7.51888e-34
Cdc37l1	6.5831e-38	0.50129	0.567	0.26	1.1529e-33
Pacs2	1.3397e-37	0.22498	0.198	0.036	2.34621e-33
Ube2e2	2.18587e-37	0.4915	0.573	0.258	3.82812e-33
Ankrd28	3.40195e-37	0.448077	0.496	0.203	5.95783e-33
Kctd13	3.71092e-37	0.199229	0.178	0.029	6.49894e-33
Ndrg1	6.4391e-37	0.170778	0.14	0.018	1.12768e-32
Itpk1	6.81583e-37	0.255949	0.215	0.043	1.19366e-32
Gm11659	7.30568e-37	0.232878	0.195	0.036	1.27944e-32
Trim59	2.38887e-36	0.142306	0.109	0.01	4.18362e-32
Dock9	9.01536e-36	0.32951	0.341	0.105	1.57886e-31
Pvt1	9.76432e-36	0.25573	0.226	0.05	1.71003e-31
Chn2	1.52127e-35	0.13812	0.106	0.009	2.66421e-31
Dpy19l1	3.31948e-35	0.210361	0.181	0.032	5.81341e-31
Ppfibp2	3.6677e-35	0.287376	0.272	0.071	6.42324e-31
Wnk1	4.70092e-35	0.419613	0.55	0.245	8.23273e-31
Anks1b	6.53918e-35	0.321147	0.401	0.137	1.14521e-30
Qk	7.51469e-35	0.519992	0.954	0.833	1.31605e-30
Arrdc3	1.1762e-34	0.230025	0.209	0.044	2.05988e-30
Arsg	1.66865e-34	0.146874	0.115	0.012	2.9223e-30
Dip2b	3.21943e-34	0.388695	0.461	0.186	5.63818e-30
Dlg1	4.75902e-34	0.384347	0.504	0.213	8.33446e-30
Pacrg	6.49027e-34	0.479998	0.559	0.261	1.13664e-29
Clic4	1.25206e-33	0.229711	0.249	0.061	2.19274e-29
Ube2d1	1.38323e-33	0.205765	0.192	0.038	2.42245e-29
Gas7	9.76344e-33	0.257768	0.223	0.052	1.70987e-28
Kif6	1.10858e-32	0.15188	0.115	0.013	1.94146e-28
Spock1	1.43849e-32	0.240554	0.178	0.034	2.51924e-28
Grik2	1.82903e-32	0.633385	0.665	0.379	3.20318e-28
Mbnl2	1.8555e-32	0.440299	0.607	0.304	3.24954e-28
Tmem117	1.98175e-32	0.173764	0.135	0.019	3.47064e-28
Mal	2.47202e-32	0.321302	0.289	0.086	4.32926e-28
Nfe2l3	3.12306e-32	0.14859	0.123	0.016	5.46942e-28
Kcna6	1.25371e-31	0.170032	0.146	0.023	2.19561e-27
Ttll5	1.45544e-31	0.256986	0.246	0.064	2.5489e-27
Mob3b	1.68839e-31	0.178421	0.16	0.028	2.95687e-27
Arhgef28	1.90077e-31	0.217557	0.215	0.05	3.32881e-27
Gab1	4.2336e-31	0.351508	0.367	0.133	7.4143e-27
Cdk19	6.3615e-31	0.435469	0.567	0.278	1.11409e-26
Lgi3	7.71697e-31	0.175179	0.155	0.027	1.35147e-26
Trim2	1.01897e-30	0.348213	0.444	0.182	1.78453e-26
Ttyh2	1.06434e-30	0.224226	0.221	0.054	1.86399e-26
Ppp1r14a	1.27882e-30	0.147954	0.132	0.019	2.2396e-26
Asxl3	1.28105e-30	0.126922	0.1	0.01	2.2435e-26
Inpp5f	1.36283e-30	0.241757	0.261	0.072	2.38672e-26
Srgap1	1.45835e-30	0.313828	0.312	0.101	2.55402e-26
Hid1	1.47634e-30	0.122226	0.1	0.01	2.58551e-26
Arhgef2	2.1896e-30	0.185476	0.166	0.031	3.83465e-26
Elavl3	2.52222e-30	0.229375	0.215	0.052	4.41716e-26
Enox1	2.59559e-30	0.371475	0.441	0.18	4.54566e-26
Heg1	2.68599e-30	0.196773	0.181	0.037	4.70397e-26
Schip1	3.20038e-30	0.240077	0.335	0.11	5.60482e-26
Fnbp1	6.31786e-30	0.479302	0.711	0.428	1.10645e-25
Pcdh15	6.93735e-30	0.157934	0.166	0.031	1.21494e-25
Olfml1	8.0632e-30	0.242965	0.223	0.057	1.41211e-25
B3galt5	1.29659e-29	0.163989	0.149	0.026	2.27072e-25
Exoc6b	1.33611e-29	0.36613	0.49	0.22	2.33992e-25
Rnf13	1.41388e-29	0.292289	0.355	0.128	2.47612e-25
Cobl	1.48531e-29	0.128777	0.103	0.012	2.60123e-25
Jam3	4.05461e-29	0.218171	0.221	0.056	7.10084e-25
Bcl2l1	4.34863e-29	0.274913	0.287	0.09	7.61575e-25
Tnfaip6	5.49913e-29	0.163303	0.138	0.022	9.63063e-25
Gna12	6.22948e-29	0.257765	0.266	0.079	1.09097e-24
5031439G07Rik	1.62882e-28	0.249696	0.278	0.085	2.85255e-24
Lpar1	1.8969e-28	0.151317	0.115	0.016	3.32205e-24
Tmbim1	2.10399e-28	0.217351	0.201	0.048	3.68471e-24
Kctd3	2.14135e-28	0.169294	0.152	0.028	3.75015e-24
Grm7	2.63321e-28	0.345941	0.261	0.077	4.61154e-24
Sulf2	2.9819e-28	0.16631	0.143	0.025	5.2222e-24
Cpox	3.6331e-28	0.15865	0.143	0.025	6.36265e-24
Usp54	4.7781e-28	0.313576	0.381	0.147	8.36788e-24
Hcn2	6.24601e-28	0.152069	0.126	0.02	1.09386e-23
Serinc5	6.60196e-28	0.152536	0.126	0.02	1.1562e-23
St3gal3	8.04008e-28	0.245984	0.266	0.081	1.40806e-23
Josd2	1.68748e-27	0.163989	0.143	0.026	2.95528e-23
Ubash3b	2.15755e-27	0.227118	0.206	0.052	3.77851e-23
Slc1a2	2.34057e-27	-0.543477	0.931	0.975	4.09905e-23
Prkcz	2.36744e-27	0.195201	0.183	0.042	4.1461e-23
Cerk	2.61563e-27	0.215471	0.218	0.058	4.58076e-23
Stxbp6	3.10369e-27	0.300925	0.372	0.143	5.43549e-23
Atp8a1	3.30884e-27	0.36372	0.496	0.233	5.79478e-23
Kcnq3	3.39893e-27	0.376571	0.507	0.235	5.95254e-23
Epb41l3	5.57419e-27	0.161671	0.149	0.028	9.76209e-23
Retreg1	8.16606e-27	0.220958	0.223	0.061	1.43012e-22
Usp31	9.16202e-27	0.208746	0.181	0.042	1.60454e-22
Prox1	1.39495e-26	0.164546	0.158	0.032	2.44297e-22
Xkr4	1.49667e-26	0.209608	0.235	0.066	2.62112e-22
Rhoj	1.18345e-25	0.193034	0.16	0.035	2.07258e-21
Ndst4	1.20915e-25	0.144049	0.1	0.013	2.11759e-21
Epn2	1.48059e-25	0.282279	0.344	0.132	2.59296e-21
Trim35	2.39553e-25	0.25679	0.281	0.095	4.19529e-21
Tmod2	2.48318e-25	0.325048	0.456	0.207	4.34879e-21
Ywhaq	4.35638e-25	0.240882	0.295	0.102	7.62933e-21
Erbb4	9.01533e-25	0.350458	0.55	0.272	1.57885e-20
Wdr17	9.28874e-25	-0.504756	0.926	0.973	1.62674e-20
Plekha1	1.41061e-24	0.270039	0.292	0.104	2.47041e-20
Ptpn11	1.632e-24	0.216335	0.215	0.061	2.85812e-20
Polr3e	1.88726e-24	0.161208	0.143	0.029	3.30515e-20
Rora	2.83801e-24	-0.499493	0.774	0.888	4.9702e-20
Micall1	4.71926e-24	0.157404	0.155	0.034	8.26484e-20
Slc6a6	5.06435e-24	0.159616	0.163	0.037	8.8692e-20
Rab31	5.96366e-24	0.34548	0.438	0.203	1.04442e-19
Ralgps1	6.38947e-24	0.288405	0.321	0.124	1.11899e-19
Pllp	1.13423e-23	0.120328	0.1	0.015	1.98637e-19
Pakap.1	1.27706e-23	0.178883	0.146	0.031	2.23652e-19
Oxr1	1.94852e-23	0.288916	0.384	0.164	3.41244e-19
Snx30	2.13296e-23	0.176579	0.166	0.04	3.73545e-19
Sema6a	3.50783e-23	0.224902	0.215	0.064	6.14327e-19
Frmd8	3.65853e-23	0.122661	0.103	0.016	6.40718e-19
Crppa	3.99864e-23	0.206051	0.206	0.06	7.00283e-19
Cep97	4.72464e-23	0.186824	0.183	0.048	8.27426e-19
Jph1	5.17615e-23	0.130042	0.115	0.02	9.06499e-19
Ppp2r2a	5.25456e-23	0.245164	0.284	0.102	9.20231e-19
Slk	6.26302e-23	0.204687	0.201	0.057	1.09684e-18
Galnt7	6.51806e-23	0.181753	0.166	0.041	1.14151e-18
Adap1	7.84296e-23	0.123131	0.1	0.015	1.37354e-18
St6gal1	8.71845e-23	0.297195	0.352	0.146	1.52686e-18
Slc16a7	1.00413e-22	0.136074	0.112	0.019	1.75854e-18
Rab40c	2.0752e-22	0.196801	0.201	0.058	3.6343e-18
Dlg2	2.51642e-22	0.216733	0.556	0.289	4.407e-18
Cipc	2.55025e-22	0.241167	0.304	0.116	4.46625e-18
Ankrd13a	2.73555e-22	0.135453	0.129	0.026	4.79076e-18
Wipf1	2.99835e-22	0.233768	0.221	0.069	5.25101e-18
Cpeb2	4.02383e-22	0.208296	0.198	0.057	7.04694e-18
Add1	4.55157e-22	0.284803	0.375	0.164	7.97116e-18
Snx1	7.76849e-22	0.208519	0.186	0.052	1.3605e-17
Ncam2	9.49997e-22	0.464025	0.682	0.427	1.66373e-17
Slc22a23	1.06789e-21	0.217437	0.252	0.087	1.8702e-17
Ppp2r3a	1.14881e-21	0.3067	0.387	0.177	2.01191e-17
Ddr1	1.33406e-21	0.21052	0.218	0.068	2.33633e-17
Limch1	2.06693e-21	0.352178	0.562	0.321	3.61982e-17
D1Ertd622e	2.3834e-21	0.175355	0.155	0.038	4.17405e-17
Iqsec1	2.80515e-21	0.268892	0.312	0.126	4.91266e-17
Dnajb2	2.98097e-21	0.16973	0.172	0.046	5.22057e-17
Fsd1l	4.94067e-21	0.141897	0.123	0.025	8.6526e-17
Pde1c	5.68856e-21	0.160537	0.169	0.045	9.96237e-17
Klf13	7.82808e-21	0.229826	0.272	0.101	1.37093e-16
Rps6ka5	1.46796e-20	0.235023	0.275	0.104	2.57084e-16
Xrcc6	1.5508e-20	0.208531	0.269	0.099	2.71592e-16
Gm16168	2.4046e-20	0.304371	0.479	0.248	4.21118e-16
Aopep	2.73938e-20	0.271808	0.338	0.147	4.79748e-16
Lzts2	3.33787e-20	0.128608	0.117	0.024	5.84562e-16
E130308A19Rik	5.8331e-20	0.169596	0.172	0.048	1.02155e-15
Inf2	6.29812e-20	0.185405	0.192	0.059	1.10299e-15
Gm26936	8.98535e-20	0.191242	0.201	0.063	1.5736e-15
Map4k5	9.10512e-20	0.218611	0.264	0.099	1.59458e-15
Gnai1	1.00973e-19	0.163015	0.183	0.054	1.76834e-15
Desi1	1.26387e-19	0.187677	0.206	0.066	2.21341e-15
Itsn2	1.38212e-19	0.282544	0.35	0.158	2.42051e-15
Gpc5	1.68069e-19	-0.477147	0.877	0.951	2.94339e-15
Sgk1	1.71954e-19	0.159138	0.14	0.034	3.01144e-15
Nrxn1	1.80035e-19	-0.399099	0.974	0.983	3.15296e-15
Gm42418	2.27348e-19	-0.458164	0.871	0.946	3.98155e-15
Ankib1	2.43517e-19	0.216818	0.278	0.109	4.26472e-15
Lrrc1	2.58305e-19	0.144856	0.132	0.031	4.52369e-15
Abhd17b	2.58994e-19	0.254232	0.318	0.136	4.53576e-15
Flnb	2.94591e-19	0.190445	0.189	0.059	5.15917e-15
Nav1	3.12821e-19	0.154183	0.143	0.036	5.47843e-15
Nbea	3.12953e-19	0.274997	0.476	0.249	5.48074e-15
Ank2	3.53689e-19	0.383749	0.937	0.827	6.19415e-15
Trmt13	4.23155e-19	0.144709	0.146	0.037	7.41071e-15
Eml2	4.76789e-19	0.132628	0.132	0.031	8.35001e-15
Dusp15	5.88952e-19	0.116102	0.109	0.022	1.03143e-14
Sept7	6.41584e-19	0.356828	0.527	0.309	1.12361e-14
Sik3	7.21354e-19	0.380224	0.696	0.467	1.26331e-14
Naaladl2	7.3856e-19	0.326835	0.41	0.206	1.29344e-14
Fbxl5	9.63287e-19	0.185063	0.226	0.079	1.687e-14
Myo1e	1.63122e-18	0.191641	0.238	0.087	2.85676e-14
Rhou	3.77877e-18	0.230014	0.364	0.168	6.61776e-14
9330182L06Rik	5.3573e-18	0.144856	0.132	0.033	9.38224e-14
Ntm	7.14313e-18	-0.376325	0.948	0.969	1.25098e-13
Tspan5	7.76209e-18	0.246969	0.335	0.153	1.35937e-13
Npat	8.92171e-18	0.151437	0.166	0.049	1.56246e-13
Cyth1	9.07528e-18	0.184136	0.235	0.087	1.58935e-13
2900052L18Rik	1.24207e-17	0.160537	0.172	0.053	2.17524e-13
Rassf2	1.60516e-17	0.16933	0.169	0.052	2.81112e-13
Inpp5a	1.93439e-17	0.150511	0.143	0.039	3.38769e-13
Txndc16	2.07966e-17	0.191641	0.229	0.085	3.6421e-13
Mtmr2	2.44644e-17	0.137091	0.138	0.036	4.28445e-13
Zfp638	3.08949e-17	0.331987	0.427	0.233	5.41062e-13
Mta3	4.72986e-17	0.148058	0.158	0.047	8.28341e-13
Myo18a	4.79414e-17	0.250107	0.35	0.167	8.39598e-13
Secisbp2l	6.69355e-17	0.172152	0.203	0.071	1.17224e-12
Tanc1	6.95398e-17	0.163015	0.175	0.056	1.21785e-12
Cacnb4	9.65092e-17	0.173763	0.178	0.057	1.69017e-12
Tcf12	1.01688e-16	0.295648	0.524	0.307	1.78087e-12
Errfi1	1.05249e-16	0.131664	0.126	0.032	1.84322e-12
March8	1.13465e-16	0.147523	0.158	0.047	1.98712e-12
Amph	1.49245e-16	0.188929	0.203	0.073	2.61372e-12
Gm48678	1.70095e-16	0.289499	0.45	0.246	2.97887e-12
Taldo1	1.70364e-16	0.136929	0.143	0.04	2.98359e-12
Ctnna2	2.17943e-16	0.397485	0.628	0.412	3.81683e-12
Stxbp3	2.32182e-16	0.196556	0.238	0.094	4.0662e-12
Picalm	2.64616e-16	0.199372	0.264	0.11	4.63423e-12
Btbd8	2.77429e-16	0.145328	0.155	0.047	4.85861e-12
Sccpdh	3.07143e-16	0.128904	0.129	0.034	5.37899e-12
Ephb1	3.09948e-16	0.256966	0.352	0.173	5.42812e-12
Gabrb1	3.22234e-16	-0.411223	0.837	0.905	5.64329e-12
Slc25a27	4.69479e-16	0.170598	0.181	0.061	8.22198e-12
Rap1a	4.73353e-16	0.181273	0.215	0.081	8.28983e-12
Wscd1	5.30849e-16	0.159437	0.189	0.065	9.29676e-12
Atp1b3	5.45904e-16	0.165595	0.172	0.057	9.56042e-12
D730003I15Rik	6.89558e-16	0.108645	0.106	0.024	1.20762e-11
Ctnnd2	7.36614e-16	-0.386824	0.819	0.903	1.29003e-11
Sez6l2	7.59528e-16	0.136068	0.14	0.04	1.33016e-11
Hipk2	1.38462e-15	0.260371	0.456	0.254	2.42488e-11
Eml1	1.65083e-15	0.129363	0.126	0.034	2.8911e-11
Dpysl2	1.91444e-15	0.219886	0.295	0.135	3.35276e-11
Tex2	1.98106e-15	0.147948	0.175	0.059	3.46942e-11
Fam102a	2.421e-15	0.132457	0.14	0.041	4.2399e-11
Fbxo7	2.55623e-15	0.137037	0.135	0.039	4.47673e-11
6530409C15Rik	2.86414e-15	0.160997	0.192	0.069	5.01597e-11
Apba1	3.31237e-15	0.192199	0.241	0.099	5.80096e-11
Zfp704	4.38989e-15	0.153873	0.163	0.054	7.68802e-11
Plaat3	7.75327e-15	0.150793	0.14	0.043	1.35783e-10
Tmem151a	8.8815e-15	0.129859	0.12	0.033	1.55542e-10
Plcb1	1.04635e-14	-0.439213	0.55	0.707	1.83247e-10
Gria2	1.31091e-14	-0.430722	0.576	0.715	2.29579e-10
Itch	1.43495e-14	0.237834	0.384	0.203	2.51303e-10
Gm20713	1.88491e-14	-0.426807	0.596	0.727	3.30104e-10
Ift43	2.47968e-14	0.124773	0.132	0.039	4.34266e-10
Cttnbp2nl	3.41591e-14	0.120732	0.106	0.027	5.98228e-10
Rusc2	3.51411e-14	0.102081	0.1	0.024	6.15427e-10
Hipk3	4.2132e-14	0.137907	0.169	0.059	7.37857e-10
B430010I23Rik	4.25723e-14	0.144276	0.155	0.052	7.45569e-10
Samd4	4.85844e-14	0.214177	0.312	0.152	8.50858e-10
Stmn4	6.3498e-14	0.152692	0.186	0.069	1.11204e-09
Stk39	8.5667e-14	0.147712	0.175	0.063	1.50029e-09
Arhgap39	8.91433e-14	0.159225	0.186	0.07	1.56117e-09
Gpr37	1.01034e-13	0.105858	0.103	0.026	1.7694e-09
Dock1	1.0421e-13	0.257655	0.573	0.361	1.82503e-09
Uty	1.04496e-13	0.172051	0.195	0.076	1.83005e-09
Prkacb	1.25571e-13	0.151454	0.192	0.074	2.19913e-09
Zfhx2	1.31733e-13	0.141759	0.172	0.062	2.30703e-09
Cpe	1.45017e-13	-0.40906	0.659	0.747	2.53968e-09
Tmem108	1.75506e-13	0.115636	0.117	0.033	3.07363e-09
Cryab	1.92909e-13	0.199265	0.258	0.117	3.37841e-09
Traf6	1.98629e-13	0.150445	0.155	0.054	3.47858e-09
Foxn3	2.04881e-13	0.257573	0.536	0.332	3.58808e-09
Fmnl2	2.43936e-13	0.267963	0.547	0.346	4.27205e-09
Ppp1r21	2.66354e-13	0.160242	0.215	0.089	4.66466e-09
Apbb2	3.11872e-13	0.20098	0.264	0.123	5.46181e-09
Csmd2	3.48676e-13	0.127891	0.135	0.043	6.10636e-09
4932443L11Rik	5.56898e-13	0.130893	0.152	0.053	9.75296e-09
Vps8	7.8332e-13	0.156915	0.189	0.075	1.37183e-08
Dclk1	8.95351e-13	-0.411066	0.656	0.76	1.56803e-08
Sept1	8.97096e-13	0.122941	0.126	0.039	1.57108e-08
C4b	9.1082e-13	0.195652	0.295	0.145	1.59512e-08
Lrrc8d	1.11004e-12	0.117909	0.135	0.044	1.94402e-08
Phactr1	1.22975e-12	0.205784	0.501	0.303	2.15366e-08
Dst	1.2595e-12	0.261239	0.625	0.426	2.20577e-08
1500004A13Rik	1.27119e-12	0.175912	0.261	0.123	2.22624e-08
Csf1	1.31594e-12	0.136717	0.146	0.051	2.30461e-08
Fryl	1.53862e-12	0.17468	0.275	0.132	2.69458e-08
Nrbp2	1.69735e-12	0.153122	0.206	0.087	2.97256e-08
Zfp771	1.7098e-12	0.136561	0.16	0.059	2.99437e-08
Gm28375	1.8144e-12	0.165755	0.218	0.094	3.17756e-08
Mtss1	1.99254e-12	0.128158	0.155	0.056	3.48953e-08
Dleu2	2.07195e-12	0.224318	0.358	0.197	3.6286e-08
Trappc10	3.36427e-12	0.16744	0.249	0.116	5.89185e-08
Dgkb	3.78265e-12	-0.388772	0.585	0.699	6.62456e-08
Akap6	4.13109e-12	0.24562	0.387	0.223	7.23478e-08
Ldlrad4	4.57661e-12	0.161656	0.209	0.091	8.01501e-08
Ptk2	4.96079e-12	0.240816	0.456	0.281	8.68784e-08
Nlgn1	5.01116e-12	-0.372054	0.748	0.819	8.77604e-08
Ptprt	5.23091e-12	-0.36951	0.527	0.654	9.16089e-08
Aig1	5.77558e-12	0.159614	0.223	0.1	1.01148e-07
Rassf8	6.65101e-12	0.146589	0.206	0.089	1.16479e-07
Plpp3	7.09192e-12	-0.346564	0.596	0.708	1.24201e-07
Cab39l	7.8899e-12	0.154743	0.166	0.065	1.38176e-07
Rasa3	8.1442e-12	0.152335	0.215	0.095	1.42629e-07
Celf2	8.76803e-12	-0.409597	0.516	0.629	1.53554e-07
Dcaf17	8.94253e-12	0.15007	0.203	0.088	1.5661e-07
Tacc1	9.02325e-12	0.172534	0.292	0.148	1.58024e-07
Prickle1	1.0863e-11	0.162186	0.223	0.101	1.90244e-07
Gab2	1.10617e-11	0.179143	0.238	0.111	1.93723e-07
Mettl7a1	1.16517e-11	0.157215	0.169	0.067	2.04056e-07
Pcbp4	1.56885e-11	0.104609	0.12	0.039	2.74754e-07
Msi2	1.72576e-11	-0.343047	0.765	0.806	3.02232e-07
Zfp532	2.29271e-11	0.164108	0.278	0.139	4.01522e-07
Zbtb38	2.37674e-11	0.158959	0.218	0.099	4.16238e-07
Npc1	3.16609e-11	0.130743	0.163	0.064	5.54477e-07
Map4k4	4.15474e-11	0.198058	0.418	0.249	7.2762e-07
Ick	5.0226e-11	0.10183	0.117	0.039	8.79608e-07
Mpzl1	5.407e-11	0.134535	0.172	0.07	9.46928e-07
Arap2	5.84921e-11	0.235574	0.438	0.272	1.02437e-06
Tubb3	7.84112e-11	0.114264	0.117	0.039	1.37321e-06
Chd7	8.13404e-11	0.168753	0.269	0.137	1.42451e-06
Mvb12b	1.16944e-10	0.146082	0.203	0.092	2.04805e-06
Pxk	1.30732e-10	0.119257	0.138	0.051	2.2895e-06
Sort1	1.40174e-10	0.173697	0.309	0.168	2.45487e-06
Mapk8ip1	1.40808e-10	0.127649	0.158	0.063	2.46597e-06
Tmcc1	1.41242e-10	0.217234	0.573	0.387	2.47357e-06
Pard3	1.77617e-10	0.180063	0.378	0.22	3.1106e-06
Tesk2	2.11153e-10	0.126702	0.163	0.067	3.69792e-06
Fbl	2.16426e-10	0.118811	0.129	0.047	3.79027e-06
Dis3l2	2.35265e-10	0.15998	0.252	0.127	4.1202e-06
Rdx	2.43989e-10	0.130635	0.206	0.094	4.27298e-06
Tfdp2	2.52453e-10	0.160264	0.221	0.106	4.42121e-06
Mir99ahg	2.65453e-10	-0.303865	0.842	0.889	4.64888e-06
Acaca	2.7628e-10	0.208746	0.384	0.231	4.83849e-06
Atg4c	2.8361e-10	0.121056	0.135	0.051	4.96686e-06
Scfd2	2.87917e-10	0.131923	0.169	0.071	5.04229e-06
Meis1	2.90959e-10	0.109242	0.117	0.041	5.09556e-06
Map4	3.18829e-10	0.188369	0.45	0.281	5.58366e-06
Dusp16	3.42543e-10	0.121465	0.146	0.058	5.99895e-06
Plekha5	3.60533e-10	0.15429	0.223	0.108	6.31402e-06
Tmcc3	4.67478e-10	0.195122	0.424	0.263	8.18695e-06
Abca2	5.48347e-10	0.129438	0.155	0.063	9.60321e-06
Bicd1	6.45781e-10	0.177441	0.289	0.159	1.13096e-05
Adam11	6.59641e-10	0.110585	0.112	0.039	1.15523e-05
Ccnl1	7.32438e-10	0.144749	0.232	0.115	1.28272e-05
Exoc4	7.50955e-10	0.240943	0.479	0.324	1.31515e-05
Atp11a	7.7952e-10	0.134722	0.155	0.064	1.36517e-05
Rmst	8.97215e-10	-0.384656	0.315	0.461	1.57129e-05
Clasrp	9.27582e-10	0.12014	0.138	0.054	1.62447e-05
Ncam1	1.00122e-09	0.231377	0.693	0.506	1.75344e-05
Fech	1.01503e-09	0.108717	0.106	0.036	1.77762e-05
Kif21a	1.05385e-09	0.213554	0.493	0.327	1.8456e-05
Clock	1.1101e-09	0.153953	0.218	0.107	1.94412e-05
AW554918	1.12224e-09	0.143196	0.232	0.116	1.96538e-05
Arid4b	1.17295e-09	0.184899	0.335	0.195	2.05419e-05
Tns3	1.21297e-09	0.126594	0.175	0.077	2.12428e-05
Jak2	1.2308e-09	0.130225	0.163	0.07	2.15549e-05
Lrrn1	1.33655e-09	0.101299	0.1	0.033	2.3407e-05
Reps2	1.40123e-09	0.105551	0.115	0.041	2.45398e-05
1700025G04Rik	1.64142e-09	0.103205	0.109	0.038	2.87463e-05
Ntrk2	1.66294e-09	-0.339402	0.504	0.61	2.91232e-05
Pld1	1.72614e-09	0.10197	0.126	0.048	3.02299e-05
Atp1a2	1.7955e-09	-0.334935	0.582	0.67	3.14446e-05
Magi1	1.98686e-09	0.201366	0.352	0.211	3.47958e-05
Mat2a	2.17559e-09	0.199997	0.45	0.291	3.81011e-05
Dicer1	2.25586e-09	0.128005	0.163	0.071	3.95069e-05
Zmynd8	2.47339e-09	0.161543	0.261	0.14	4.33165e-05
Cdh20	3.09805e-09	0.226258	0.542	0.38	5.42561e-05
Tbcd	3.1824e-09	0.108872	0.135	0.054	5.57334e-05
Rnf130	3.75668e-09	0.133442	0.215	0.106	6.57907e-05
Lrch3	4.42877e-09	0.163973	0.324	0.188	7.7561e-05
Dnajc6	4.73588e-09	0.100157	0.12	0.046	8.29395e-05
Angptl2	5.02246e-09	0.106488	0.115	0.043	8.79583e-05
Dmxl1	5.1466e-09	0.172545	0.35	0.211	9.01324e-05
Gm11149	5.30662e-09	0.209116	0.375	0.238	9.29348e-05
Gm13919	6.18356e-09	0.112452	0.12	0.046	0.000108293
Efcab14	6.21681e-09	0.125889	0.146	0.062	0.000108875
Cttnbp2	7.38463e-09	0.158456	0.335	0.198	0.000129327
Slc1a3	7.82633e-09	-0.312848	0.696	0.751	0.000137063
Col4a3bp	8.44839e-09	0.119134	0.178	0.083	0.000147957
Gm16541	8.67392e-09	0.105121	0.117	0.045	0.000151906
Ank	8.90133e-09	0.142757	0.244	0.129	0.000155889
Tent4b	9.67936e-09	0.111146	0.143	0.061	0.000169515
Gpc6	9.87692e-09	-0.300514	0.289	0.434	0.000172975
Ppp2r2b	1.0084e-08	-0.323704	0.327	0.46	0.0001766
Tmeff1	1.08912e-08	0.129815	0.146	0.063	0.000190738
Gm3764	1.17926e-08	-0.322526	0.613	0.692	0.000206523
Ppp1r13b	1.21934e-08	0.102457	0.129	0.052	0.000213543
Neo1	1.36089e-08	0.160476	0.436	0.28	0.000238333
Rif1	1.47555e-08	0.151052	0.215	0.111	0.000258414
Slc4a4	1.63711e-08	-0.334902	0.685	0.739	0.000286708
Tnik	1.974e-08	-0.302296	0.524	0.633	0.000345706
Cdk5rap2	2.20688e-08	0.125429	0.209	0.106	0.000386491
Eif2s3y	2.37811e-08	0.121269	0.181	0.087	0.000416479
Adgrl3	2.49801e-08	-0.296734	0.513	0.627	0.000437477
Ldlrad3	2.57896e-08	0.111693	0.169	0.079	0.000451653
Abl1	2.76914e-08	0.124038	0.152	0.068	0.00048496
Tbck	2.81411e-08	0.119988	0.181	0.087	0.000492835
Osbpl1a	3.0328e-08	0.175429	0.284	0.166	0.000531135
Wdr20	3.03824e-08	0.126078	0.175	0.084	0.000532087
Kif1b	3.09842e-08	0.212819	0.676	0.518	0.000542626
Clasp2	3.33712e-08	0.213247	0.564	0.408	0.00058443
Slc20a2	3.67734e-08	0.146911	0.238	0.13	0.000644012
Gtdc1	3.76931e-08	0.128977	0.183	0.09	0.000660119
1700085D07Rik	3.92535e-08	0.112147	0.175	0.084	0.000687446
Cfl2	3.93817e-08	0.116503	0.186	0.092	0.000689692
Rsrc1	4.01436e-08	0.139668	0.272	0.154	0.000703034
Kat2b	4.07597e-08	0.130564	0.203	0.104	0.000713825
Anapc16	4.0785e-08	0.115204	0.189	0.094	0.000714268
Mycbp2	4.60111e-08	0.181821	0.527	0.367	0.000805792
Daam1	4.61579e-08	0.181658	0.355	0.225	0.000808363
Tmem165	4.76427e-08	0.120506	0.155	0.071	0.000834367
Nwd1	5.28986e-08	-0.251869	0.264	0.4	0.000926414
Plekhg1	5.2988e-08	0.1873	0.441	0.301	0.000927978
Parn	5.56679e-08	0.117875	0.138	0.06	0.000974912
Asxl2	5.68304e-08	0.123857	0.252	0.139	0.000995271
Paip2	5.96342e-08	0.145606	0.275	0.159	0.00104437
Agtpbp1	6.68131e-08	0.108989	0.155	0.071	0.0011701
Capn15	6.78656e-08	0.114311	0.16	0.076	0.00118853
Kdm6a	6.87715e-08	0.134985	0.244	0.135	0.0012044
Wdr70	7.5655e-08	0.116956	0.163	0.078	0.00132495
Fmn2	7.83967e-08	-0.268285	0.37	0.5	0.00137296
Kat6a	7.97091e-08	0.111328	0.195	0.099	0.00139594
Otud7a	8.02301e-08	0.178094	0.404	0.262	0.00140507
Parg	8.03644e-08	0.126411	0.186	0.094	0.00140742
Pde4dip	8.30063e-08	0.106823	0.163	0.077	0.00145369
Syne1	8.43706e-08	-0.277845	0.559	0.646	0.00147758
Grm3	9.83062e-08	0.200593	0.685	0.515	0.00172164
Cpd	9.84455e-08	0.119562	0.175	0.086	0.00172408
Rnf214	9.94764e-08	0.123479	0.175	0.087	0.00174213
Taf15	1.0071e-07	0.142782	0.281	0.165	0.00176373
Paqr8	1.04177e-07	-0.255595	0.295	0.431	0.00182445
Dcaf6	1.24246e-07	0.12359	0.226	0.123	0.00217591
Fam13b	1.33541e-07	0.132734	0.226	0.124	0.00233871
Tafa5	1.34361e-07	0.167068	0.269	0.16	0.00235306
Atl3	1.40546e-07	0.101965	0.166	0.08	0.00246138
Snhg20	1.4576e-07	0.134148	0.269	0.156	0.0025527
Sqstm1	1.54709e-07	0.121283	0.178	0.089	0.00270941
Xist	1.54999e-07	-0.342202	0.37	0.516	0.00271449
Stard13	1.56396e-07	0.189292	0.424	0.282	0.00273897
Pitpnc1	1.61222e-07	-0.29643	0.585	0.663	0.00282348
Camkmt	1.77851e-07	0.12672	0.246	0.139	0.0031147
Zfp280c	1.78811e-07	0.139584	0.258	0.149	0.00313152
Ccar1	1.79795e-07	0.123608	0.223	0.122	0.00314874
Mdm2	1.80607e-07	0.102107	0.132	0.059	0.00316298
Snrnp48	1.8646e-07	0.126233	0.209	0.112	0.00326548
Elf2	2.0078e-07	0.121202	0.195	0.102	0.00351626
Mpdz	2.14662e-07	0.107201	0.155	0.074	0.00375938
Mbnl1	2.19544e-07	0.133901	0.307	0.186	0.00384487
Mical3	2.24553e-07	0.115636	0.163	0.08	0.0039326
Tmem245	2.26561e-07	0.113928	0.201	0.106	0.00396776
Usp15	2.52752e-07	0.134413	0.221	0.122	0.00442644
Dnm2	2.54163e-07	0.126184	0.209	0.113	0.00445117
Nf1	2.62661e-07	0.154937	0.387	0.255	0.00459999
Herc4	2.9596e-07	0.127623	0.189	0.099	0.00518314
Pam	3.04692e-07	0.121492	0.212	0.115	0.00533607
Mitf	3.11985e-07	0.13	0.209	0.114	0.00546379
Acyp2	3.12027e-07	0.150345	0.284	0.172	0.00546452
Zfp445	3.12906e-07	0.122474	0.198	0.105	0.00547992
Dpyd	3.5457e-07	0.157048	0.246	0.143	0.00620958
Pds5b	3.56159e-07	0.120749	0.198	0.105	0.00623741
Lrrc49	3.88351e-07	0.103036	0.132	0.06	0.0068012
Tasor	3.98022e-07	0.136323	0.229	0.13	0.00697056
Dusp11	4.06305e-07	0.115636	0.203	0.11	0.00711561
Cald1	4.07675e-07	0.100908	0.14	0.065	0.00713961
Tom1l2	4.09062e-07	0.165024	0.341	0.22	0.00716391
Robo1	4.09723e-07	0.18185	0.295	0.183	0.00717547
Bmp2k	4.14662e-07	0.134681	0.255	0.149	0.00726198
Gpm6a	4.43182e-07	-0.295986	0.521	0.604	0.00776145
Pcyt1b	4.46551e-07	0.100613	0.155	0.075	0.00782045
Zcchc7	5.14503e-07	0.172706	0.476	0.337	0.00901049
Ncoa7	5.29938e-07	0.110091	0.198	0.106	0.00928081
Rnf216	5.74336e-07	0.112277	0.218	0.121	0.0100584
Clk4	5.80023e-07	0.140571	0.244	0.142	0.0101579
Msra	5.90271e-07	0.100059	0.146	0.07	0.0103374
2610035D17Rik	6.05992e-07	0.142326	0.341	0.218	0.0106127
Ptprz1	6.29125e-07	-0.272322	0.705	0.734	0.0110179
Sbf2	6.41522e-07	0.148049	0.287	0.176	0.011235
Dennd6a	6.45149e-07	0.106908	0.175	0.09	0.0112985
Calm1	6.59766e-07	-0.270924	0.41	0.522	0.0115545
Arid2	6.62186e-07	0.119433	0.209	0.115	0.0115969
Nav3	6.74902e-07	0.244016	0.292	0.186	0.0118196
Zbtb20	7.2987e-07	-0.226446	0.954	0.955	0.0127822
Cspg5	7.48044e-07	-0.252985	0.384	0.496	0.0131005
Rbl2	8.04727e-07	0.100426	0.14	0.067	0.0140932
Orc3	8.21002e-07	0.112205	0.195	0.105	0.0143782
Cep170	8.58276e-07	0.109506	0.166	0.085	0.015031
Hook3	9.25447e-07	0.121171	0.295	0.182	0.0162073
Tsc1	1.07931e-06	0.108178	0.163	0.084	0.018902
Ewsr1	1.12393e-06	0.121438	0.232	0.135	0.0196833
Adgrb3	1.15165e-06	-0.265059	0.788	0.817	0.0201689
Nufip2	1.15613e-06	0.111927	0.241	0.14	0.0202473
Immp1l	1.34757e-06	0.155165	0.315	0.204	0.0236
4931406P16Rik	1.37649e-06	0.111157	0.132	0.063	0.0241065
Upf2	1.3853e-06	0.116479	0.212	0.12	0.0242608
Farp1	1.40152e-06	-0.275475	0.633	0.666	0.0245448
Synrg	1.43756e-06	0.11347	0.178	0.095	0.025176
Mpp5	1.43964e-06	0.110444	0.178	0.095	0.0252125
Dlgap1	1.45703e-06	-0.296338	0.481	0.575	0.0255171
Skap2	1.46735e-06	0.115203	0.175	0.093	0.0256977
Dcc	1.47734e-06	0.185689	0.278	0.171	0.0258727
Pibf1	1.48272e-06	0.130881	0.226	0.132	0.025967
Ppp1r12a	1.50113e-06	0.133937	0.327	0.212	0.0262894
Gm6145	1.63228e-06	-0.248293	0.358	0.467	0.0285862
Cd9	1.73695e-06	0.124269	0.229	0.134	0.0304191
Kirrel3	1.75557e-06	0.347114	0.702	0.57	0.0307454
Tnpo3	1.76454e-06	0.101629	0.169	0.089	0.0309025
Uimc1	1.83043e-06	0.110406	0.169	0.089	0.0320564
Macf1	1.85028e-06	-0.228916	0.808	0.821	0.032404
Zfp609	1.87175e-06	0.120974	0.241	0.143	0.03278
Sclt1	1.88392e-06	0.101734	0.215	0.121	0.0329931
4632427E13Rik	1.90755e-06	0.121755	0.249	0.15	0.0334069
Klc1	1.9758e-06	0.112213	0.195	0.108	0.0346022
Rapgef6	2.09324e-06	0.114813	0.244	0.145	0.036659
Nrd1	2.14641e-06	0.127279	0.258	0.157	0.03759
Fam13c	2.14911e-06	0.133044	0.295	0.186	0.0376373
Klf12	2.22725e-06	-0.263357	0.298	0.401	0.0390059
Huwe1	2.32137e-06	0.138493	0.37	0.248	0.0406541
Baz2b	2.43888e-06	0.13811	0.481	0.342	0.0427122
Wwp1	2.45664e-06	0.114828	0.261	0.158	0.0430232
Ccser1	2.46946e-06	0.108327	0.223	0.129	0.0432477
Atrn	2.50526e-06	0.127291	0.215	0.125	0.0438747
Nipa1	2.57328e-06	0.104628	0.158	0.082	0.0450658
Gpatch8	2.69203e-06	0.127819	0.484	0.345	0.0471455
Insyn2a	2.96309e-06	0.114833	0.261	0.159	0.0518926
Rngtt	3.18155e-06	0.106221	0.195	0.109	0.0557185
Brd1	3.2086e-06	0.101229	0.169	0.09	0.0561922
Htra1	3.3274e-06	-0.229385	0.287	0.401	0.0582728
Pde7b	3.40753e-06	-0.264745	0.218	0.33	0.059676
Pcyt2	3.42402e-06	0.119177	0.281	0.176	0.0599649
Cadm1	3.48762e-06	-0.272277	0.605	0.651	0.0610788
Scarb2	3.64204e-06	0.102437	0.16	0.085	0.0637831
Kpna4	3.73175e-06	0.141342	0.252	0.156	0.0653541
Gm32250	3.74955e-06	0.102533	0.166	0.089	0.0656658
Cyld	3.76394e-06	0.115636	0.198	0.112	0.0659179
Mbtd1	3.90097e-06	0.128141	0.255	0.157	0.0683177
Itfg1	4.26305e-06	0.104646	0.206	0.118	0.0746587
Dync1li2	4.62164e-06	0.107054	0.189	0.106	0.0809388
Sec11c	4.75389e-06	0.114342	0.172	0.093	0.0832549
Snx29	4.95877e-06	0.100211	0.158	0.083	0.0868429
Oga	6.02001e-06	0.116466	0.223	0.133	0.105428
Csrp1	7.22527e-06	0.114214	0.39	0.267	0.126536
Rhobtb3	7.5668e-06	0.110091	0.192	0.11	0.132517
Meg3	8.10999e-06	-0.615452	0.16	0.26	0.14203
Ube2d3	8.54429e-06	0.11439	0.221	0.133	0.149636
Stmn1	8.62374e-06	0.100756	0.195	0.112	0.151028
Rorb	8.62854e-06	-0.280398	0.562	0.616	0.151112
Naa15	8.88861e-06	0.104761	0.169	0.093	0.155666
Immp2l	9.14934e-06	0.106353	0.192	0.11	0.160232
Dennd4a	9.29241e-06	0.117754	0.192	0.111	0.162738
AY036118	9.39578e-06	-0.225454	0.387	0.484	0.164548
Dtna	9.52423e-06	-0.257515	0.716	0.72	0.166798
BC005561	9.85891e-06	0.108895	0.206	0.121	0.172659
Rcan2	1.03497e-05	0.11103	0.201	0.118	0.181254
Tenm3	1.07033e-05	-0.251045	0.347	0.451	0.187447
Cst3	1.12048e-05	-0.282081	0.607	0.665	0.19623
Fat3	1.17466e-05	-0.205259	0.166	0.271	0.205718
Ikzf2	1.28424e-05	0.106439	0.218	0.131	0.224908
Gm36975	1.28751e-05	0.10237	0.221	0.133	0.225482
Stat3	1.36851e-05	0.106287	0.192	0.112	0.239666
Rabgap1	1.39801e-05	0.120665	0.298	0.196	0.244833
Pum2	1.40185e-05	0.116064	0.183	0.106	0.245506
Wapl	1.51283e-05	0.105608	0.264	0.167	0.264942
Cadps	1.54715e-05	0.140741	0.252	0.16	0.270953
Kdm5a	1.55451e-05	0.111009	0.203	0.121	0.272242
Prkdc	1.62206e-05	0.102596	0.172	0.097	0.284072
Gjb6	1.65976e-05	-0.148024	0.095	0.186	0.290673
Shisa4	1.66014e-05	0.114069	0.284	0.185	0.290739
F3	1.67997e-05	-0.230286	0.309	0.407	0.294212
Rsf1	1.69482e-05	0.106261	0.244	0.152	0.296814
Scmh1	1.70134e-05	0.109755	0.284	0.185	0.297955
Dennd5a	1.71878e-05	0.116059	0.198	0.118	0.301011
Prkca	1.77067e-05	0.138674	0.476	0.348	0.310098
Lrba	1.88369e-05	0.131714	0.33	0.226	0.32989
Tra2a	1.9553e-05	0.145123	0.39	0.279	0.342432
Son	1.97636e-05	-0.202342	0.782	0.804	0.34612
Trpm7	2.02717e-05	0.130618	0.324	0.222	0.355018
Ttyh1	2.05731e-05	-0.226344	0.355	0.442	0.360297
Tmtc2	2.20215e-05	0.133024	0.441	0.322	0.385663
Lcorl	2.26304e-05	0.106876	0.209	0.127	0.396325
Asb3	2.45623e-05	0.107887	0.244	0.154	0.43016
Slc9a9	2.53225e-05	0.110919	0.278	0.181	0.443473
Fam172a	2.62798e-05	0.130714	0.39	0.279	0.460238
Srsf11	2.81554e-05	0.125397	0.327	0.225	0.493085
Fxr1	2.84206e-05	0.111185	0.249	0.16	0.49773
Hnrnpdl	2.89639e-05	0.122331	0.341	0.238	0.507245
Jmjd1c	2.91539e-05	0.124627	0.375	0.264	0.510572
Pbx1	2.97278e-05	-0.23731	0.547	0.638	0.520622
Gnao1	3.19367e-05	0.156458	0.716	0.58	0.559307
Tanc2	3.19708e-05	0.112238	0.324	0.22	0.559905
Sparcl1	3.56824e-05	-0.265903	0.501	0.562	0.624907
Trpm3	3.63845e-05	-0.333661	0.607	0.694	0.637201
Acsl3	4.02999e-05	-0.247662	0.476	0.553	0.705772
Fgf14	4.07146e-05	-0.269157	0.395	0.495	0.713035
Zfc3h1	4.21415e-05	0.102228	0.166	0.096	0.738024
Specc1	4.28635e-05	0.108255	0.281	0.187	0.750668
Ago3	4.65389e-05	0.130546	0.275	0.185	0.815035
Abca1	4.8352e-05	0.155954	0.344	0.242	0.846789
Pwwp2a	5.09934e-05	0.101999	0.149	0.083	0.893048
Trps1	5.38281e-05	-0.243978	0.628	0.653	0.942691
Scaf8	6.06554e-05	0.103393	0.241	0.156	1
Gm35188	6.36817e-05	-0.231267	0.673	0.712	1
Fam168a	6.61978e-05	0.108239	0.287	0.193	1
Wwox	6.65272e-05	0.128671	0.401	0.293	1
Srek1	6.81259e-05	0.132225	0.338	0.241	1
Cdh19	6.93572e-05	0.111135	0.393	0.285	1
Ncoa2	7.17032e-05	0.108987	0.289	0.197	1
Phkg1	7.29758e-05	-0.2194	0.358	0.444	1
Pde10a	7.29851e-05	-0.319862	0.126	0.211	1
Mertk	7.373e-05	-0.26119	0.476	0.542	1
Smyd3	7.39876e-05	0.11249	0.266	0.178	1
Atf7ip	7.42438e-05	0.11886	0.246	0.164	1
Gm20275	7.56648e-05	0.108627	0.284	0.192	1
Mical2	7.62935e-05	-0.185924	0.212	0.304	1
Dmd	7.68469e-05	-0.234069	0.501	0.564	1
2610020C07Rik	7.76561e-05	0.110065	0.175	0.105	1
Cdkal1	7.76781e-05	0.110158	0.287	0.195	1
Dab1	7.85123e-05	-0.233563	0.427	0.5	1
Cmss1	7.97929e-05	-0.209017	0.39	0.48	1
Nfib	8.41568e-05	-0.232808	0.521	0.572	1
Kank1	8.5816e-05	-0.150358	0.166	0.263	1
Myo9a	8.61631e-05	0.1078	0.281	0.191	1
Atp2c1	8.7525e-05	0.104557	0.272	0.183	1
Tspan7	9.00618e-05	-0.227698	0.625	0.678	1
Stx16	9.33898e-05	0.117955	0.295	0.205	1
Map2k5	0.000102501	0.108232	0.158	0.093	1
Pafah1b1	0.000104475	0.129353	0.476	0.361	1
Ythdc1	0.000116906	0.105811	0.229	0.149	1
Gm12353	0.000124428	0.116467	0.203	0.13	1
Ubr3	0.000129452	0.102014	0.261	0.176	1
Btrc	0.000140181	0.11521	0.181	0.112	1
Rnpc3	0.000156141	0.101172	0.278	0.19	1
Rgs20	0.00015968	-0.256297	0.619	0.631	1
Tmsb4x	0.000159933	-0.204953	0.398	0.48	1
Hnrnpu	0.000169063	0.117452	0.352	0.257	1
Papola	0.000176438	0.103745	0.229	0.151	1
Fbxo11	0.000180375	0.102278	0.206	0.133	1
Dip2c	0.000197554	0.11638	0.324	0.233	1
Rbm25	0.000199683	0.120448	0.33	0.239	1
Rere	0.000209907	0.122249	0.481	0.372	1
Luc7l2	0.000213081	0.110098	0.607	0.484	1
Ubb	0.000241452	-0.160015	0.269	0.365	1
Ntsr2	0.000243252	-0.184068	0.304	0.385	1
Prex2	0.000246683	-0.218829	0.65	0.687	1
Cdh2	0.000260845	0.111349	0.436	0.326	1
Arih1	0.000261962	0.114899	0.332	0.244	1
Phf20	0.000264434	0.107094	0.229	0.154	1
Zfp207	0.000267125	0.107331	0.212	0.14	1
Sox6	0.000329517	-0.216044	0.49	0.536	1
Ambra1	0.000339875	0.105023	0.315	0.225	1
Nol4	0.000374966	-0.165911	0.229	0.315	1
Mt3	0.000375381	-0.151957	0.221	0.307	1
Asic2	0.000389358	-0.225701	0.232	0.31	1
5330438D12Rik	0.000395597	0.102694	0.427	0.323	1
Sfxn5	0.000400097	-0.189816	0.43	0.495	1
Sox5	0.000419043	-0.177525	0.287	0.367	1
Apc	0.000419225	0.114358	0.473	0.374	1
Dhx36	0.000430338	0.104927	0.261	0.182	1
Mcc	0.000434303	-0.161417	0.203	0.285	1
Nebl	0.000434558	-0.207482	0.484	0.548	1
Gli3	0.000435919	-0.198778	0.292	0.365	1
Kansl1l	0.000436089	0.107494	0.378	0.287	1
Grin2b	0.000442816	-0.194273	0.235	0.316	1
Fto	0.000446282	0.107129	0.281	0.201	1
Vps13b	0.000452971	0.100653	0.269	0.19	1
Ptma	0.000470339	0.103279	0.275	0.195	1
Frmd4a	0.000505113	-0.209032	0.653	0.676	1
Daam2	0.000612685	0.104531	0.441	0.338	1
Bicral	0.000637256	0.100653	0.264	0.187	1
Phf3	0.000700692	0.107834	0.275	0.199	1
Cadm2	0.000830103	-0.181495	0.934	0.937	1
Aldoc	0.00086959	-0.145162	0.166	0.243	1
Dcun1d4	0.000882592	0.121762	0.126	0.076	1
Sptbn1	0.000938121	0.130688	0.424	0.338	1
Cbs	0.000974656	-0.103913	0.086	0.151	1
Adcy2	0.00106382	-0.15217	0.258	0.338	1
Kalrn	0.00110413	-0.156705	0.223	0.302	1
Fgfr1	0.00111712	-0.136624	0.181	0.255	1
Slc39a12	0.00114639	-0.15241	0.266	0.345	1
Tox	0.00122684	-0.198255	0.261	0.328	1
Slc27a1	0.00149138	-0.138339	0.203	0.277	1
Nktr	0.00156647	0.111518	0.309	0.236	1
Appl2	0.00157016	-0.166292	0.355	0.422	1
Snap25	0.00191262	-0.130154	0.117	0.181	1
Maml2	0.00201985	-0.201138	0.57	0.592	1
Nt5c2	0.00202996	-0.122884	0.166	0.237	1
Mapk10	0.00226107	-0.141057	0.295	0.368	1
Nrg3	0.00231105	-0.323101	0.086	0.142	1
Kcnn2	0.00235928	-0.187385	0.43	0.482	1
Slco1c1	0.00243773	-0.177209	0.255	0.321	1
Npas3	0.00245947	-0.154326	0.903	0.921	1
Bcar3	0.00251121	-0.100778	0.086	0.143	1
Zeb1	0.00261509	-0.160272	0.364	0.434	1
Prdx6	0.00270004	-0.169766	0.381	0.448	1
S1pr1	0.00272623	-0.11939	0.14	0.204	1
Stmn3	0.00279861	-0.129251	0.189	0.257	1
Tspan9	0.00313127	0.101561	0.255	0.189	1
Negr1	0.00317857	-0.185343	0.559	0.593	1
Mapk4	0.0033895	-0.155259	0.287	0.351	1
Ckb	0.003641	-0.204816	0.484	0.524	1
Ranbp3l	0.00368985	-0.11512	0.097	0.155	1
Nhsl1	0.00382849	-0.172809	0.344	0.404	1
Ppargc1a	0.00393828	-0.121984	0.169	0.234	1
Syt1	0.00431045	-0.244794	0.152	0.209	1
Lpp	0.00432612	-0.133678	0.226	0.292	1
Lhfp	0.00437556	-0.19155	0.307	0.36	1
4930570B17Rik	0.00442172	-0.126581	0.166	0.229	1
Camk1d	0.00452561	-0.16626	0.33	0.385	1
Alcam	0.00476249	-0.146801	0.235	0.305	1
Thrb	0.00481281	-0.142859	0.249	0.314	1
Ahcyl1	0.0051084	-0.149136	0.33	0.388	1
Pde8b	0.00548125	-0.172466	0.321	0.376	1
hapoE-transgene	0.0055628	-0.183213	0.361	0.42	1
Mt1	0.00585439	-0.179251	0.453	0.5	1
Arhgap5	0.00597517	-0.16578	0.55	0.574	1
Vegfa	0.00625378	-0.102337	0.123	0.181	1
Pygb	0.0063425	-0.118387	0.209	0.272	1
Nckap5	0.00641906	-0.164863	0.487	0.522	1
Pcdh7	0.00672924	-0.167666	0.504	0.542	1
Cck	0.00684721	-0.126241	0.166	0.225	1
Glis3	0.00712575	-0.140505	0.344	0.405	1
Id2	0.00726099	-0.101946	0.126	0.182	1
Enah	0.00727137	-0.162023	0.372	0.419	1
Atxn1	0.00727202	-0.140548	0.221	0.277	1
Gja1	0.00743836	-0.13679	0.258	0.321	1
Gria1	0.00808864	-0.178167	0.215	0.275	1
Abr	0.00845552	-0.147905	0.312	0.364	1
Vcl	0.00864779	-0.139	0.272	0.33	1
Mmd2	0.00930919	-0.146261	0.324	0.371	1
Phka1	0.00938642	-0.154179	0.307	0.362	1
Cntn1	0.00962529	-0.159491	0.244	0.298	1
Rtn1	0.00993023	-0.134989	0.246	0.303	1
Csgalnact1	0.0115873	-0.139437	0.301	0.357	1
Epha5	0.0124136	-0.131246	0.206	0.262	1
Adk	0.0127305	-0.145113	0.438	0.482	1
Rbfox1	0.0136448	-0.318501	0.132	0.178	1
Cox8a	0.0137341	-0.10944	0.189	0.244	1
Kcnip4	0.0150369	-0.257648	0.186	0.237	1
AC149090.1	0.0179909	-0.154543	0.347	0.385	1
Fut9	0.0179988	-0.126252	0.347	0.398	1
Osbpl9	0.0184615	-0.110383	0.264	0.317	1
Mgll	0.0186124	-0.14966	0.301	0.353	1
Kcnma1	0.0189014	-0.140429	0.212	0.259	1
Chd9	0.0194758	-0.133129	0.441	0.478	1
Ccdc85a	0.022533	-0.115841	0.226	0.277	1
Tcf4	0.023692	-0.153709	0.802	0.759	1
Sat1	0.0254029	-0.150957	0.436	0.471	1
Grin2a	0.0255471	-0.120404	0.066	0.102	1
Kcnd2	0.0257982	-0.213618	0.309	0.355	1
Vav3	0.026271	-0.100747	0.181	0.23	1
Prkd1	0.0267098	-0.116121	0.367	0.411	1
Egfem1	0.0274972	-0.105529	0.08	0.118	1
Luzp2	0.0290167	-0.268167	0.622	0.63	1
Tenm2	0.0336484	-0.199628	0.206	0.155	1
Snhg11	0.0336723	-0.450814	0.261	0.297	1
Sybu	0.035893	-0.107982	0.355	0.4	1
Calm2	0.0363622	-0.128095	0.272	0.312	1
Sorbs1	0.0387995	-0.120603	0.424	0.466	1
Fgf12	0.0404081	-0.145224	0.169	0.21	1
Pde4d	0.0405909	-0.115556	0.33	0.376	1
Ttc3	0.0407465	-0.126339	0.312	0.351	1
Sash1	0.0426651	-0.149625	0.464	0.475	1
Cntnap2	0.0434426	-0.224825	0.072	0.104	1
Rpl13	0.0459414	-0.113702	0.244	0.284	1
Lrrtm4	0.0544068	-0.254342	0.072	0.101	1
Cd81	0.0554548	-0.105771	0.298	0.338	1
Prdm16	0.0564604	-0.100138	0.232	0.272	1
Atp1b1	0.0657023	-0.103468	0.266	0.304	1
Nfia	0.0661593	-0.107233	0.808	0.772	1
Csmd1	0.0673503	-0.207775	0.252	0.289	1
Slc7a11	0.0694942	-0.13352	0.289	0.329	1
Grm5	0.0708335	-0.149847	0.16	0.195	1
Mdga2	0.0710436	-0.138131	0.805	0.806	1
Nrcam	0.0730956	-0.151303	0.547	0.547	1
Tprkb	0.0765111	-0.135372	0.361	0.387	1
Trim9	0.077032	-0.117411	0.307	0.337	1
Arhgef26	0.0792647	-0.101496	0.304	0.336	1
Actb	0.0842759	-0.106969	0.315	0.348	1
Opcml	0.0891832	-0.139901	0.175	0.135	1
Tcf7l2	0.0996699	-0.111062	0.281	0.308	1
Xylt1	0.102805	-0.100721	0.281	0.312	1
Ddx5	0.104592	-0.125177	0.596	0.584	1
Grk3	0.116992	-0.104317	0.255	0.282	1
Hivep3	0.126209	-0.103722	0.375	0.402	1
Pigk	0.129092	-0.127156	0.264	0.292	1
Gabrg3	0.13607	-0.11876	0.097	0.123	1
Gabra2	0.141527	-0.100329	0.275	0.304	1
Sgip1	0.163835	-0.112016	0.413	0.431	1
Clu	0.16556	-0.110108	0.304	0.325	1
Nnat	0.221178	-0.148111	0.304	0.321	1
Nrxn3	0.230589	-0.325668	0.152	0.172	1
Bmpr1b	0.230619	-0.123637	0.41	0.409	1
Fam155a	0.264827	-0.148097	0.092	0.108	1
Ube3a	0.33996	-0.114365	0.241	0.252	1
Grip1	0.378801	-0.113182	0.092	0.104	1
Ttr	0.874689	0.138023	0.487	0.459	1

## Sheet: S3e_DEGene_AS_Cluste5_E4SSvsE4 
gene	p_val	avg_log2FC	pct.1	pct.2	p_val_adj
Neat1	4.18254e-14	-1.14278	0.706	0.979	7.32489e-10
Lsamp	1.10281e-09	0.669999	1	0.926	1.93135e-05
Xist	1.13541e-09	1.1275	0.553	0.149	1.98845e-05
Fmn1	6.33967e-09	-0.603617	0.118	0.521	0.000111027
Ttr	1.39837e-08	0.368824	0.106	0.521	0.000244897
Apod	2.99002e-08	-0.913219	0.341	0.723	0.000523642
Dgki	7.17557e-08	-0.623918	0.506	0.787	0.00125666
Cadps	5.4479e-07	-0.60969	0.129	0.457	0.00954091
Abca1	6.20497e-07	-0.580941	0.224	0.585	0.0108668
Grik2	7.40715e-07	-0.808998	0.682	0.798	0.0129721
Magi2	1.20264e-06	-0.67097	0.941	0.989	0.0210618
Dclk1	1.58359e-06	0.738109	0.776	0.511	0.0277334
Agap1	1.60301e-06	-0.476918	0.294	0.649	0.0280736
Tubb2a	1.94104e-06	0.361331	0.329	0.053	0.0339934
Adamtsl1	2.36294e-06	-0.462063	0.212	0.564	0.0413822
Gm42418	2.50778e-06	0.56849	0.929	0.819	0.0439188
Tspan7	5.89799e-06	0.534941	0.812	0.543	0.103291
Sytl2	7.48588e-06	-0.462485	0.212	0.521	0.1311
Nkain2	7.86911e-06	-0.61219	0.976	0.979	0.137812
Nav3	8.73199e-06	-0.668147	0.153	0.447	0.152923
Adamtsl3	2.27535e-05	-0.290901	0	0.191	0.398483
Calm2	2.57973e-05	0.39031	0.424	0.149	0.451789
AY036118	2.69325e-05	0.524691	0.459	0.181	0.471669
Tulp4	2.91253e-05	-0.530075	0.388	0.681	0.510072
Pde4b	3.176e-05	-0.460959	0.965	0.989	0.556212
Slc24a2	3.18437e-05	-0.546216	0.847	0.936	0.557678
Anks1b	3.46552e-05	-0.435648	0.329	0.617	0.606917
Litaf	3.75121e-05	-0.38747	0.2	0.489	0.656949
Gm37459	4.51785e-05	-0.520685	0.212	0.479	0.791211
Pex5l	4.66068e-05	-0.623477	0.612	0.809	0.816226
Calm1	4.77754e-05	0.398179	0.518	0.223	0.836691
Mpp6	5.33933e-05	-0.413675	0.082	0.33	0.935077
Mfge8	5.50635e-05	0.233554	0.188	0.011	0.964327
Gpc5	5.93683e-05	0.471699	0.965	0.755	1
Id3	6.95241e-05	-0.403106	0.071	0.309	1
Stard13	7.11888e-05	-0.497646	0.306	0.574	1
A2m	7.24646e-05	-0.411195	0	0.17	1
Gfap	7.89544e-05	-0.686679	0.153	0.394	1
Rhoj	8.32152e-05	-0.301204	0.059	0.287	1
Slc1a2	8.38517e-05	0.507424	1	0.851	1
Gm3764	8.6647e-05	0.545218	0.729	0.479	1
Ank3	9.83581e-05	-0.492876	0.635	0.787	1
Parp3	0.000101853	-0.248716	0.012	0.191	1
Ldlr	0.000108137	0.233554	0.176	0.011	1
Uty	0.000130727	-0.303263	0.106	0.351	1
Plce1	0.000145897	-0.379644	0.118	0.362	1
Myo18a	0.000151195	-0.334545	0.235	0.511	1
Gm47283	0.000156279	0.313595	0.341	0.106	1
Gnao1	0.000162172	-0.396952	0.671	0.83	1
Angpt1	0.000191032	-0.342467	0.071	0.287	1
Ank2	0.00019325	-0.432482	0.941	0.979	1
Atp1a2	0.000200309	0.405261	0.718	0.468	1
Pkp4	0.000204569	-0.415918	0.388	0.617	1
Gm13963	0.000209656	-0.364663	0.082	0.298	1
Hsp90aa1	0.000223898	0.357248	0.506	0.255	1
Ctnnal1	0.000357322	-0.26984	0.059	0.255	1
Prima1	0.000404791	-0.240861	0.035	0.213	1
Sik3	0.000406185	-0.40229	0.647	0.798	1
Nfasc	0.000497031	-0.38254	0.4	0.606	1
Rasa3	0.000507063	-0.284486	0.153	0.383	1
Ttyh1	0.000512152	0.33937	0.471	0.234	1
Rorb	0.000536505	0.514721	0.694	0.553	1
Ntsr2	0.000575722	0.249535	0.494	0.234	1
Ankrd28	0.000588539	-0.405276	0.412	0.638	1
Spock1	0.000612274	-0.257767	0.059	0.245	1
Ccdc191	0.000612274	-0.257767	0.059	0.245	1
Spin1	0.000651417	0.160465	0.118	0	1
Bcl3	0.000681553	-0.186878	0	0.128	1
Tmem108	0.000686047	-0.23705	0.047	0.223	1
St18	0.000697141	-0.503127	0.859	0.904	1
Pde10a	0.000707355	0.388469	0.188	0.032	1
Son	0.000729294	0.275365	0.894	0.702	1
Slc38a1	0.000802481	-0.324287	0.071	0.255	1
H3f3a	0.000805177	0.264937	0.306	0.106	1
Plcb1	0.000813858	0.421611	0.659	0.436	1
Ndufb11	0.000814125	0.175255	0.141	0.011	1
Cadm1	0.000886325	0.437087	0.718	0.511	1
Tmod1	0.000890788	-0.310172	0.141	0.351	1
Cd44	0.000950765	-0.274027	0.012	0.149	1
Sulf1	0.000967673	-0.222953	0.012	0.149	1
Nrxn1	0.000969219	0.304598	1	0.979	1
Aebp1	0.000975727	-0.196722	0.012	0.149	1
Vim	0.00103494	-0.423463	0.047	0.213	1
Rpl26	0.00109364	0.242809	0.235	0.064	1
Pvt1	0.00110099	-0.312908	0.165	0.372	1
Eny2	0.00117015	-0.224559	0.047	0.213	1
Ubxn11	0.00118323	-0.159657	0	0.117	1
Dcaf5	0.00123268	-0.202725	0.035	0.191	1
Ncam2	0.00127364	-0.458043	0.671	0.798	1
Ndufa4	0.00127584	0.240057	0.282	0.096	1
Eif2s3y	0.00131429	-0.242728	0.094	0.287	1
Aspa	0.00133282	-0.322725	0.565	0.787	1
Aig1	0.00136047	-0.244369	0.153	0.372	1
Cox4i1	0.00136054	0.271831	0.365	0.16	1
Gstm5	0.00137627	0.189141	0.176	0.032	1
Srpk1	0.00137627	0.189141	0.176	0.032	1
Atp5h	0.00141813	0.201232	0.235	0.064	1
Zfp536	0.00142279	-0.350127	0.671	0.809	1
Gm10863	0.00153627	-0.254889	0.118	0.319	1
Cck	0.00154651	0.216281	0.212	0.053	1
Lgi1	0.00158891	-0.281428	0.094	0.277	1
Acss1	0.00160973	0.258656	0.376	0.17	1
Lix1	0.0016239	0.2358	0.329	0.128	1
Ptn	0.00163092	0.336624	0.612	0.415	1
Tra2a	0.00164988	-0.319643	0.353	0.574	1
Atp2b1	0.00166519	0.282701	0.435	0.213	1
Phyhd1	0.0016831	-0.245592	0.059	0.223	1
Serpina3n	0.00170949	-0.170004	0.012	0.138	1
Il33	0.00171016	-0.39167	0.341	0.553	1
Fry	0.00171409	0.379086	0.482	0.266	1
1110051M20Rik	0.0017433	-0.245823	0.212	0.436	1
Wnk1	0.001751	-0.349567	0.482	0.681	1
Map3k5	0.00180573	-0.249433	0.047	0.202	1
Cfdp1	0.00184958	0.200693	0.247	0.074	1
E130308A19Rik	0.00185665	-0.234507	0.094	0.277	1
Ralgapa1	0.00187823	-0.260317	0.294	0.532	1
Gsdme	0.00189763	-0.283645	0.2	0.415	1
Cdk12	0.00194257	-0.273406	0.188	0.394	1
Kndc1	0.00195342	-0.222534	0.094	0.277	1
Rtkn2	0.00197746	-0.193218	0.024	0.16	1
Ankrd6	0.00201645	0.202913	0.188	0.043	1
Rpl13a	0.00201645	0.202913	0.188	0.043	1
Gpnmb	0.0020585	-0.239827	0	0.106	1
Dram2	0.00210083	-0.189786	0.035	0.181	1
Pnpla7	0.00212232	0.283904	0.353	0.16	1
Samd4	0.00215211	-0.308314	0.271	0.489	1
Dip2a	0.00222459	-0.290901	0.188	0.394	1
D7Ertd443e	0.00242762	-0.305195	0.424	0.649	1
Csmd1	0.00250506	-0.367974	0.153	0.351	1
Selenow	0.00251605	0.228453	0.235	0.074	1
Ctbp2	0.00257137	0.174642	0.165	0.032	1
Calr	0.00257137	0.174642	0.165	0.032	1
Add1	0.00258287	-0.251224	0.318	0.553	1
Mertk	0.00271305	0.281771	0.565	0.319	1
Mast2	0.00272926	-0.246381	0.094	0.266	1
Fam149b	0.00273931	-0.204988	0.071	0.234	1
Zdhhc14	0.00275078	-0.272722	0.376	0.585	1
Cmss1	0.00282505	0.290146	0.459	0.245	1
Frmd5	0.00283493	-0.435386	0.776	0.872	1
Ccdc114	0.00293334	-0.170004	0.012	0.128	1
Pla2g3	0.00293334	-0.170004	0.012	0.128	1
Slc41a1	0.00295842	-0.156458	0.012	0.128	1
Wdr76	0.00295842	-0.156458	0.012	0.128	1
Prpf3	0.00295842	-0.156458	0.012	0.128	1
Fos	0.00295842	-0.156458	0.012	0.128	1
Psmc3	0.00295908	0.160148	0.141	0.021	1
Stmn3	0.0029892	0.262768	0.306	0.128	1
Plxdc2	0.00300155	-0.319012	0.506	0.681	1
Rraga	0.00302557	0.145198	0.118	0.011	1
Rasgrf1	0.00302557	0.145198	0.118	0.011	1
Pttg1	0.00302557	0.145198	0.118	0.011	1
2810405F17Rik	0.00311968	-0.23705	0.047	0.191	1
Piezo2	0.00321318	-0.219214	0.024	0.149	1
Polr3h	0.00325385	0.21424	0.247	0.085	1
Nedd9	0.00340901	-0.186424	0.047	0.191	1
Rgs6	0.0034256	-0.340229	0.212	0.404	1
Tmem30a	0.00345688	0.253113	0.259	0.096	1
Slc35d1	0.003551	-0.17673	0.035	0.17	1
Soga3	0.00355425	-0.258868	0.165	0.351	1
Cyld	0.00356792	0.236621	0.318	0.138	1
Atp1b3	0.00359261	-0.224036	0.118	0.298	1
C4b	0.00360243	-0.246489	0.235	0.447	1
Ercc6l2	0.0037074	-0.235624	0.129	0.309	1
Prpf4b	0.00376714	-0.257561	0.306	0.532	1
Plpp3	0.00380505	0.377145	0.729	0.511	1
Usp40	0.00380538	0.174344	0.176	0.043	1
Chgb	0.00380538	0.174344	0.176	0.043	1
Pdlim5	0.00383739	-0.247813	0.165	0.351	1
Tor1aip2	0.00385102	0.187842	0.212	0.064	1
Slc22a4	0.00386279	-0.163555	0.024	0.149	1
Rragb	0.00395867	-0.170304	0.047	0.191	1
Ehbp1	0.00408823	-0.252886	0.247	0.447	1
S1pr1	0.00426472	0.226118	0.259	0.096	1
Atxn2l	0.00463457	0.201232	0.224	0.074	1
Dlg1	0.00467037	-0.26984	0.459	0.66	1
Chl1	0.00472894	-0.321583	0.047	0.181	1
Phka1	0.0047475	0.241413	0.4	0.202	1
Dpm1	0.0047711	-0.209086	0.129	0.309	1
Adam11	0.00479186	0.240957	0.235	0.085	1
Ube2e2	0.00485299	-0.326871	0.6	0.723	1
Gm12092	0.00500934	-0.170004	0.012	0.117	1
Prkra	0.00505479	-0.156458	0.012	0.117	1
Ephb2	0.00509914	-0.142783	0.012	0.117	1
Gm20083	0.00509914	-0.142783	0.012	0.117	1
Nkx6-2	0.00509914	-0.142783	0.012	0.117	1
D630033O11Rik	0.00509914	-0.142783	0.012	0.117	1
Zfr2	0.00509914	-0.142783	0.012	0.117	1
St3gal1	0.00509914	-0.142783	0.012	0.117	1
Sox2ot	0.00518021	-0.263385	0.647	0.84	1
Basp1	0.00521737	0.174053	0.188	0.053	1
Gm28750	0.00521737	0.174053	0.188	0.053	1
A330049N07Rik	0.0053268	-0.282896	0.271	0.457	1
Pcdh11x	0.00536643	-0.259192	0.188	0.372	1
Cacnb4	0.00547785	-0.24712	0.129	0.298	1
Fyn	0.00551554	0.236621	0.294	0.128	1
Ppp4r3a	0.00553043	-0.192497	0.059	0.202	1
D730003I15Rik	0.00565079	-0.173485	0.047	0.181	1
Snx15	0.00574658	-0.166746	0.024	0.138	1
Igsf8	0.00579095	0.211693	0.294	0.128	1
Dele1	0.00579164	0.129931	0.106	0.011	1
B2m	0.00581695	-0.17673	0.035	0.16	1
Chst8	0.00584162	-0.153326	0.024	0.138	1
Il18	0.00587092	0.259657	0.329	0.16	1
Zfp280d	0.00591503	-0.25534	0.176	0.351	1
Srsf1	0.00593454	-0.212354	0.118	0.287	1
Sox9	0.00595188	-0.163555	0.035	0.16	1
Trmt61b	0.00595188	-0.163555	0.035	0.16	1
Kcnd2	0.00600569	0.410095	0.424	0.245	1
D1Ertd622e	0.00610928	-0.243574	0.129	0.298	1
Zfp638	0.00613099	-0.28397	0.4	0.596	1
Psma1	0.00621129	0.201781	0.2	0.064	1
Phf20l1	0.00621529	-0.235406	0.235	0.426	1
Ablim2	0.00626167	-0.273303	0.212	0.394	1
Tafa5	0.00636572	-0.286753	0.224	0.404	1
Itm2b	0.00640454	0.274833	0.388	0.213	1
Serf2	0.00648705	0.186618	0.235	0.085	1
Atp6ap2	0.00661912	0.200164	0.247	0.096	1
Ptprn	0.00665612	0.174344	0.165	0.043	1
Scmh1	0.00674951	-0.217372	0.212	0.404	1
Ndufc2	0.0067574	0.173767	0.2	0.064	1
Dlg2	0.00681407	-0.296945	0.518	0.691	1
Stmn2	0.00686576	0.159845	0.165	0.043	1
Dab1	0.0069087	0.246838	0.576	0.362	1
Htra1	0.0069195	0.288393	0.365	0.191	1
Arhgef12	0.00697167	-0.25372	0.412	0.638	1
Rtf1	0.00700079	0.186618	0.247	0.096	1
Pcf11	0.0072321	-0.179897	0.071	0.213	1
4933424G05Rik	0.0072986	0.238307	0.259	0.106	1
Csmd2	0.00734019	-0.210461	0.094	0.245	1
Rnf121	0.00734019	-0.210461	0.094	0.245	1
Limch1	0.00742984	-0.279893	0.518	0.691	1
Ewsr1	0.00747069	-0.222173	0.176	0.351	1
Nav2	0.00755804	-0.317774	0.271	0.447	1
Trmt13	0.00761565	0.199646	0.259	0.106	1
Sgms1	0.00770343	-0.198286	0.094	0.245	1
Rida	0.00799887	0.187426	0.212	0.074	1
Mast3	0.00803081	-0.282223	0.318	0.5	1
Kctd3	0.0080807	-0.186008	0.094	0.245	1
Ctdspl2	0.00808592	0.186225	0.259	0.106	1
Usp34	0.00815769	-0.241825	0.341	0.532	1
Lmtk2	0.00832002	-0.170304	0.059	0.191	1
Sgce	0.00832002	-0.170304	0.059	0.191	1
Pcnp	0.00832002	-0.170304	0.059	0.191	1
Tsc22d4	0.00841932	-0.242618	0.247	0.426	1
Nasp	0.00847512	0.159995	0.141	0.032	1
Col4a5	0.00850786	-0.199248	0.047	0.17	1
Etnk1	0.00851167	-0.224036	0.129	0.287	1
Sirt3	0.00867938	-0.142783	0.012	0.106	1
Clip1	0.00868703	0.145198	0.141	0.032	1
Gtpbp4	0.00868703	0.145198	0.141	0.032	1
Mia2	0.00869859	0.196728	0.341	0.17	1
Mrpl24	0.00875706	-0.128977	0.012	0.106	1
Adam9	0.00875706	-0.128977	0.012	0.106	1
Mocs2	0.00875706	-0.128977	0.012	0.106	1
Sel1l3	0.00901377	-0.173485	0.047	0.17	1
Setd7	0.00902378	0.22391	0.282	0.128	1
Crppa	0.00902644	-0.244369	0.176	0.34	1
Pcdh17	0.00903538	0.236621	0.294	0.138	1
Rpl15	0.00907024	0.200693	0.224	0.085	1
Lrrc4c	0.00918209	-0.305463	0.718	0.83	1
Spon1	0.00920223	-0.167186	0.059	0.191	1
Terf1	0.00927316	-0.160428	0.047	0.17	1
Dusp15	0.00927316	-0.160428	0.047	0.17	1
Trpm7	0.00930055	-0.204548	0.271	0.479	1
Lrrc49	0.0093372	-0.201605	0.082	0.223	1
Ifi27	0.0093372	-0.189221	0.082	0.223	1
Gm37240	0.00941175	-0.218765	0.306	0.511	1
Prkar1a	0.00954435	0.187018	0.224	0.085	1
Sorbs2os	0.00970105	-0.166746	0.024	0.128	1
Aldh1l2	0.00970105	-0.153326	0.024	0.128	1
Cdc40	0.00974682	-0.17673	0.082	0.223	1
Ppp2ca	0.00974682	-0.17673	0.082	0.223	1
Macf1	0.00981561	0.261563	0.894	0.819	1
Slc7a14	0.00986102	-0.139779	0.024	0.128	1
Gm20515	0.00986102	-0.139779	0.024	0.128	1
Cpne8	0.00988985	-0.150258	0.035	0.149	1
Cox6c	0.00992663	0.226882	0.235	0.096	1
Rhou	0.0100267	-0.256543	0.259	0.436	1
Prxl2a	0.0100381	0.173212	0.224	0.085	1
Grin2b	0.0100934	0.181724	0.365	0.181	1
Jade2	0.0101648	0.145198	0.118	0.021	1
Nlgn1	0.0102282	0.318649	0.835	0.755	1
Ptprd	0.010282	-0.241246	0.906	0.947	1
Zfp276	0.010348	0.130091	0.118	0.021	1
Camk2b	0.010348	0.130091	0.118	0.021	1
Rsl1d1	0.010348	0.130091	0.118	0.021	1
Mrpl18	0.010348	0.130091	0.118	0.021	1
Yju2	0.010348	0.130091	0.118	0.021	1
Acsbg1	0.0104323	0.205571	0.388	0.213	1
Ilf2	0.0105091	-0.144309	0.047	0.17	1
Fbxo21	0.0105091	-0.144309	0.047	0.17	1
Slc44a1	0.0106681	-0.285042	0.318	0.489	1
Ptprk	0.0111053	-0.22625	0.4	0.596	1
Alms1	0.0111135	-0.179897	0.071	0.202	1
Chchd10	0.0112072	0.187842	0.188	0.064	1
A230001M10Rik	0.0112779	-0.208984	0.306	0.5	1
Sgip1	0.0113398	0.250551	0.506	0.33	1
Gm31356	0.0114187	-0.444014	0.282	0.436	1
Slc38a3	0.0115442	-0.167186	0.071	0.202	1
Macrod1	0.0116729	0.159553	0.188	0.064	1
Kirrel3	0.0117678	-0.41968	0.624	0.766	1
Dag1	0.0118564	0.159845	0.153	0.043	1
Amy1	0.0119985	-0.16759	0.106	0.255	1
Micu1	0.0119985	-0.16759	0.106	0.255	1
Gria2	0.0120848	0.300317	0.682	0.489	1
Dstn	0.0122206	0.145198	0.153	0.043	1
Napg	0.0122206	0.145198	0.153	0.043	1
Slco1c1	0.0122239	0.342499	0.376	0.223	1
App	0.0122441	-0.289205	0.553	0.713	1
Sh3d19	0.0124635	-0.217372	0.353	0.543	1
Ptprz1	0.0124858	0.231852	0.835	0.691	1
Lrrc4	0.0125646	-0.212354	0.118	0.266	1
Ddr1	0.0125654	-0.212696	0.188	0.351	1
Robo2	0.0125735	-0.254889	0.129	0.277	1
Zmynd11	0.012697	-0.17673	0.153	0.319	1
Cspp1	0.0127459	-0.203697	0.224	0.394	1
Wdr17	0.0128264	0.257187	0.953	0.862	1
Atp5f1	0.012998	0.17167	0.294	0.138	1
Adamts9	0.0132305	-0.192497	0.059	0.181	1
Gcc2	0.0133432	0.159004	0.235	0.096	1
Pepd	0.0133749	-0.157365	0.059	0.181	1
Map6	0.0133749	-0.157365	0.059	0.181	1
Grm3	0.0135254	0.378175	0.718	0.649	1
Acot7	0.0135803	0.173487	0.2	0.074	1
Ythdf3	0.0137809	-0.21413	0.165	0.319	1
Lcorl	0.0138878	-0.204745	0.176	0.34	1
Nit1	0.0142037	0.159412	0.2	0.074	1
Ppil2	0.0142037	0.159412	0.2	0.074	1
Dst	0.0144391	-0.237522	0.553	0.734	1
Asap2	0.0145857	-0.204745	0.2	0.362	1
Ccdc148	0.0146462	-0.160428	0.047	0.16	1
Lrrc8c	0.0146462	-0.160428	0.047	0.16	1
Gm12224	0.0146651	-0.17673	0.082	0.213	1
Fam135a	0.0147754	-0.202725	0.165	0.319	1
Rbm6	0.0148004	-0.158418	0.259	0.457	1
Atp1a3	0.0148951	0.174053	0.165	0.053	1
Lgr4	0.0149285	0.255756	0.341	0.191	1
Ppp2r3a	0.0150334	-0.191328	0.306	0.489	1
Mttp	0.0150593	-0.147253	0.047	0.16	1
Tma16	0.0150593	-0.147253	0.047	0.16	1
4930455C13Rik	0.0150593	-0.147253	0.047	0.16	1
Chd6	0.0151511	0.237562	0.447	0.287	1
Ubr1	0.0152915	-0.16413	0.082	0.213	1
Nap1l1	0.0154324	0.159697	0.165	0.053	1
Il1rap	0.0154966	-0.25724	0.306	0.468	1
Psmb5	0.0156889	0.130248	0.129	0.032	1
Slc14a2	0.015737	-0.166746	0.024	0.117	1
Mdga2	0.0158003	0.317379	0.906	0.755	1
Rab22a	0.0159263	-0.150258	0.035	0.138	1
Dcaf10	0.0159263	-0.150258	0.035	0.138	1
1600020E01Rik	0.0159533	-0.157365	0.047	0.16	1
Ankfy1	0.0159834	0.145198	0.165	0.053	1
Trappc12	0.0159834	0.145198	0.165	0.053	1
Amer2	0.0159834	0.145198	0.165	0.053	1
Sdhb	0.0160025	-0.153326	0.024	0.117	1
Pros1	0.0160025	-0.153326	0.024	0.117	1
Slain2	0.0162683	-0.139779	0.024	0.117	1
Gcnt7	0.0162856	-0.136837	0.035	0.138	1
Dhx32	0.0162856	-0.136837	0.035	0.138	1
Cstf3	0.0162904	-0.17083	0.129	0.277	1
Gpm6a	0.0163562	0.213216	0.6	0.415	1
Zdhhc17	0.0163862	-0.197404	0.141	0.287	1
Gm15886	0.0165345	-0.126104	0.024	0.117	1
Plpbp	0.0165345	-0.126104	0.024	0.117	1
Ppil6	0.0165345	-0.126104	0.024	0.117	1
Klhl15	0.0165345	-0.126104	0.024	0.117	1
Gstm1	0.0165544	0.159553	0.165	0.053	1
Dock10	0.0167042	-0.357705	0.8	0.798	1
Ywhah	0.0167332	0.159273	0.212	0.085	1
Rmst	0.0167988	0.228339	0.365	0.202	1
Bcan	0.0168015	0.242222	0.365	0.213	1
Tjp2	0.0169474	-0.179642	0.165	0.319	1
Arap2	0.0170724	-0.235074	0.365	0.564	1
Rplp1	0.0172387	0.171915	0.259	0.117	1
Glul	0.0173199	0.327575	0.518	0.383	1
Nxpe4	0.0174032	-0.16759	0.106	0.245	1
Wwp1	0.0174457	-0.154362	0.188	0.362	1
Aopep	0.0174857	-0.174262	0.282	0.479	1
1700111E14Rik	0.0176069	-0.282896	0.247	0.404	1
Large1	0.017742	0.184726	0.271	0.128	1
Mt1	0.0178635	-0.314234	0.341	0.5	1
Slx4ip	0.0182218	-0.109616	0.024	0.117	1
Snx29	0.0182843	-0.155311	0.106	0.245	1
Ccser1	0.0183557	-0.237659	0.176	0.33	1
Hsd11b1	0.0187641	0.130091	0.106	0.021	1
Ncdn	0.0187641	0.130091	0.106	0.021	1
Gle1	0.0190683	0.159553	0.176	0.064	1
Snap25	0.0190683	0.159553	0.176	0.064	1
Myl6	0.0190683	0.159553	0.176	0.064	1
Lhx2	0.019097	0.114824	0.106	0.021	1
Neurod6	0.019097	0.114824	0.106	0.021	1
Cul4b	0.019097	0.114824	0.106	0.021	1
Myo1e	0.0191504	-0.196591	0.188	0.34	1
Negr1	0.0191742	0.277953	0.659	0.479	1
Sumo2	0.0193152	0.186225	0.235	0.106	1
Prickle2	0.0193412	-0.263267	0.647	0.766	1
Pard3b	0.0193438	-0.218856	0.224	0.394	1
Ctnnd1	0.0194806	-0.16759	0.118	0.255	1
Myo1d	0.0196251	-0.186646	0.294	0.468	1
Snap23	0.0198339	0.145198	0.176	0.064	1
Fat1	0.0198339	0.145198	0.176	0.064	1
Psma4	0.0198339	0.145198	0.176	0.064	1
Nr2f1	0.0198339	0.145198	0.176	0.064	1
Asph	0.0205482	0.159004	0.224	0.096	1
Edil3	0.0205623	-0.277592	0.824	0.862	1
Lztr1	0.0208188	0.145198	0.141	0.043	1
Bmpr1b	0.0209378	-0.263765	0.341	0.5	1
Xrcc5	0.0212472	-0.144309	0.059	0.17	1
Lrrfip2	0.0212472	-0.144309	0.059	0.17	1
Gng7	0.0212472	-0.144309	0.059	0.17	1
Paqr8	0.0215325	0.239835	0.365	0.213	1
Cacna2d3	0.0216612	-0.186424	0.047	0.149	1
Synj2	0.021955	-0.150787	0.153	0.309	1
Pts	0.022033	0.130843	0.176	0.064	1
Cbx1	0.022211	-0.145703	0.094	0.223	1
Ddhd2	0.0222201	-0.179642	0.153	0.298	1
Nhsl1	0.0223276	0.236106	0.412	0.255	1
Kif13b	0.0226305	-0.178805	0.482	0.628	1
Itgb1	0.022662	0.159412	0.188	0.074	1
Usp25	0.0227332	-0.16413	0.082	0.202	1
Xkr4	0.0229603	-0.252394	0.224	0.362	1
Larp4b	0.023039	-0.170578	0.106	0.234	1
Ppp1r10	0.0233608	-0.164657	0.129	0.266	1
Trmt1l	0.0235405	-0.147253	0.047	0.149	1
Rbmx	0.0236641	0.145198	0.188	0.074	1
Gm13905	0.023675	-0.151419	0.082	0.202	1
Srsf6	0.023675	-0.151419	0.082	0.202	1
Rusc2	0.023675	-0.151419	0.082	0.202	1
4732471J01Rik	0.023675	-0.151419	0.082	0.202	1
Commd10	0.0237404	-0.128367	0.059	0.17	1
Garem1	0.0239581	0.219837	0.341	0.202	1
Nbeal1	0.0240291	-0.198756	0.212	0.362	1
Gja1	0.0240861	0.205571	0.353	0.202	1
Thoc1	0.0241809	-0.158194	0.106	0.234	1
Wipf1	0.0241833	-0.149249	0.188	0.351	1
4732440D04Rik	0.0241883	-0.133956	0.047	0.149	1
Pllp	0.0241883	-0.133956	0.047	0.149	1
Rexo2	0.0241883	-0.133956	0.047	0.149	1
Cd99l2	0.0241883	-0.133956	0.047	0.149	1
Tmlhe	0.0241883	-0.133956	0.047	0.149	1
Man1a	0.0248793	-0.198286	0.094	0.213	1
5330438D12Rik	0.0249229	-0.216068	0.365	0.521	1
Tent4b	0.0249313	0.173212	0.2	0.085	1
Ndufa12	0.0255175	0.159697	0.153	0.053	1
Hnrnpa2b1	0.0256664	-0.153816	0.576	0.777	1
Psme4	0.0256988	-0.211367	0.259	0.404	1
Dcun1d4	0.0257705	-0.361762	0.118	0.234	1
Sclt1	0.0258096	-0.179529	0.212	0.362	1
Cnot2	0.0260108	-0.230014	0.188	0.33	1
Stmn1	0.0260445	0.184726	0.282	0.149	1
Saraf	0.0261401	0.159273	0.2	0.085	1
Slc39a14	0.0263511	-0.192497	0.071	0.181	1
Agtpbp1	0.0263646	-0.179764	0.118	0.245	1
Pls1	0.0263775	-0.195839	0.224	0.372	1
Uchl1	0.0264053	0.145198	0.153	0.053	1
Tril	0.0264053	0.145198	0.153	0.053	1
Snca	0.0264053	0.145198	0.153	0.053	1
Eif4b	0.0264053	0.145198	0.153	0.053	1
Armc9	0.0265635	-0.123291	0.035	0.128	1
Garnl3	0.0265635	-0.123291	0.035	0.128	1
Ggta1	0.0265635	-0.123291	0.035	0.128	1
Flii	0.0265635	-0.123291	0.035	0.128	1
Hnrnpll	0.0265635	-0.123291	0.035	0.128	1
Fam120b	0.026665	-0.135822	0.082	0.202	1
Gm4876	0.0267815	-0.254889	0.141	0.266	1
Zcchc4	0.0270949	-0.126104	0.024	0.106	1
Gstt2	0.0270949	-0.126104	0.024	0.106	1
Glod4	0.0270949	-0.126104	0.024	0.106	1
Spag9	0.0272135	-0.172542	0.447	0.649	1
E130102H24Rik	0.0272489	0.208763	0.318	0.181	1
Kif5b	0.0273139	-0.168302	0.2	0.351	1
Mrps26	0.0273147	0.130551	0.153	0.053	1
Abcd2	0.0273147	0.130551	0.153	0.053	1
Cnksr2	0.0273147	0.130551	0.153	0.053	1
Spata17	0.027322	0.130248	0.118	0.032	1
Itfg2	0.027322	0.130248	0.118	0.032	1
Ubap2	0.0273244	-0.154362	0.071	0.181	1
Pip5k1a	0.0273946	0.145198	0.2	0.085	1
Arhgef10	0.0274249	-0.15346	0.153	0.298	1
Mpdz	0.0274881	-0.142927	0.106	0.234	1
0610009E02Rik	0.0275323	-0.112298	0.024	0.106	1
Snrnp40	0.0275323	-0.112298	0.024	0.106	1
Jakmip1	0.0275323	-0.112298	0.024	0.106	1
Usp10	0.0275323	-0.112298	0.024	0.106	1
Fbxl12os	0.0275323	-0.112298	0.024	0.106	1
Rpl36al	0.0275323	-0.112298	0.024	0.106	1
4933433G19Rik	0.0275323	-0.112298	0.024	0.106	1
Zfp738	0.0275323	-0.112298	0.024	0.106	1
Samd12	0.0275323	-0.112298	0.024	0.106	1
Gm31323	0.0275323	-0.112298	0.024	0.106	1
Aco2	0.0276869	0.158618	0.259	0.128	1
Atp6v1h	0.0277657	-0.16759	0.118	0.245	1
Eri2	0.027971	0.115141	0.118	0.032	1
Inpp5k	0.027971	0.115141	0.118	0.032	1
Acat3	0.027971	0.115141	0.118	0.032	1
Lncpint	0.0281844	-0.228481	0.306	0.457	1
Clip2	0.028324	-0.141423	0.071	0.181	1
Sucla2	0.028324	-0.141423	0.071	0.181	1
Snx13	0.0284469	-0.161133	0.094	0.213	1
Herc2	0.0284967	0.184017	0.306	0.17	1
Diaph2	0.0289669	-0.168911	0.259	0.426	1
Bcas3	0.0290806	-0.166388	0.247	0.415	1
Tmc7	0.0290995	-0.146983	0.129	0.266	1
Runx2	0.0291656	-0.106989	0.035	0.128	1
Rbm5	0.0292249	0.206598	0.365	0.223	1
Ift43	0.029226	-0.155311	0.118	0.245	1
Mpzl1	0.029386	-0.188703	0.129	0.255	1
Gm26673	0.0294081	-0.151419	0.071	0.181	1
Zfr	0.0294495	-0.194494	0.294	0.457	1
Emc10	0.0294511	0.159137	0.212	0.096	1
Srebf2	0.029459	0.184369	0.282	0.149	1
Kansl1l	0.0298632	-0.193891	0.318	0.479	1
Papola	0.0300753	-0.202725	0.165	0.298	1
Cux2	0.0303781	0.100344	0.118	0.032	1
Fam133b	0.0308477	0.172679	0.224	0.106	1
Mdm4	0.0310497	-0.17673	0.129	0.255	1
S100a6	0.0313074	-0.157365	0.059	0.16	1
Prag1	0.0313074	-0.157365	0.059	0.16	1
Rab10	0.031643	-0.162924	0.176	0.33	1
Khdrbs3	0.0318851	0.145198	0.165	0.064	1
Dusp11	0.0320945	-0.179642	0.165	0.298	1
Itpkb	0.0321023	-0.250103	0.082	0.191	1
Zer1	0.0323098	-0.144309	0.059	0.16	1
Iqch	0.0323098	-0.144309	0.059	0.16	1
Gm16541	0.0323098	-0.144309	0.059	0.16	1
Luzp1	0.0324798	-0.167186	0.059	0.16	1
Eif4h	0.0326095	0.172419	0.224	0.106	1
Mfap3l	0.0327989	0.145198	0.212	0.096	1
Cdk8	0.0330181	0.183	0.318	0.181	1
Tom1l1	0.033334	-0.131133	0.059	0.16	1
Dennd1a	0.0335027	0.270729	0.576	0.436	1
Rcbtb1	0.0336822	-0.163433	0.271	0.426	1
Pwwp2a	0.0346374	-0.127328	0.153	0.287	1
Prpf38b	0.0347625	-0.151419	0.082	0.191	1
Bclaf1	0.035003	-0.17398	0.212	0.351	1
Vcp	0.0354475	0.158873	0.235	0.117	1
Ptprt	0.0359263	0.290875	0.588	0.479	1
Hdac11	0.0361537	-0.138595	0.082	0.191	1
Fermt2	0.036237	0.244734	0.424	0.298	1
Umad1	0.0362561	-0.145703	0.106	0.223	1
5033421B08Rik	0.0364186	-0.147253	0.047	0.138	1
4930419G24Rik	0.0366169	-0.22826	0.424	0.574	1
Ubb	0.0368691	0.170733	0.294	0.16	1
Rasgrp1	0.0370274	0.115451	0.129	0.043	1
Psma7	0.0370274	0.115451	0.129	0.043	1
Ndufb5	0.0370274	0.115451	0.129	0.043	1
Sdf4	0.0370274	0.115451	0.129	0.043	1
Akt2	0.0370274	0.115451	0.129	0.043	1
Gpi1	0.0370274	0.115451	0.129	0.043	1
Med24	0.0370274	0.115451	0.129	0.043	1
Gjb6	0.0370274	0.115451	0.129	0.043	1
Diaph3	0.0370274	0.115451	0.129	0.043	1
Spaca6	0.0370274	0.115451	0.129	0.043	1
Dhx57	0.0370274	0.115451	0.129	0.043	1
Atf7ip	0.0372405	0.181724	0.353	0.213	1
Gm42756	0.0374015	-0.133956	0.047	0.138	1
AW549877	0.0374015	-0.133956	0.047	0.138	1
Plxnb3	0.0374015	-0.133956	0.047	0.138	1
Fam234a	0.0374091	0.158744	0.235	0.117	1
Sfpq	0.0376724	-0.184951	0.235	0.372	1
Syne1	0.0379363	0.161974	0.694	0.521	1
Nt5c2	0.0380287	0.171915	0.259	0.138	1
Zcchc7	0.0382047	-0.212354	0.4	0.553	1
Zfp639	0.0384007	-0.120536	0.047	0.138	1
2610301B20Rik	0.0384007	-0.120536	0.047	0.138	1
Uvssa	0.0384007	-0.120536	0.047	0.138	1
Zadh2	0.0384007	-0.120536	0.047	0.138	1
Papss2	0.0384007	-0.120536	0.047	0.138	1
Rpgr	0.0384007	-0.120536	0.047	0.138	1
Aldoa	0.0387075	0.130843	0.176	0.074	1
Cwc27	0.0392912	-0.137532	0.129	0.255	1
Nedd4l	0.0398548	0.145198	0.306	0.17	1
Mag	0.0398667	-0.174559	0.412	0.585	1
Iqgap1	0.0398942	-0.131133	0.047	0.138	1
Cap2	0.0398942	-0.131133	0.047	0.138	1
Csgalnact1	0.0400943	0.180822	0.376	0.234	1
Cd38	0.0401823	0.100804	0.129	0.043	1
P4ha1	0.0402133	0.173212	0.188	0.085	1
Ilkap	0.0402667	-0.122998	0.082	0.191	1
Rab31	0.0403539	-0.309061	0.447	0.553	1
Mmd2	0.0404489	0.157171	0.388	0.245	1
Kazn	0.0407515	-0.130437	0.106	0.223	1
Hlf	0.0408046	0.130984	0.176	0.074	1
Gfra1	0.0409049	-0.200577	0.129	0.245	1
Mrps6	0.041094	-0.150258	0.035	0.117	1
Lrrc8b	0.0412317	-0.15346	0.176	0.309	1
Ift122	0.0419868	-0.123291	0.035	0.117	1
Flrt1	0.0419868	-0.123291	0.035	0.117	1
Galnt2	0.0420013	-0.141423	0.071	0.17	1
Ptpn13	0.0425164	0.116629	0.176	0.074	1
2022-09-01	0.0427622	-0.148533	0.094	0.202	1
Gabpb1	0.0428898	-0.109616	0.035	0.117	1
Gpr146	0.0428898	-0.109616	0.035	0.117	1
Stambp	0.0428898	-0.109616	0.035	0.117	1
Rnf141	0.0428898	-0.109616	0.035	0.117	1
Ccdc59	0.0428898	-0.109616	0.035	0.117	1
Gm49003	0.0428898	-0.109616	0.035	0.117	1
Ddx23	0.0428898	-0.109616	0.035	0.117	1
Ranbp3l	0.0429643	0.131123	0.176	0.074	1
Pard3bos1	0.0432064	-0.142927	0.118	0.234	1
Ensa	0.0434842	-0.128367	0.071	0.17	1
Rnf138	0.0434842	-0.128367	0.071	0.17	1
Pcdh9	0.0436775	-0.203228	1	1	1
Ugt8a	0.0437465	-0.166388	0.259	0.404	1
Ahcyl2	0.0437676	-0.135703	0.2	0.34	1
Tsc22d1	0.0438387	0.212312	0.224	0.117	1
Nrgn	0.0440069	0.130984	0.188	0.085	1
Hmox2	0.0440069	0.130984	0.188	0.085	1
Caskin1	0.0440069	0.130984	0.188	0.085	1
U2af1	0.0440069	0.130984	0.188	0.085	1
Pgam1	0.0444027	0.130551	0.141	0.053	1
Tsix	0.0444188	0.159004	0.188	0.085	1
Tmtc2	0.0445017	-0.211287	0.424	0.564	1
Sf3b3	0.0446057	-0.135822	0.094	0.202	1
Eps8	0.0452708	0.222504	0.259	0.149	1
Mrtfb	0.0455006	-0.164657	0.129	0.245	1
A930037H05Rik	0.0455948	-0.106989	0.035	0.117	1
Inpp5a	0.0456385	-0.145703	0.094	0.202	1
Brd3	0.0458683	0.115754	0.141	0.053	1
Atp5k	0.0458683	0.115754	0.141	0.053	1
Tpi1	0.0458683	0.115754	0.141	0.053	1
Syt17	0.0458683	0.115754	0.141	0.053	1
Ric8b	0.0458683	0.115754	0.141	0.053	1
Pfkm	0.0458683	0.115754	0.141	0.053	1
Ppp2r2b	0.0459675	0.16774	0.424	0.277	1
Ubash3b	0.0462727	-0.188226	0.165	0.287	1
Gpc6	0.0463544	0.112031	0.4	0.255	1
Arhgef4	0.046435	-0.179424	0.224	0.362	1
Selenop	0.0466265	0.102554	0.176	0.074	1
Atp5c1	0.0466672	0.145198	0.2	0.096	1
Spen	0.0466672	0.145198	0.2	0.096	1
Wwtr1	0.0468791	0.158254	0.282	0.16	1
Nup98	0.0468791	0.158254	0.282	0.16	1
Zfp532	0.0469561	-0.17673	0.259	0.394	1
Ubr3	0.0470354	-0.135703	0.235	0.383	1
Atxn7	0.0471518	-0.187785	0.2	0.33	1
Nim1k	0.0477107	-0.120263	0.129	0.255	1
Pebp1	0.0479065	0.145198	0.271	0.149	1
Nlk	0.0479489	-0.152483	0.129	0.245	1
Hbp1	0.0479489	-0.152483	0.129	0.245	1
1700025G04Rik	0.0479676	-0.1126	0.071	0.17	1
Ppp6c	0.0479676	-0.1126	0.071	0.17	1
Uba5	0.0479676	-0.1126	0.071	0.17	1
Psmb4	0.0480643	0.115141	0.106	0.032	1
Jph4	0.0480643	0.115141	0.106	0.032	1
Rpl19	0.0483261	0.159004	0.212	0.106	1
Appl2	0.0486795	0.202229	0.412	0.277	1
Ocrl	0.0489384	-0.158194	0.106	0.213	1
Ccdc85a	0.0492028	0.158137	0.282	0.16	1
Creb1	0.049242	-0.17673	0.165	0.287	1
Cpeb2	0.049242	-0.17673	0.165	0.287	1
2210408F21Rik	0.0496519	-0.173871	0.165	0.287	1
Dclk2	0.0497704	0.101255	0.141	0.053	1
Ephb1	0.0500487	-0.191328	0.318	0.457	1
Gli3	0.0500707	0.169243	0.388	0.255	1
Cd46	0.0500771	-0.144309	0.059	0.149	1
Fstl1	0.050459	0.145198	0.153	0.064	1
Pdcd4	0.0510916	0.118726	0.271	0.149	1
Arsg	0.0513816	0.131259	0.2	0.096	1
Heatr5a	0.0515942	0.100344	0.106	0.032	1
Gmeb2	0.0516085	-0.117836	0.059	0.149	1
Tgfbr1	0.0516085	-0.117836	0.059	0.149	1
F3	0.0518907	0.214461	0.388	0.266	1
Opalin	0.052159	-0.16559	0.212	0.34	1
Snx25	0.0523358	0.130698	0.153	0.064	1
Nbas	0.0523388	0.199646	0.471	0.351	1
Jakmip3	0.0523737	-0.156986	0.212	0.34	1
Fez1	0.0524334	0.132259	0.294	0.17	1
Srgap1	0.0525132	-0.238131	0.306	0.426	1
Ncoa7	0.0526046	-0.15346	0.165	0.287	1
Rbm39	0.0526517	-0.133267	0.612	0.766	1
Atp2c1	0.0534183	0.192504	0.388	0.266	1
2900097C17Rik	0.0535475	0.131259	0.212	0.106	1
Tmem208	0.0535475	0.131259	0.212	0.106	1
Rufy2	0.0535608	-0.133103	0.106	0.213	1
Fjx1	0.0538791	0.117184	0.2	0.096	1
Mapt	0.0539255	-0.222735	0.694	0.83	1
Birc6	0.0541862	-0.187377	0.271	0.394	1
2022-03-02	0.0542178	0.158744	0.224	0.117	1
Swap70	0.0542634	0.116052	0.153	0.064	1
Rpl36	0.0542634	0.116052	0.153	0.064	1
Gm50232	0.0542634	0.116052	0.153	0.064	1
Gm48765	0.0542776	0.171915	0.247	0.138	1
Tpd52l2	0.0544198	-0.125656	0.082	0.181	1
Smo	0.0544198	-0.125656	0.082	0.181	1
Srcap	0.0544198	-0.125656	0.082	0.181	1
B3galt5	0.0544198	-0.125656	0.082	0.181	1
Zfp318	0.0547467	-0.115192	0.059	0.149	1
Lman1	0.0547467	-0.115192	0.059	0.149	1
Desi1	0.0548692	-0.145581	0.2	0.33	1
Abtb2	0.0549317	0.158744	0.235	0.128	1
Gm49417	0.0551038	-0.105125	0.094	0.202	1
Stag1	0.0554328	-0.198756	0.4	0.543	1
Kcnab1	0.055871	-0.300746	0.388	0.5	1
2022-03-06	0.0560973	0.131392	0.212	0.106	1
Msi2	0.0565061	0.202279	0.859	0.798	1
Trerf1	0.0568258	0.116343	0.153	0.064	1
Mt2	0.0571979	-0.155311	0.118	0.223	1
Pdss2	0.0571979	-0.155311	0.118	0.223	1
Spred1	0.0577311	0.183	0.318	0.202	1
Jakmip2	0.0577505	0.131392	0.224	0.117	1
Rad23b	0.0577614	-0.122998	0.082	0.181	1
Rp9	0.0577614	-0.122998	0.082	0.181	1
Mbip	0.0577614	-0.122998	0.082	0.181	1
Gabbr1	0.0581659	0.184369	0.271	0.16	1
Immt	0.0581756	0.145198	0.235	0.128	1
Intu	0.0586918	-0.120536	0.047	0.128	1
Adcy5	0.0586918	-0.120536	0.047	0.128	1
Thoc2	0.0587258	-0.143047	0.2	0.33	1
Relch	0.0592761	-0.126882	0.224	0.362	1
Lhfp	0.0592881	0.169045	0.365	0.234	1
Tnik	0.0593017	0.192504	0.576	0.426	1
Qk	0.0593612	-0.17246	0.941	0.979	1
A330015K06Rik	0.0595119	-0.263608	0.306	0.436	1
Rps6ka3	0.0595475	-0.117836	0.106	0.213	1
Srrt	0.0596833	0.130843	0.165	0.074	1
Akr1b3	0.0596833	0.130843	0.165	0.074	1
Celf2	0.0599925	0.256229	0.588	0.479	1
Rnpep	0.0602049	-0.106989	0.047	0.128	1
Tiprl	0.0602049	-0.106989	0.047	0.128	1
Ppp2r2d	0.0602049	-0.106989	0.047	0.128	1
Ctsd	0.0602049	-0.106989	0.047	0.128	1
Lemd3	0.0602049	-0.106989	0.047	0.128	1
Sgcd	0.0602049	-0.106989	0.047	0.128	1
Samd8	0.0602049	-0.106989	0.047	0.128	1
Derl1	0.0602049	-0.106989	0.047	0.128	1
Puf60	0.0602049	-0.106989	0.047	0.128	1
Spindoc	0.0602049	-0.106989	0.047	0.128	1
Clcn5	0.0602049	-0.106989	0.047	0.128	1
Exoc4	0.0602956	-0.256007	0.435	0.532	1
Zmynd8	0.0603526	0.145198	0.388	0.255	1
Cacna1a	0.0604979	0.158618	0.235	0.128	1
Npm1	0.0607953	0.145198	0.235	0.128	1
Ppm1k	0.0611789	0.115451	0.118	0.043	1
Fbxw11	0.0612619	0.145198	0.247	0.138	1
Pcolce2	0.0615422	-0.141423	0.071	0.16	1
Trpc4ap	0.0615708	0.131523	0.235	0.128	1
Dmxl1	0.0617023	-0.123989	0.329	0.479	1
Ube2h	0.0617678	0.170733	0.306	0.191	1
Ubr4	0.0620899	0.116343	0.165	0.074	1
Uqcrq	0.0620899	0.116343	0.165	0.074	1
Rab34	0.0620899	0.116343	0.165	0.074	1
Zmat2	0.0620899	0.116343	0.165	0.074	1
Npat	0.0622661	-0.146983	0.153	0.266	1
Cdip1	0.0624452	0.170509	0.318	0.202	1
Unc50	0.0628586	0.100344	0.118	0.043	1
Cacybp	0.0628586	0.100344	0.118	0.043	1
Slc25a51	0.0628586	0.100344	0.118	0.043	1
Tmem50a	0.0628586	0.100344	0.118	0.043	1
Hadhb	0.0628586	0.100344	0.118	0.043	1
Adcyap1r1	0.0628586	0.100344	0.118	0.043	1
Strn4	0.0628586	0.100344	0.118	0.043	1
Gys1	0.0628586	0.100344	0.118	0.043	1
Nphp3	0.0628586	0.100344	0.118	0.043	1
Myl12b	0.0628586	0.100344	0.118	0.043	1
Pde7a	0.0629132	-0.130437	0.118	0.223	1
Tab2	0.0634447	-0.196591	0.176	0.287	1
1700084C06Rik	0.0636487	-0.128367	0.071	0.16	1
Ctsb	0.0636487	-0.128367	0.071	0.16	1
Gm26672	0.0637159	0.117717	0.224	0.117	1
Washc2	0.0639183	0.158254	0.282	0.17	1
Crot	0.0639586	0.145198	0.247	0.138	1
Fat3	0.0640783	0.170733	0.271	0.16	1
4930587E11Rik	0.0643488	-0.136837	0.035	0.106	1
Unc5c	0.0644753	-0.337303	0.471	0.606	1
Ndst4	0.0648523	0.116629	0.165	0.074	1
Nufip2	0.0648707	-0.148161	0.188	0.309	1
Cspg5	0.0656726	0.228856	0.447	0.319	1
Mon2	0.0656739	-0.152483	0.129	0.234	1
Gm20528	0.0657148	-0.136837	0.035	0.106	1
Ssu72	0.0659504	-0.122998	0.094	0.191	1
Dpyd	0.0660555	-0.132655	0.259	0.394	1
Pde8b	0.0660794	0.145198	0.388	0.255	1
Stox2	0.0662249	-0.155669	0.412	0.585	1
Cox7a2	0.0663988	0.130984	0.176	0.085	1
Rgl1	0.0667194	-0.127821	0.118	0.223	1
Atp11a	0.0669929	-0.133103	0.094	0.191	1
Gm37768	0.0670944	-0.109616	0.035	0.106	1
Ints13	0.0670944	-0.109616	0.035	0.106	1
Camta1	0.0672891	-0.120147	0.2	0.33	1
Fxr1	0.0672966	-0.16559	0.212	0.33	1
Ptms	0.06744	0.102129	0.165	0.074	1
Adgrl1	0.06744	0.102129	0.165	0.074	1
Rpl24	0.06744	0.102129	0.165	0.074	1
Nfat5	0.0675338	-0.181453	0.353	0.5	1
Ube4a	0.0678654	0.131777	0.247	0.138	1
Pcdh7	0.0681241	0.13632	0.635	0.479	1
Kalrn	0.0685413	0.207126	0.306	0.202	1
Ralgps1	0.0687555	-0.223189	0.282	0.394	1
Dgkd	0.0692921	0.116629	0.176	0.085	1
Tm2d1	0.0692921	0.116629	0.176	0.085	1
Rps26	0.0692921	0.116629	0.176	0.085	1
Slco3a1	0.069659	-0.144309	0.165	0.277	1
Xpo7	0.069659	-0.144309	0.165	0.277	1
Ccnh	0.0699084	-0.11533	0.118	0.223	1
Cmtm5	0.070186	0.145198	0.294	0.181	1
Lgi4	0.0702189	-0.182607	0.153	0.255	1
Gm20713	0.0702852	0.261295	0.647	0.521	1
Abl2	0.0707515	0.172419	0.212	0.117	1
Myo10	0.0710057	0.179686	0.4	0.277	1
Ppp1r16b	0.0712335	-0.201127	0.435	0.564	1
Arhgap39	0.071346	0.118726	0.259	0.149	1
Tle4	0.0717337	0.15688	0.388	0.266	1
Thrb	0.0718244	-0.117836	0.2	0.33	1
Cerk	0.0722431	-0.162375	0.176	0.287	1
Arhgef10l	0.0724738	0.131123	0.188	0.096	1
Mfhas1	0.0724738	0.131123	0.188	0.096	1
Myo5a	0.0725713	-0.127821	0.129	0.234	1
Bfsp2	0.0725988	-0.107568	0.094	0.191	1
Pakap	0.0728554	-0.17673	0.294	0.426	1
Ralyl	0.0732694	0.115754	0.129	0.053	1
Nol11	0.0732694	0.115754	0.129	0.053	1
Tox4	0.0732694	0.130551	0.129	0.053	1
Anks3	0.0732694	0.115754	0.129	0.053	1
Kank1	0.0736778	-0.146983	0.118	0.223	1
Elf2	0.0742968	-0.149707	0.141	0.245	1
Rpl11	0.0745945	0.158873	0.212	0.117	1
Birc2	0.0746384	-0.133103	0.106	0.202	1
Fer	0.0746384	-0.133103	0.106	0.202	1
Smc1a	0.0746384	-0.133103	0.106	0.202	1
Faf1	0.0749235	-0.16559	0.2	0.319	1
Rps10	0.0750275	0.104556	0.235	0.128	1
Zfyve26	0.075029	-0.138595	0.082	0.17	1
2810403D21Rik	0.0750294	-0.151419	0.082	0.17	1
Emx2os	0.0754126	0.131259	0.188	0.096	1
Tmem163	0.0755689	0.100804	0.129	0.053	1
Sema4a	0.0755689	0.100804	0.129	0.053	1
Cyp51	0.0755689	0.100804	0.129	0.053	1
Hopx	0.0755689	0.100804	0.129	0.053	1
Kdm2b	0.0755689	0.100804	0.129	0.053	1
Psenen	0.0755689	0.100804	0.129	0.053	1
Sema4b	0.0755689	0.100804	0.129	0.053	1
Pdcd6ip	0.0755689	0.100804	0.129	0.053	1
Dcakd	0.0755689	0.100804	0.129	0.053	1
Rpl38	0.0755689	0.100804	0.129	0.053	1
Cntn3	0.0760986	-0.148533	0.082	0.17	1
Ncoa5	0.0765325	-0.117836	0.059	0.138	1
Coro1c	0.0765325	-0.117836	0.059	0.138	1
Gm45025	0.0765325	-0.117836	0.059	0.138	1
Zfp799	0.0765325	-0.117836	0.059	0.138	1
Ptma	0.076635	0.11071	0.412	0.266	1
Hmgcll1	0.0766821	-0.105125	0.094	0.191	1
Atp9b	0.0769098	-0.135703	0.247	0.372	1
Tmem132d	0.0771251	-0.110457	0.129	0.234	1
Cab39l	0.0772053	-0.13491	0.129	0.234	1
Zfp512	0.0778181	-0.125656	0.082	0.17	1
Galnt1	0.0778181	-0.125656	0.082	0.17	1
Eps15l1	0.0779155	-0.120392	0.106	0.202	1
Tbc1d32	0.0779155	-0.120392	0.106	0.202	1
Micu2	0.0779155	-0.120392	0.106	0.202	1
Sap130	0.0779155	-0.120392	0.106	0.202	1
Lrrc8d	0.0779217	0.131259	0.2	0.106	1
Peg3	0.0779217	0.131259	0.2	0.106	1
Abhd18	0.0782703	-0.129809	0.165	0.277	1
Arfgef2	0.0782935	-0.137532	0.141	0.245	1
Btbd7	0.0783823	-0.117836	0.153	0.266	1
Sumo1	0.0784063	0.180531	0.376	0.266	1
Rora	0.0787584	0.128057	0.882	0.702	1
Optn	0.0787766	-0.104416	0.059	0.138	1
Orc1	0.0787766	-0.104416	0.059	0.138	1
Ski	0.0787766	-0.104416	0.059	0.138	1
Hnrnpd	0.0787766	-0.104416	0.059	0.138	1
Brdt	0.0787766	-0.104416	0.059	0.138	1
Ccl25	0.0787766	-0.104416	0.059	0.138	1
Cep162	0.0787766	-0.104416	0.059	0.138	1
Mfap3	0.0787766	-0.104416	0.059	0.138	1
Sec22a	0.0787766	-0.104416	0.059	0.138	1
Slc49a4	0.0787766	-0.104416	0.059	0.138	1
Gm3448	0.0787766	-0.104416	0.059	0.138	1
Morf4l2	0.0787766	-0.104416	0.059	0.138	1
Mef2c	0.0788618	0.10567	0.247	0.138	1
Senp2	0.0806128	-0.11287	0.129	0.234	1
Srpk2	0.0806404	-0.119944	0.282	0.426	1
Ttc8	0.0806823	-0.1126	0.082	0.17	1
Atrnl1	0.0806823	-0.1126	0.082	0.17	1
Tprkb	0.0808889	-0.193327	0.318	0.436	1
Plekha1	0.0809667	-0.171659	0.318	0.436	1
Ola1	0.0809675	0.131392	0.2	0.106	1
Rack1	0.0813338	0.130698	0.141	0.064	1
Sema6d	0.0814212	-0.223045	0.471	0.564	1
6530409C15Rik	0.0816534	-0.139105	0.176	0.287	1
Tnrc6a	0.0817571	-0.181612	0.329	0.457	1
Utrn	0.0821257	-0.140557	0.212	0.33	1
Dip2c	0.0824101	-0.140853	0.294	0.426	1
Arih2	0.0825605	0.10297	0.188	0.096	1
Dmd	0.0826737	0.135799	0.588	0.426	1
Snrnp48	0.0827714	-0.105764	0.153	0.266	1
Ggact	0.0829478	-0.131642	0.212	0.33	1
Kif13a	0.0830999	-0.17673	0.353	0.468	1
Pnisr	0.0838283	0.187262	0.659	0.543	1
Kcnrg	0.0844362	-0.122998	0.082	0.17	1
Itgb5	0.084885	-0.110059	0.082	0.17	1
Lamp1	0.0854188	0.158373	0.259	0.16	1
Rnf214	0.0854188	0.158373	0.259	0.16	1
Tasor	0.0855115	-0.156986	0.2	0.309	1
Serinc5	0.0861939	-0.142927	0.118	0.213	1
Chsy3	0.0864802	-0.133956	0.047	0.117	1
Rpl17	0.0871075	0.117453	0.212	0.117	1
Kif21b	0.0871374	0.101255	0.141	0.064	1
Ndufaf4	0.0871374	0.101255	0.141	0.064	1
Ppib	0.0871374	0.101255	0.141	0.064	1
Smarcd1	0.0871374	0.101255	0.141	0.064	1
Sh3gl1	0.0871374	0.101255	0.141	0.064	1
Scd3	0.0871374	0.101255	0.141	0.064	1
Zdhhc9	0.0871374	0.101255	0.141	0.064	1
Ints6l	0.0871374	0.101255	0.141	0.064	1
Uqcrb	0.0873841	0.116343	0.141	0.064	1
Epha5	0.0876051	-0.162375	0.153	0.255	1
Ube2d2a	0.087655	-0.13491	0.153	0.255	1
Usp47	0.0882793	0.158137	0.282	0.181	1
Enox1	0.0885534	-0.167685	0.376	0.532	1
Pkn2	0.0887713	-0.120147	0.212	0.33	1
Cdk13	0.0888216	-0.179424	0.235	0.34	1
Actg1	0.0888618	0.145198	0.235	0.138	1
Alpk1	0.0891313	0.103378	0.2	0.106	1
Ddx50	0.0895136	-0.136573	0.188	0.298	1
Luzp2	0.0898496	0.304005	0.741	0.564	1
Aldh7a1	0.0901829	-0.117836	0.118	0.213	1
Fgf14	0.0902623	0.26285	0.447	0.33	1
Rprd2	0.0903957	0.117717	0.212	0.117	1
Atp7a	0.0904766	0.130843	0.153	0.074	1
Nr3c2	0.0905368	-0.159059	0.271	0.394	1
5031425E22Rik	0.0907145	-0.158418	0.271	0.394	1
Sorcs2	0.0907858	0.131651	0.235	0.138	1
Ralgps2	0.0908679	-0.106989	0.047	0.117	1
Mir670hg	0.0908679	-0.106989	0.047	0.117	1
Tmf1	0.0908679	-0.106989	0.047	0.117	1
Rnf168	0.0908679	-0.106989	0.047	0.117	1
Rere	0.0914328	-0.128178	0.482	0.628	1
Tiparp	0.0918491	0.117717	0.224	0.128	1
Tbce	0.0918491	0.117717	0.224	0.128	1
Chm	0.0918491	0.117717	0.224	0.128	1
Zfc3h1	0.0920997	-0.141683	0.153	0.255	1
Thra	0.0928369	0.157798	0.306	0.202	1
Gldc	0.0931676	0.157582	0.329	0.223	1
Hivep3	0.0933853	0.177378	0.471	0.362	1
Zbtb16	0.0937271	0.117976	0.212	0.117	1
Trim35	0.0937362	-0.181967	0.282	0.383	1
Trpm3	0.0939131	0.333402	0.671	0.585	1
Cir1	0.0939592	0.116343	0.153	0.074	1
Tgs1	0.0939592	0.116343	0.153	0.074	1
Rnf20	0.0939592	0.116343	0.153	0.074	1
Ociad1	0.0939592	0.116343	0.153	0.074	1
Rab2b	0.0939592	0.116343	0.153	0.074	1
Hnrnpk	0.0940261	0.131777	0.247	0.149	1
Slc6a1	0.0943885	0.145198	0.341	0.234	1
Bicral	0.0944935	-0.168911	0.282	0.394	1
Zfp260	0.0950023	-0.115192	0.071	0.149	1
Eif4enif1	0.0950023	-0.115192	0.071	0.149	1
9330159F19Rik	0.0950121	0.191741	0.376	0.266	1
4632427E13Rik	0.0951138	-0.144309	0.259	0.372	1
2610008E11Rik	0.0952218	0.117976	0.224	0.128	1
Cldn10	0.0957452	0.170961	0.271	0.17	1
Zmym6	0.0959907	-0.110059	0.094	0.181	1
Cbfb	0.0959907	-0.110059	0.094	0.181	1
Mapk8	0.0959907	-0.110059	0.094	0.181	1
Ofd1	0.0959907	-0.110059	0.094	0.181	1
Klhdc10	0.0961451	0.145198	0.271	0.17	1
Atg10	0.0963899	-0.133103	0.094	0.181	1
Cbwd1	0.0973041	0.116629	0.153	0.074	1
Mad1l1	0.0975389	0.101696	0.153	0.074	1
Pou6f1	0.0975389	0.101696	0.153	0.074	1
Zfp740	0.0975389	0.101696	0.153	0.074	1
Gpkow	0.0975389	0.101696	0.153	0.074	1
9530026P05Rik	0.097685	-0.136573	0.153	0.255	1
Rtn4	0.0976953	-0.249433	0.659	0.713	1
Dtna	0.0977407	-0.17369	0.706	0.787	1
Plp1	0.097842	-0.212735	0.859	0.915	1
Hdlbp	0.0980752	-0.101895	0.071	0.149	1
Gsn	0.0980752	-0.101895	0.071	0.149	1
Zfp933	0.0980752	-0.101895	0.071	0.149	1
Mlxip	0.0980752	-0.101895	0.071	0.149	1
Psmd7	0.0980752	-0.101895	0.071	0.149	1
Cep164	0.0980752	-0.101895	0.071	0.149	1
Prkar2a	0.0980752	-0.101895	0.071	0.149	1
Gtf2f2	0.0980752	-0.101895	0.071	0.149	1
Fam189a2	0.0980752	-0.101895	0.071	0.149	1
Mms19	0.0980752	-0.101895	0.071	0.149	1
Ppfibp2	0.0983005	-0.13491	0.271	0.394	1
Akap6	0.0985468	-0.178931	0.4	0.511	1
Gm28376	0.0990181	0.211287	0.4	0.298	1
Copg2	0.0991705	-0.10273	0.118	0.213	1
Ssbp2	0.100091	0.15688	0.4	0.287	1
Clic4	0.100511	-0.106341	0.212	0.33	1
Elavl3	0.100511	-0.106341	0.212	0.33	1
Slc30a9	0.100675	-0.107568	0.094	0.181	1
Gapdh	0.100965	0.145198	0.176	0.096	1
Ldhb	0.100965	0.145198	0.176	0.096	1
Sh3kbp1	0.101441	-0.159657	0.188	0.287	1
Cd2ap	0.101651	-0.141683	0.153	0.255	1
Mxd4	0.102031	0.100344	0.106	0.043	1
Tmco6	0.102031	0.100344	0.106	0.043	1
Ide	0.102031	0.100344	0.106	0.043	1
Plekhg1	0.102334	-0.142379	0.459	0.585	1
Fxyd1	0.102587	-0.173624	0.082	0.16	1
Dusp12	0.102597	0.116629	0.165	0.085	1
Olfm1	0.102597	0.116629	0.165	0.085	1
Ralgds	0.102597	0.116629	0.165	0.085	1
Sgk1	0.102597	0.116629	0.165	0.085	1
Rhoq	0.102645	-0.11533	0.129	0.223	1
Prkacb	0.102729	-0.108089	0.153	0.255	1
Foxn3	0.102887	-0.186784	0.565	0.638	1
Ctnna2	0.102947	-0.331479	0.694	0.681	1
Gas5	0.103228	0.118481	0.247	0.149	1
5031439G07Rik	0.103719	-0.168618	0.259	0.362	1
Rsrp1	0.103755	0.178557	0.682	0.564	1
Cnn3	0.104333	-0.137532	0.141	0.234	1
Mycbp2	0.104706	0.13592	0.635	0.532	1
Erc1	0.105173	-0.162375	0.176	0.277	1
Mtss2	0.105294	0.132598	0.329	0.223	1
Selenof	0.106813	0.102129	0.165	0.085	1
Tle1	0.106813	0.102129	0.165	0.085	1
Evi5l	0.106813	0.102129	0.165	0.085	1
Sh3rf1	0.106813	0.102129	0.165	0.085	1
Synj2bp	0.106813	0.102129	0.165	0.085	1
Rpl37	0.106813	0.102129	0.165	0.085	1
Asb8	0.106813	0.102129	0.165	0.085	1
Ift57	0.106813	0.102129	0.165	0.085	1
Ndufb10	0.106813	0.102129	0.165	0.085	1
Tut4	0.107602	-0.131012	0.247	0.362	1
Sp4	0.10771	-0.11287	0.129	0.223	1
Ldlrad4	0.107723	-0.115454	0.153	0.255	1
Olfml1	0.107824	-0.108986	0.224	0.34	1
Rap1a	0.108222	0.132598	0.318	0.213	1
Zeb2	0.109048	-0.158316	0.765	0.798	1
Nsmf	0.109378	0.104934	0.247	0.149	1
Skap2	0.109424	-0.146983	0.153	0.245	1
Rock2	0.109424	-0.146983	0.153	0.245	1
Fam120c	0.10967	-0.125254	0.141	0.234	1
Ostm1	0.10981	0.145198	0.188	0.106	1
Ccdc190	0.109854	-0.125656	0.082	0.16	1
Arpc2	0.110189	0.116909	0.176	0.096	1
Mtor	0.110189	0.116909	0.176	0.096	1
Rac1	0.110189	0.116909	0.176	0.096	1
Nadk2	0.110189	0.116909	0.176	0.096	1
Bsg	0.11042	0.102554	0.165	0.085	1
Pitpna	0.11042	0.102554	0.165	0.085	1
Mcu	0.110828	0.132598	0.306	0.202	1
Gon4l	0.11113	0.145198	0.2	0.117	1
Plaat3	0.11113	0.145198	0.2	0.117	1
Xpnpep1	0.111541	-0.107568	0.106	0.191	1
Adcy2	0.111847	0.169243	0.341	0.245	1
Sfxn5	0.112058	0.197665	0.459	0.362	1
Mbd5	0.112306	-0.128253	0.329	0.447	1
Ino80dos	0.112846	-0.100379	0.129	0.223	1
Dscaml1	0.112881	0.187018	0.494	0.404	1
Cbx3	0.113094	0.105305	0.259	0.16	1
Glrb	0.113686	0.119203	0.259	0.16	1
Gclc	0.113737	-0.1126	0.082	0.16	1
Galnt6	0.113737	-0.1126	0.082	0.16	1
Ddx3x	0.113757	0.117184	0.176	0.096	1
Vps13c	0.114098	0.158495	0.235	0.149	1
Timp4	0.11503	0.102554	0.176	0.096	1
Dek	0.11503	0.102554	0.176	0.096	1
Pim3	0.11503	0.102554	0.176	0.096	1
Mef2d	0.115203	-0.104416	0.059	0.128	1
Tbk1	0.115203	-0.104416	0.059	0.128	1
B230219D22Rik	0.115203	-0.104416	0.059	0.128	1
Hectd2os	0.115203	-0.104416	0.059	0.128	1
Maob	0.115203	-0.104416	0.059	0.128	1
Rnf169	0.115306	0.119435	0.282	0.181	1
Herc4	0.115949	-0.122498	0.188	0.287	1
Pou2f1	0.116229	0.133023	0.341	0.234	1
Mff	0.116745	0.131392	0.2	0.117	1
Zc3h15	0.116819	0.117184	0.188	0.106	1
Eif2s2	0.116819	0.117184	0.188	0.106	1
S100a16	0.116819	0.117184	0.188	0.106	1
Uqcrh	0.116819	0.117184	0.188	0.106	1
Aebp2	0.116819	0.117184	0.188	0.106	1
Gm44151	0.116819	0.117184	0.188	0.106	1
Pik3r1	0.11722	0.156603	0.4	0.298	1
Wac	0.117884	-0.136573	0.2	0.298	1
Slc9a9	0.117981	-0.111142	0.247	0.362	1
Zfp950	0.118271	-0.117836	0.212	0.319	1
Gucy1a2	0.118414	0.100804	0.118	0.053	1
Ndufs7	0.118414	0.100804	0.118	0.053	1
Mia3	0.118745	0.10297	0.176	0.096	1
Ndrg3	0.118745	0.10297	0.176	0.096	1
Lrch3	0.118846	-0.126104	0.329	0.447	1
Phyhipl	0.119755	0.16986	0.318	0.223	1
Reep5	0.120176	0.106027	0.271	0.17	1
Atp6v0c	0.120408	0.157171	0.376	0.277	1
Fam193a	0.120886	-0.115566	0.2	0.309	1
Dnm3	0.121122	-0.119302	0.576	0.66	1
Rbm4b	0.121158	0.131523	0.212	0.128	1
Rhot1	0.12227	0.10297	0.188	0.106	1
Mgrn1	0.12227	0.10297	0.188	0.106	1
Kdm1a	0.122571	0.117453	0.2	0.117	1
Smad7	0.122938	0.168468	0.365	0.266	1
Hcn2	0.122972	-0.135822	0.094	0.17	1
Zranb2	0.12383	0.145198	0.376	0.277	1
Gm48678	0.124115	-0.112403	0.412	0.553	1
Id4	0.124238	0.133421	0.388	0.277	1
Cfl1	0.124867	0.131651	0.224	0.138	1
Rab5b	0.125711	0.131523	0.2	0.117	1
Celrr	0.126277	0.117717	0.2	0.117	1
Dock1	0.126306	-0.161049	0.588	0.67	1
Magi1	0.126416	-0.160215	0.376	0.489	1
Crebzf	0.126457	-0.134086	0.212	0.309	1
Slc27a1	0.126518	0.145198	0.294	0.202	1
Lrp1b	0.126632	-0.190755	0.976	0.926	1
Btbd1	0.126999	-0.120263	0.153	0.245	1
Atg3	0.127187	-0.105125	0.118	0.202	1
Snx32	0.127187	-0.105125	0.118	0.202	1
Gabrg1	0.127524	0.131523	0.212	0.128	1
Slc25a13	0.127524	0.117717	0.212	0.128	1
Mbtd1	0.127632	-0.106865	0.247	0.351	1
Thrsp	0.127663	-0.122998	0.094	0.17	1
Psmd1	0.127821	-0.110457	0.153	0.245	1
Nova1	0.127821	-0.110457	0.153	0.245	1
Dnaja1	0.1283	0.116052	0.129	0.064	1
Mphosph8	0.128613	0.103378	0.2	0.117	1
Chd2	0.128906	0.145198	0.329	0.234	1
Qdpr	0.12962	-0.115566	0.235	0.34	1
Bcl9	0.130128	0.118481	0.224	0.138	1
Ptbp2	0.130485	-0.127821	0.129	0.213	1
Cald1	0.130485	-0.127821	0.129	0.213	1
Dpf3	0.131751	0.117976	0.224	0.138	1
Brd9	0.131751	0.117976	0.224	0.138	1
Slc4a8	0.132241	-0.120536	0.047	0.106	1
Osmr	0.132244	-0.249433	0.047	0.106	1
Pikfyve	0.132481	-0.122998	0.094	0.17	1
Dhx9	0.132481	-0.110059	0.094	0.17	1
Atg4b	0.132543	0.101255	0.129	0.064	1
A830008E24Rik	0.132543	0.101255	0.129	0.064	1
Arsk	0.132543	0.101255	0.129	0.064	1
Itgav	0.132733	-0.10273	0.118	0.202	1
1700085D07Rik	0.133173	-0.120263	0.165	0.255	1
Pten	0.134134	-0.162375	0.176	0.266	1
Man2c1os	0.135402	-0.106989	0.047	0.106	1
Pcdh10	0.135542	0.118231	0.224	0.138	1
Gm40578	0.135806	0.132598	0.318	0.223	1
Slc22a23	0.136064	-0.113335	0.235	0.34	1
Rps6ka5	0.136151	-0.137202	0.282	0.383	1
Lrp6	0.13655	-0.11533	0.129	0.213	1
Gm28375	0.136769	-0.10124	0.188	0.287	1
Gsap	0.136769	-0.10124	0.188	0.287	1
Akap11	0.136769	-0.10124	0.188	0.287	1
Rb1cc1	0.137025	0.145198	0.271	0.181	1
Specc1	0.137072	0.145198	0.353	0.255	1
Nbea	0.138378	-0.157649	0.518	0.617	1
Hapln2	0.138482	0.13292	0.341	0.245	1
Pak1	0.138643	-0.178866	0.447	0.574	1
Sned1	0.138919	0.104171	0.224	0.138	1
Ubr2	0.139491	0.132707	0.318	0.223	1
Notch1	0.139516	-0.101895	0.071	0.138	1
Mapkap1	0.139574	-0.110816	0.2	0.298	1
Ccnl1	0.142157	0.133023	0.341	0.245	1
Ntrk2	0.142236	0.154913	0.553	0.447	1
Gna13	0.142254	-0.11287	0.129	0.213	1
Cyth1	0.142622	0.118966	0.271	0.181	1
Gm19710	0.142821	-0.10273	0.129	0.213	1
Purg	0.142821	-0.10273	0.129	0.213	1
Zfp131	0.142821	-0.10273	0.129	0.213	1
Tnpo1	0.142893	0.104556	0.224	0.138	1
Lamp2	0.143287	-0.129241	0.235	0.33	1
Atp5a1	0.143287	-0.140557	0.235	0.33	1
Rims2	0.144009	0.132142	0.259	0.17	1
Traf6	0.144156	-0.125254	0.141	0.223	1
Ccdc62	0.14466	0.101696	0.141	0.074	1
Arl8b	0.14466	0.101696	0.141	0.074	1
Scrg1	0.14466	0.101696	0.141	0.074	1
Mafg	0.14466	0.101696	0.141	0.074	1
Fam193b	0.14466	0.101696	0.141	0.074	1
Thrap3	0.144814	-0.117836	0.176	0.266	1
Cd9	0.145256	-0.136573	0.188	0.277	1
Nrcam	0.145631	0.118062	0.6	0.489	1
Zc3h13	0.146045	0.120107	0.329	0.234	1
Ccnl2	0.146076	0.119887	0.318	0.223	1
Usp9x	0.146076	0.119887	0.318	0.223	1
Prrc2b	0.146501	0.119203	0.271	0.181	1
Cpd	0.14703	0.104934	0.235	0.149	1
Lpgat1	0.14708	-0.169183	0.318	0.404	1
Creb5	0.147291	-0.143148	0.306	0.404	1
9330111N05Rik	0.148251	0.185091	0.141	0.074	1
Erbin	0.148632	-0.244014	0.612	0.66	1
Tmem80	0.149212	0.130984	0.153	0.085	1
Ptgds	0.149647	-0.144309	0.365	0.468	1
Rapgef6	0.150058	-0.108559	0.212	0.309	1
Tmem243	0.150451	-0.152707	0.271	0.362	1
Prkce	0.150539	0.105305	0.247	0.16	1
Tpr	0.15095	-0.117836	0.271	0.372	1
Ypel2	0.151581	-0.119774	0.365	0.479	1
Oxr1	0.152134	-0.105864	0.329	0.447	1
Usp48	0.153013	-0.125656	0.082	0.149	1
Plekha5	0.153282	-0.136573	0.188	0.277	1
Tor1aip1	0.153845	-0.124891	0.188	0.277	1
Nr6a1	0.153923	-0.143047	0.176	0.266	1
Dgkb	0.154049	0.145198	0.659	0.543	1
Elovl7	0.154054	-0.156183	0.165	0.245	1
Sec62	0.154619	0.157373	0.318	0.234	1
Nrd1	0.154992	-0.143047	0.212	0.298	1
Pnkd	0.155009	0.102129	0.153	0.085	1
Fam76a	0.155009	0.102129	0.153	0.085	1
Man2a2	0.155009	0.102129	0.153	0.085	1
Fkbp3	0.155009	0.102129	0.153	0.085	1
B930095G15Rik	0.155009	0.102129	0.153	0.085	1
Pcca	0.155121	-0.108986	0.271	0.372	1
Cdh11	0.155887	0.106027	0.271	0.181	1
Peli2	0.157178	-0.110457	0.141	0.223	1
5430405H02Rik	0.157283	0.116909	0.165	0.096	1
Plxnb1	0.157283	0.116909	0.165	0.096	1
Cd47	0.157283	0.116909	0.165	0.096	1
Rffl	0.157424	-0.128253	0.318	0.426	1
Prex2	0.157523	0.187018	0.741	0.638	1
Gk	0.15836	-0.100379	0.141	0.223	1
Pam	0.158485	-0.134086	0.212	0.298	1
Clstn1	0.159054	0.102554	0.153	0.085	1
Arhgap26	0.159305	0.106724	0.294	0.202	1
Dcaf6	0.159412	-0.103481	0.176	0.266	1
Stxbp3	0.160056	-0.10273	0.271	0.372	1
Xylt1	0.161385	0.110151	0.376	0.277	1
Gm13684	0.161803	-0.117836	0.059	0.117	1
Cadps2	0.161803	-0.117836	0.059	0.117	1
Rpl21	0.162284	-0.132336	0.165	0.245	1
Gm47167	0.162537	-0.117836	0.118	0.191	1
Thbs3	0.163028	-0.122998	0.082	0.149	1
Slc7a10	0.163429	0.107063	0.294	0.202	1
Abi2	0.163814	0.102554	0.165	0.096	1
Cdc26	0.163814	0.102554	0.165	0.096	1
C030018K13Rik	0.163814	0.102554	0.165	0.096	1
Agpat5	0.163814	0.102554	0.165	0.096	1
Atp5l	0.163814	0.102554	0.165	0.096	1
Chst2	0.163814	0.116909	0.165	0.096	1
Atp5o	0.164368	0.102554	0.153	0.085	1
Clec16a	0.164424	-0.140204	0.129	0.202	1
Bptf	0.164599	-0.122498	0.2	0.287	1
Supt20	0.165379	-0.103481	0.188	0.277	1
Lama2	0.165422	-0.199332	0.518	0.585	1
Wdfy2	0.165537	-0.110457	0.153	0.234	1
St6galnac3	0.165557	-0.127174	0.553	0.649	1
Fam155a	0.166148	-0.144309	0.059	0.117	1
C030029H02Rik	0.166973	0.134057	0.424	0.33	1
Per3	0.167141	0.117184	0.165	0.096	1
Map4k4	0.167245	-0.100963	0.435	0.543	1
Kcna1	0.167457	-0.104162	0.224	0.319	1
Hnrnpdl	0.16751	-0.117836	0.353	0.457	1
Pnn	0.167838	0.145198	0.271	0.191	1
Vegfa	0.167905	0.10297	0.165	0.096	1
Tmbim1	0.168652	0.107723	0.306	0.213	1
Acsl3	0.169322	0.258207	0.424	0.362	1
Prox1	0.169351	-0.105125	0.118	0.191	1
Nfatc3	0.169351	-0.105125	0.118	0.191	1
Magi3	0.169639	0.117453	0.188	0.117	1
Clmn	0.169834	0.164694	0.518	0.426	1
Igf2bp3	0.171269	0.10297	0.176	0.106	1
Bace1	0.171269	0.10297	0.176	0.106	1
Rpl30	0.174235	0.117717	0.2	0.128	1
Phf14	0.174476	-0.109375	0.294	0.394	1
Vps41	0.175501	-0.10273	0.118	0.191	1
Slc39a12	0.176262	-0.126475	0.271	0.362	1
Ankrd11	0.176302	-0.101442	0.306	0.415	1
Gm12353	0.177217	-0.117836	0.165	0.245	1
Pstpip2	0.177399	-0.10273	0.271	0.372	1
Scamp5	0.177544	0.103378	0.188	0.117	1
Lars2	0.177544	0.103378	0.188	0.117	1
Gm48512	0.177544	0.103378	0.188	0.117	1
Tmcc3	0.177547	0.145198	0.506	0.404	1
Itgb3bp	0.177825	-0.125254	0.129	0.202	1
Actb	0.177874	0.157798	0.282	0.202	1
Rars2	0.177946	0.117976	0.212	0.138	1
Arhgap17	0.177946	0.117976	0.212	0.138	1
Erbb4	0.178301	-0.22564	0.565	0.66	1
Eif4g3	0.178497	0.132487	0.282	0.202	1
Ppia	0.178497	0.132487	0.282	0.202	1
Pde1c	0.179717	-0.120263	0.165	0.245	1
Gm26936	0.181323	-0.108559	0.2	0.287	1
Arhgef9	0.181686	0.103778	0.188	0.117	1
Ogt	0.181693	0.122114	0.4	0.309	1
Pdk2	0.181935	0.100804	0.106	0.053	1
Atp2b2	0.182783	0.103778	0.2	0.128	1
Stxbp5	0.182783	0.103778	0.2	0.128	1
Gm38604	0.182783	0.103778	0.2	0.128	1
Map4k5	0.183211	0.132814	0.329	0.245	1
Aldh1a1	0.183502	-0.158955	0.141	0.213	1
Grm5	0.183809	-0.17083	0.153	0.223	1
Babam2	0.185322	-0.120147	0.212	0.298	1
Slc4a4	0.185842	0.101382	0.788	0.66	1
Tcf7l1	0.186184	0.117976	0.2	0.128	1
Rsrc2	0.186342	0.133225	0.353	0.266	1
Ckap5	0.186689	0.121928	0.412	0.319	1
Zc3h12b	0.186935	0.104171	0.2	0.128	1
Ddx6	0.187107	0.104171	0.212	0.138	1
Grik4	0.187281	-0.10273	0.129	0.202	1
3110056K07Rik	0.187281	-0.10273	0.129	0.202	1
Grid2	0.189708	-0.184264	0.671	0.777	1
Ube3c	0.189985	-0.108559	0.224	0.309	1
Atxn10	0.190303	0.119435	0.271	0.191	1
4932438A13Rik	0.190428	-0.115454	0.176	0.255	1
Dbndd2	0.190574	-0.115669	0.294	0.383	1
Micu3	0.190621	0.104556	0.224	0.149	1
6720427I07Rik	0.190621	0.104556	0.224	0.149	1
Sorbs2	0.191686	-0.281067	0.118	0.181	1
Zeb1	0.192139	0.16626	0.424	0.351	1
Cblb	0.193414	0.104934	0.235	0.16	1
Kmt5b	0.193414	0.104934	0.235	0.16	1
Rpl3	0.194045	0.118481	0.224	0.149	1
Rtn1	0.19424	0.132598	0.271	0.191	1
Mysm1	0.195562	0.105305	0.247	0.17	1
Gabrg3	0.195891	-0.1126	0.071	0.128	1
Usp53	0.196342	-0.120147	0.2	0.277	1
Ttc14	0.196928	-0.125763	0.365	0.457	1
Dnaja2	0.197131	0.10567	0.259	0.181	1
Mtif2	0.197131	0.10567	0.259	0.181	1
Dach1	0.197646	0.101255	0.118	0.064	1
Osbpl1a	0.198544	-0.137202	0.259	0.351	1
Cul3	0.198893	0.106724	0.294	0.213	1
Klf12	0.199989	0.108361	0.341	0.255	1
Ddo	0.200576	-0.103481	0.176	0.255	1
Mapre2	0.200911	0.145198	0.365	0.287	1
D5Ertd579e	0.201864	-0.107568	0.106	0.17	1
Mdm2	0.201864	-0.107568	0.106	0.17	1
U2surp	0.202899	0.106724	0.282	0.202	1
Ccnt2	0.20334	-0.113114	0.188	0.266	1
Zfp36l1	0.20334	-0.113114	0.188	0.266	1
Hivep2	0.204237	-0.122498	0.2	0.277	1
Scarb2	0.204802	-0.100379	0.141	0.213	1
Ahi1	0.207022	0.107063	0.282	0.202	1
Trim44	0.207313	-0.103481	0.188	0.266	1
Prr5l	0.207613	-0.158194	0.647	0.713	1
Gm973	0.207726	0.105305	0.235	0.16	1
3222401L13Rik	0.208186	-0.105125	0.106	0.17	1
Secisbp2l	0.20883	-0.113114	0.2	0.277	1
Zup1	0.209433	-0.107568	0.106	0.17	1
Tcf25	0.210298	0.122114	0.4	0.319	1
Scn2a	0.210381	0.116343	0.129	0.074	1
Tmem135	0.211118	-0.120147	0.2	0.277	1
Larp4	0.211883	-0.110457	0.153	0.223	1
Osbpl9	0.212278	0.109278	0.341	0.266	1
Nedd4	0.212429	0.11372	0.494	0.415	1
Pde8a	0.21281	-0.110059	0.412	0.5	1
Zfp280c	0.213103	-0.111142	0.247	0.33	1
Ankrd12	0.213729	-0.141106	0.4	0.479	1
Sertad2	0.215228	-0.122498	0.2	0.277	1
Cpsf6	0.215946	-0.110816	0.2	0.277	1
Scfd2	0.216694	-0.120263	0.165	0.234	1
Tnrc6b	0.21715	-0.1033	0.471	0.564	1
Crlf3	0.217878	0.145198	0.294	0.223	1
Mgat4c	0.219119	0.212312	0.353	0.277	1
Alcam	0.219896	0.145198	0.329	0.255	1
Cdk5rap2	0.22091	-0.110816	0.212	0.287	1
Fut9	0.221157	0.112776	0.447	0.351	1
Atp1b1	0.222422	0.132374	0.271	0.202	1
Hecw2	0.225065	-0.105029	0.424	0.532	1
Add3	0.225084	-0.112403	0.388	0.511	1
Nkx2-2os	0.229002	-0.110059	0.082	0.138	1
Kmt2c	0.231231	-0.110361	0.424	0.511	1
Arid4b	0.231421	-0.119856	0.353	0.436	1
Rps23	0.234167	0.117717	0.188	0.128	1
Atp6v1a	0.235646	0.10297	0.165	0.106	1
Kctd1	0.236558	0.131651	0.2	0.138	1
Wwox	0.238198	-0.140204	0.376	0.447	1
B430010I23Rik	0.239103	0.118726	0.235	0.17	1
9630028H03Rik	0.24022	0.145198	0.318	0.245	1
Mecp2	0.240271	-0.125254	0.141	0.202	1
Zdhhc20	0.241428	0.124439	0.506	0.415	1
Slc35f1	0.242165	-0.135822	0.094	0.149	1
Hnrnpc	0.242794	0.118726	0.224	0.16	1
Smarca2	0.244182	-0.106341	0.235	0.309	1
Rab6b	0.245265	0.10297	0.165	0.106	1
Gm48742	0.245664	0.111775	0.388	0.309	1
Xpa	0.248009	0.104171	0.2	0.138	1
Tcf7l2	0.248051	0.108045	0.318	0.245	1
Strn3	0.248485	-0.119944	0.306	0.383	1
Prrx1	0.249722	-0.103481	0.176	0.245	1
Acbd5	0.250181	0.104556	0.212	0.149	1
Hspa8	0.250341	0.107723	0.306	0.234	1
Zfp329	0.250787	-0.11287	0.141	0.202	1
Mir99ahg	0.251356	-0.13758	0.835	0.862	1
Wscd1	0.25159	0.104934	0.224	0.16	1
Hnrnph1	0.251922	-0.104162	0.235	0.309	1
Bcas1	0.252393	-0.135611	0.353	0.426	1
Anln	0.253417	0.12095	0.318	0.245	1
Acyp2	0.254497	-0.13491	0.282	0.351	1
Dcc	0.255233	-0.246489	0.224	0.287	1
Apba2	0.255261	-0.134086	0.188	0.255	1
Snhg11	0.256088	0.106379	0.259	0.191	1
Dennd5a	0.256201	0.107723	0.294	0.223	1
Ube2g1	0.256478	0.106027	0.247	0.181	1
Cdk19	0.256669	0.112031	0.682	0.617	1
Klf9	0.25674	0.13292	0.318	0.255	1
Sorcs1	0.257466	-0.119774	0.388	0.457	1
Itpk1	0.257578	-0.11287	0.129	0.191	1
Ssbp1	0.259836	0.104171	0.2	0.138	1
Ano4	0.259989	-0.148302	0.624	0.691	1
Dpy19l1	0.261613	-0.100379	0.141	0.202	1
Gse1	0.261613	-0.11287	0.141	0.202	1
B3galt1	0.270279	-0.122282	0.718	0.777	1
Afdn	0.270966	-0.117836	0.259	0.33	1
Sec14l5	0.279334	-0.110059	0.388	0.468	1
Glud1	0.279935	0.101805	0.447	0.372	1
Epc1	0.279951	0.145198	0.282	0.223	1
Kcnn2	0.28163	-0.137736	0.341	0.415	1
St6galnac5	0.284696	0.110151	0.306	0.234	1
Hnrnpr	0.286449	-0.117836	0.176	0.234	1
Kctd16	0.287139	-0.137532	0.118	0.17	1
Pabpn1	0.290206	0.108361	0.329	0.266	1
Ank	0.294465	-0.10273	0.294	0.362	1
Sybu	0.297045	-0.110059	0.376	0.447	1
Naaladl2	0.298512	-0.131809	0.435	0.489	1
Adam23	0.300322	-0.105764	0.176	0.234	1
Fgf13	0.300501	-0.127328	0.188	0.245	1
Tenm2	0.307121	0.131901	0.212	0.16	1
Vmp1	0.309441	0.175572	0.494	0.479	1
Npas3	0.312754	-0.154636	0.894	0.904	1
Setd3	0.318215	0.10297	0.153	0.106	1
Fubp1	0.320437	0.108672	0.318	0.255	1
Nfia	0.321549	-0.126286	0.776	0.862	1
Gm35552	0.322719	0.117717	0.176	0.128	1
Arnt2	0.323132	-0.111439	0.306	0.372	1
Enpp2	0.323218	0.127604	0.624	0.543	1
Rpl35a	0.32339	0.104171	0.188	0.138	1
Gm26873	0.325993	0.118231	0.188	0.138	1
Tmod2	0.328471	-0.110059	0.424	0.479	1
Rbm33	0.330004	-0.100379	0.141	0.191	1
Sparcl1	0.332715	0.116052	0.506	0.426	1
Dennd4a	0.335916	-0.115566	0.224	0.277	1
Stag2	0.336622	-0.110816	0.2	0.255	1
Rnf220	0.344958	-0.139417	0.612	0.702	1
Zfpm2	0.345135	-0.113889	0.341	0.404	1
Tspan9	0.346655	-0.106341	0.224	0.277	1
Csrp1	0.347001	0.113947	0.482	0.436	1
Cox16	0.349158	-0.10478	0.271	0.33	1
2022-09-07	0.35201	0.163345	0.529	0.511	1
Tmeff2	0.352433	-0.148674	0.859	0.936	1
Cmip	0.35246	-0.110816	0.2	0.255	1
Cryab	0.355378	0.145198	0.353	0.298	1
Crtc3	0.359953	0.119663	0.259	0.213	1
Mat2a	0.361366	-0.114189	0.459	0.532	1
Trim9	0.36155	-0.1419	0.259	0.309	1
Frmd4a	0.361643	-0.161133	0.671	0.649	1
Frmd4b	0.372478	-0.11219	0.412	0.468	1
Car2	0.379637	-0.117836	0.553	0.628	1
Rpl13	0.380577	0.106724	0.259	0.213	1
Ncoa1	0.382593	0.104268	0.447	0.394	1
Rps12	0.383615	0.118726	0.212	0.17	1
Cst3	0.387534	0.168038	0.576	0.553	1
Daam2	0.393563	0.135074	0.482	0.457	1
2022-03-01	0.39797	-0.197876	0.588	0.574	1
Atf7	0.399656	-0.111439	0.294	0.34	1
Rfx4	0.402071	-0.119944	0.306	0.362	1
Plcl1	0.410675	-0.132068	0.835	0.862	1
E130114P18Rik	0.410922	-0.110816	0.188	0.234	1
Chchd2	0.413907	0.106379	0.235	0.191	1
Trf	0.414255	-0.171135	0.576	0.596	1
Gm35188	0.427021	-0.111495	0.706	0.681	1
Rreb1	0.428758	0.104556	0.188	0.149	1
Astn2	0.433666	-0.17673	0.306	0.33	1
Hepacam	0.454831	0.124136	0.435	0.415	1
Nckap5	0.456097	0.116247	0.471	0.447	1
Prdx6	0.468211	-0.123505	0.388	0.415	1
Rfx3	0.507589	0.112776	0.424	0.394	1
Iqsec1	0.513356	-0.123989	0.341	0.372	1
Dlgap1	0.563616	-0.124642	0.482	0.5	1
Pde7b	0.564006	0.119435	0.224	0.202	1
Myo6	0.578373	0.145198	0.588	0.67	1
Macrod2	0.592851	0.134391	0.353	0.34	1
Pigk	0.621184	-0.137202	0.259	0.277	1
Gpam	0.633103	-0.121906	0.341	0.351	1
Rgs20	0.640438	-0.15277	0.706	0.638	1
Cdh2	0.658613	-0.113889	0.4	0.404	1
Gria1	0.677574	-0.17673	0.141	0.16	1
Aqp4	0.713316	-0.128253	0.271	0.287	1
Gabrb1	0.777733	-0.107859	0.847	0.84	1
Fhit	0.814516	0.108672	0.247	0.245	1
Dancr	0.854608	-0.105764	0.165	0.149	1
Gria4	0.883365	-0.120263	0.153	0.16	1
Kcnip4	1	-0.106341	0.2	0.191	1

## Sheet: S3f_DEGene_AS_Clusterr7vsOthers
gene	p_val	avg_log2FC	pct.1	pct.2	p_val_adj
Gfap	1.19452e-122	1.43852	0.89	0.284	2.09197e-118
Vim	1.62492e-115	0.756566	0.433	0.046	2.84572e-111
Cebpd	1.23407e-109	0.56652	0.407	0.042	2.16123e-105
Osmr	6.99287e-84	0.479175	0.304	0.03	1.22466e-79
Sbno2	4.87942e-83	0.492912	0.338	0.039	8.54533e-79
Cd44	5.83296e-83	0.386576	0.255	0.019	1.02153e-78
Dcun1d4	1.53304e-77	0.994747	0.426	0.076	2.68481e-73
Junb	1.36729e-73	0.429017	0.323	0.041	2.39453e-69
Cntf	6.23478e-70	0.184188	0.137	0.003	1.0919e-65
Mrps6	7.77454e-70	0.413791	0.316	0.041	1.36156e-65
Cpne8	1.88387e-63	0.478956	0.331	0.051	3.29922e-59
Slc39a14	2.41245e-62	0.464318	0.392	0.074	4.22492e-58
Nox4	8.22914e-60	0.220793	0.103	0.001	1.44117e-55
Neat1	1.63222e-56	1.10174	0.696	0.299	2.8585e-52
Ddit4l	7.99224e-56	0.314114	0.205	0.02	1.39968e-51
Sulf1	8.47665e-54	0.390355	0.232	0.028	1.48452e-49
Ggta1	2.76124e-53	0.325807	0.281	0.043	4.83577e-49
Tm4sf1	1.62994e-52	0.155042	0.114	0.004	2.85452e-48
Gm19935	4.4171e-52	0.22344	0.148	0.01	7.73566e-48
Lsamp	6.96271e-51	-0.909644	0.905	0.993	1.21938e-46
Aebp1	2.96536e-50	0.249844	0.171	0.015	5.19323e-46
D730003I15Rik	6.78565e-50	0.290675	0.209	0.024	1.18837e-45
C530044C16Rik	3.73927e-48	0.296093	0.175	0.017	6.54859e-44
Gm45051	1.10339e-47	0.19049	0.133	0.008	1.93237e-43
A2m	4.45437e-46	0.421032	0.198	0.024	7.80094e-42
Fstl4	1.06508e-45	0.267617	0.144	0.011	1.86527e-41
S100a6	2.88266e-45	0.251243	0.217	0.029	5.0484e-41
Chl1	4.29304e-45	0.5238	0.357	0.085	7.51841e-41
Gpc5	1.20868e-44	-0.962417	0.688	0.951	2.11677e-40
Map3k20	3.59865e-44	0.286496	0.209	0.028	6.30231e-40
Id3	1.8332e-43	0.790042	0.487	0.16	3.21049e-39
Prdx6	8.60498e-43	0.712546	0.802	0.448	1.50699e-38
4930578M01Rik	2.72037e-42	0.39349	0.24	0.04	4.76419e-38
Gpnmb	3.85908e-42	0.231774	0.129	0.01	6.75841e-38
Fos	2.35021e-41	0.228684	0.171	0.02	4.11592e-37
S100a10	7.73005e-41	0.20887	0.163	0.018	1.35376e-36
Aqp4	1.81954e-39	0.603584	0.605	0.246	3.18657e-35
Ier3	2.04733e-39	0.142346	0.103	0.006	3.58548e-35
Plce1	2.45066e-39	0.599374	0.532	0.199	4.29185e-35
Cdkn1a	8.01183e-39	0.17708	0.118	0.009	1.40311e-34
Mt1	9.61696e-39	0.783241	0.817	0.5	1.68422e-34
Asap3	1.10173e-38	0.233985	0.19	0.027	1.92945e-34
Cxcl5	1.49222e-38	0.290866	0.183	0.024	2.61332e-34
Ahnak	2.32798e-38	0.220369	0.175	0.022	4.077e-34
Ddr1	5.03269e-38	0.348986	0.3	0.068	8.81375e-34
Wdr38	3.16818e-37	0.235018	0.175	0.023	5.54843e-33
C4b	3.41016e-37	0.447697	0.445	0.145	5.97222e-33
2810405F17Rik	4.92167e-37	0.341492	0.228	0.042	8.61931e-33
Pvt1	6.6725e-37	0.30367	0.251	0.05	1.16856e-32
Bicral	2.14836e-35	0.618674	0.49	0.187	3.76242e-31
Dbndd2	2.37847e-35	0.334749	0.304	0.075	4.16542e-31
2900093K20Rik	8.99846e-35	0.289308	0.217	0.04	1.5759e-30
Endou	1.47179e-34	0.172832	0.122	0.011	2.57754e-30
Gm31356	1.67602e-34	0.786167	0.612	0.296	2.93521e-30
Ephx1	6.03915e-33	0.155507	0.125	0.013	1.05764e-28
Ifitm3	1.72814e-32	0.218973	0.16	0.022	3.02649e-28
Dusp11	3.37072e-32	0.350033	0.361	0.11	5.90314e-28
Fas	3.76444e-32	0.168015	0.118	0.012	6.59267e-28
Cox6b2	8.51084e-32	0.300793	0.183	0.031	1.4905e-27
Endov	2.18554e-31	0.202338	0.16	0.023	3.82754e-27
Nfkbia	4.80532e-31	0.339417	0.24	0.054	8.41557e-27
Gm12724	5.59172e-31	0.156919	0.114	0.011	9.79277e-27
Mt2	2.38617e-30	0.427493	0.49	0.192	4.17889e-26
Slc5a3	2.42152e-30	0.202336	0.167	0.027	4.24081e-26
Rad23a	2.75074e-30	0.230468	0.198	0.037	4.81737e-26
Plscr2	3.93943e-30	0.161431	0.129	0.016	6.89913e-26
Sept1	5.57063e-30	0.250477	0.202	0.039	9.75584e-26
Rab26os	1.11455e-29	0.163779	0.125	0.015	1.9519e-25
Cnn3	1.17281e-29	0.358523	0.357	0.114	2.05394e-25
Mcl1	1.87154e-29	0.250326	0.209	0.043	3.27764e-25
Resf1	3.12096e-29	0.301408	0.251	0.061	5.46573e-25
Gpam	1.89204e-28	0.528378	0.57	0.272	3.31353e-24
Mat2a	1.12766e-27	0.631204	0.567	0.291	1.97487e-23
Psme4	1.53681e-27	0.396668	0.464	0.187	2.69141e-23
Abca1	1.75811e-27	0.515012	0.525	0.242	3.07898e-23
Gm20713	4.53085e-27	-0.654198	0.392	0.727	7.93488e-23
Nlgn1	7.77014e-27	-0.633741	0.593	0.819	1.36079e-22
Dancr	1.01614e-26	0.411209	0.3	0.093	1.77956e-22
Plcb1	1.03135e-26	-0.684002	0.403	0.707	1.80621e-22
Adamtsl3	1.21364e-26	0.200024	0.156	0.026	2.12544e-22
Noct	2.25544e-26	0.227043	0.167	0.031	3.94996e-22
1700081N11Rik	6.09948e-26	0.145759	0.11	0.013	1.0682e-21
Xist	1.12304e-25	-0.908946	0.186	0.516	1.96677e-21
Nav2	1.76425e-25	0.610129	0.578	0.297	3.08973e-21
Man1a	3.1896e-25	0.311604	0.266	0.076	5.58594e-21
Clic1	3.77141e-25	0.146414	0.118	0.016	6.60488e-21
Gm49741	6.61312e-25	0.177948	0.141	0.023	1.15816e-20
C730002L08Rik	8.17752e-25	0.316991	0.312	0.1	1.43213e-20
Nfasc	1.23679e-24	0.305839	0.308	0.099	2.16599e-20
9030025P20Rik	1.80406e-24	0.135004	0.11	0.014	3.15946e-20
6230400D17Rik	2.21575e-24	0.199109	0.171	0.035	3.88044e-20
Ppp1r10	8.31106e-24	0.344502	0.327	0.114	1.45552e-19
Usp53	1.09552e-23	0.514359	0.498	0.241	1.91859e-19
Mthfd2l	5.15124e-23	0.212312	0.19	0.044	9.02137e-19
Ier5l	5.2855e-23	0.133822	0.118	0.018	9.25649e-19
Hist1h1c	8.87939e-23	0.280529	0.236	0.066	1.55505e-18
Msn	1.11827e-22	0.148	0.118	0.018	1.95842e-18
Prune2	1.6401e-22	0.24515	0.228	0.062	2.87231e-18
Ankrd28	2.24914e-22	0.393466	0.456	0.203	3.93892e-18
2900052L18Rik	3.5491e-22	0.217591	0.205	0.053	6.21553e-18
Mterf1a	3.62322e-22	0.210088	0.175	0.039	6.34535e-18
Snhg1	4.71746e-22	0.192624	0.16	0.033	8.26169e-18
Phyhd1	5.10609e-22	0.345507	0.331	0.12	8.94229e-18
Pros1	5.38418e-22	0.179027	0.148	0.029	9.42931e-18
Erbin	6.52342e-22	0.358225	0.411	0.173	1.14245e-17
Slc22a4	8.01742e-22	0.232451	0.221	0.06	1.40409e-17
Gm42418	1.17795e-21	-0.542608	0.878	0.946	2.06295e-17
Arhgef4	3.10717e-21	0.407536	0.582	0.307	5.44159e-17
2810410L24Rik	3.51533e-21	0.167175	0.137	0.026	6.1564e-17
Nrxn1	5.75892e-21	-0.457431	0.894	0.983	1.00856e-16
Sulf2	9.02643e-21	0.185518	0.133	0.025	1.5808e-16
Kirrel3	9.5774e-21	-0.594924	0.289	0.57	1.67729e-16
Samd4	3.05809e-20	0.373096	0.365	0.152	5.35562e-16
Srgap1	3.55956e-20	0.266653	0.289	0.101	6.23386e-16
2610307P16Rik	5.32612e-20	0.162163	0.114	0.019	9.32764e-16
Fzd6	6.26618e-20	0.162216	0.156	0.035	1.0974e-15
Glis3	8.63827e-20	0.539205	0.65	0.405	1.51282e-15
Cadps	1.01026e-19	0.313178	0.388	0.16	1.76928e-15
Ank2	1.36225e-19	0.543865	0.916	0.827	2.3857e-15
Snhg3	1.61892e-19	0.238177	0.228	0.07	2.83521e-15
Dst	1.67405e-19	0.489114	0.681	0.426	2.93176e-15
Aldh1a1	3.62264e-19	0.316774	0.426	0.19	6.34433e-15
Inf2	3.7324e-19	0.19782	0.205	0.059	6.53655e-15
Ndrg1	3.99915e-19	0.144539	0.106	0.018	7.00372e-15
Sorbs2os	4.20715e-19	0.250485	0.202	0.057	7.36799e-15
Cfap54	2.89483e-18	0.140734	0.125	0.025	5.06972e-14
Zcchc7	3.00481e-18	0.369097	0.593	0.337	5.26232e-14
Rnf13	3.15448e-18	0.300152	0.319	0.128	5.52443e-14
Gadd45g	3.46607e-18	0.235119	0.243	0.081	6.07013e-14
Gria2	3.69214e-18	-0.527793	0.475	0.715	6.46605e-14
Auts2	3.71815e-18	-0.53374	0.323	0.585	6.51159e-14
Ptpn12	3.89769e-18	0.286006	0.361	0.154	6.82602e-14
Sorbs2	4.42116e-18	0.362764	0.316	0.127	7.74278e-14
Chst9	7.83839e-18	0.261733	0.209	0.063	1.37274e-13
Gm42067	1.08061e-17	0.196387	0.163	0.042	1.89247e-13
Styxl1	1.22523e-17	0.137064	0.118	0.023	2.14575e-13
Bloc1s2	1.47229e-17	0.234444	0.186	0.053	2.57843e-13
Pdlim4	1.57115e-17	0.188452	0.213	0.066	2.75156e-13
Gmeb2	1.67512e-17	0.175467	0.186	0.053	2.93364e-13
Arvcf	1.82125e-17	0.128682	0.11	0.02	3.18955e-13
Cobll1	1.9511e-17	0.1261	0.106	0.019	3.41696e-13
Rnf114	2.01908e-17	0.17908	0.179	0.049	3.53602e-13
Dhrs1	2.251e-17	0.177116	0.171	0.046	3.94217e-13
Snrpa	2.41606e-17	0.148066	0.133	0.029	4.23124e-13
Vps26c	2.42275e-17	0.166362	0.163	0.042	4.24296e-13
Krt10	2.49724e-17	0.142127	0.125	0.026	4.37342e-13
Rfx4	2.9677e-17	0.368333	0.51	0.272	5.19733e-13
Ccng1	3.01331e-17	0.130549	0.11	0.021	5.2772e-13
Stat3	4.71562e-17	0.273753	0.289	0.112	8.25847e-13
Adgrb3	4.98766e-17	-0.505073	0.627	0.817	8.73489e-13
Creb1	5.01694e-17	0.355927	0.331	0.144	8.78617e-13
Ddx3y	5.53752e-17	0.185981	0.179	0.05	9.69785e-13
Fam181b	6.71972e-17	0.150885	0.144	0.035	1.17682e-12
Map3k14	8.36134e-17	0.15685	0.16	0.042	1.46432e-12
Jun	9.68808e-17	0.197846	0.202	0.062	1.69667e-12
Fxyd1	1.03458e-16	0.224405	0.266	0.097	1.81186e-12
Hdhd2	1.16768e-16	0.22612	0.209	0.067	2.04496e-12
Ttc9c	1.4395e-16	0.164541	0.167	0.046	2.521e-12
Negr1	1.44868e-16	-0.519262	0.361	0.593	2.53708e-12
Wdr17	1.52252e-16	-0.447614	0.924	0.973	2.66639e-12
Pnrc1	1.63568e-16	0.170826	0.148	0.037	2.86456e-12
Tab2	1.71751e-16	0.225125	0.281	0.108	3.00788e-12
Frmd4a	1.85915e-16	-0.548232	0.498	0.676	3.25593e-12
Ctnnal1	1.92948e-16	0.192994	0.221	0.073	3.37909e-12
Szrd1	3.32991e-16	0.160643	0.16	0.043	5.83167e-12
Itpkb	3.58111e-16	0.362141	0.304	0.128	6.27159e-12
Gm4876	4.05521e-16	0.340612	0.35	0.158	7.1019e-12
Rora	4.1591e-16	-0.449708	0.76	0.888	7.28384e-12
Sqstm1	4.71878e-16	0.271951	0.243	0.089	8.26399e-12
Slc16a2	5.02055e-16	0.204094	0.202	0.064	8.79248e-12
Slc38a3	5.10433e-16	0.208863	0.232	0.081	8.93921e-12
Susd6	7.33858e-16	0.24696	0.281	0.111	1.28521e-11
Zadh2	1.82983e-15	0.141527	0.148	0.039	3.20458e-11
Ift74	1.83078e-15	0.185733	0.198	0.063	3.20625e-11
Col4a5	3.12585e-15	0.212087	0.194	0.063	5.4743e-11
Nkain2	4.09992e-15	0.396649	0.323	0.142	7.18019e-11
Haus3	5.21898e-15	0.118644	0.114	0.025	9.14e-11
Mast2	5.25675e-15	0.207969	0.232	0.084	9.20614e-11
Scaf1	5.36096e-15	0.178701	0.179	0.055	9.38864e-11
Trp53inp1	5.77548e-15	0.185374	0.156	0.044	1.01146e-10
Fam76b	5.78582e-15	0.184061	0.209	0.071	1.01327e-10
Spidr	6.48056e-15	0.169307	0.163	0.048	1.13494e-10
Angpt1	7.33104e-15	0.278022	0.354	0.163	1.28389e-10
Padi2	8.53066e-15	0.245437	0.278	0.114	1.49397e-10
Hnrnpdl	9.77971e-15	0.337002	0.441	0.238	1.71272e-10
Exoc4	1.10832e-14	0.36724	0.54	0.324	1.94099e-10
Neto2	1.25393e-14	0.15595	0.129	0.032	2.19601e-10
Synpo2	1.36386e-14	0.176117	0.202	0.067	2.38854e-10
Usp24	1.52278e-14	0.265849	0.384	0.187	2.66684e-10
Ube2e2	1.94446e-14	0.343914	0.471	0.258	3.40534e-10
Tmeff1	2.13294e-14	0.228345	0.19	0.063	3.73542e-10
Dock7	2.68062e-14	0.263574	0.35	0.164	4.69457e-10
2410006H16Rik	2.70686e-14	0.140153	0.144	0.04	4.74052e-10
Gm11681	2.91131e-14	0.127749	0.103	0.022	5.09858e-10
Zmat3	2.97905e-14	0.167051	0.141	0.038	5.21722e-10
Eif2s3y	3.002e-14	0.213547	0.232	0.087	5.25741e-10
Pcdh9	3.42628e-14	-0.41291	0.806	0.938	6.00044e-10
Adamtsl5	3.85107e-14	0.127774	0.118	0.028	6.74438e-10
Mplkip	4.11578e-14	0.145656	0.137	0.037	7.20796e-10
Mpdz	4.33943e-14	0.184504	0.209	0.074	7.59964e-10
Zfc3h1	5.30856e-14	0.197129	0.247	0.096	9.29687e-10
Plxdc2	5.52853e-14	0.252666	0.331	0.151	9.68212e-10
Tagln3	6.2317e-14	0.239177	0.373	0.179	1.09136e-09
Vmp1	6.33476e-14	0.26536	0.316	0.143	1.10941e-09
Id1	6.43328e-14	0.254984	0.163	0.051	1.12666e-09
Mir22hg	8.23567e-14	0.134934	0.129	0.034	1.44231e-09
Sat1	8.28581e-14	0.502784	0.65	0.471	1.45109e-09
Pfkp	9.12272e-14	0.225989	0.369	0.176	1.59766e-09
S100b	9.67194e-14	0.185404	0.24	0.092	1.69385e-09
Rbms1	9.7411e-14	0.236174	0.266	0.111	1.70596e-09
Trp53rkb	1.10567e-13	0.120039	0.106	0.024	1.93636e-09
Grid2	1.27258e-13	-0.456959	0.331	0.555	2.22867e-09
Ror1	1.28306e-13	0.133092	0.129	0.034	2.24702e-09
Rgl1	1.42883e-13	0.254193	0.312	0.142	2.50231e-09
Zfp36l1	1.4337e-13	0.265949	0.293	0.13	2.51084e-09
Tspan7	1.5348e-13	-0.47108	0.494	0.678	2.68789e-09
Armc2	1.55095e-13	0.151084	0.16	0.049	2.71618e-09
Jund	1.7459e-13	0.187606	0.194	0.068	3.0576e-09
Rusc2	1.99066e-13	0.110158	0.106	0.024	3.48624e-09
Son	2.11878e-13	-0.40903	0.726	0.804	3.71061e-09
Dgkb	2.18599e-13	-0.428828	0.498	0.699	3.82833e-09
H2afj	2.72418e-13	0.174015	0.19	0.066	4.77085e-09
Lrig1	3.04838e-13	0.281811	0.399	0.206	5.33862e-09
Trpm3	3.06866e-13	-0.516476	0.437	0.694	5.37415e-09
Ccdc148	3.2358e-13	0.174288	0.171	0.056	5.66686e-09
Camkk2	3.65087e-13	0.150592	0.137	0.039	6.39378e-09
Cdk13	3.72372e-13	0.220674	0.338	0.16	6.52135e-09
Nrg2	3.84993e-13	0.207049	0.236	0.094	6.74237e-09
Gt(ROSA)26Sor	3.99692e-13	0.194322	0.198	0.071	6.9998e-09
Tsc22d4	4.88704e-13	0.275684	0.411	0.218	8.55867e-09
Cpped1	5.27597e-13	0.167031	0.186	0.065	9.2398e-09
Prr5l	6.65576e-13	0.126601	0.103	0.024	1.16562e-08
Cfl2	6.70689e-13	0.19055	0.232	0.092	1.17458e-08
Pigk	7.09014e-13	-0.41791	0.087	0.292	1.2417e-08
Cdkl3	8.18406e-13	0.216241	0.213	0.082	1.43327e-08
Snhg4	8.68782e-13	0.154567	0.179	0.061	1.5215e-08
Chrac1	8.78829e-13	0.110462	0.11	0.027	1.53909e-08
Mbd2	1.08611e-12	0.207843	0.255	0.107	1.9021e-08
Ablim2	1.11695e-12	0.186837	0.144	0.044	1.95611e-08
Psmc6	1.1654e-12	0.213842	0.3	0.137	2.04097e-08
Mapk1ip1l	1.27846e-12	0.154718	0.152	0.048	2.23896e-08
Extl3	1.33718e-12	0.172089	0.232	0.092	2.3418e-08
Amn1	1.42498e-12	0.208738	0.24	0.098	2.49557e-08
Nufip2	1.51388e-12	0.208033	0.304	0.14	2.65126e-08
Rdh5	1.59042e-12	0.121768	0.122	0.033	2.7853e-08
Myo1e	1.63747e-12	0.193565	0.221	0.087	2.8677e-08
Ptprf	1.76916e-12	0.152604	0.16	0.052	3.09834e-08
Dnajb4	2.0029e-12	0.152017	0.167	0.056	3.50767e-08
Nt5c	2.06382e-12	0.140611	0.137	0.04	3.61436e-08
Ano6	2.19466e-12	0.186719	0.19	0.069	3.84351e-08
Arhgef12	2.42193e-12	0.366602	0.616	0.418	4.24152e-08
Thbs3	2.56288e-12	0.16047	0.186	0.066	4.48838e-08
Gm15886	2.59846e-12	0.135826	0.133	0.039	4.55068e-08
Plcd4	2.62167e-12	0.250023	0.407	0.218	4.59132e-08
Snhg8	2.70692e-12	0.152584	0.141	0.043	4.74062e-08
Eny2	2.76427e-12	0.182034	0.213	0.082	4.84107e-08
Pkp4	2.96812e-12	0.230515	0.27	0.12	5.19807e-08
N4bp2	3.59954e-12	0.146731	0.163	0.055	6.30387e-08
Ifrd1	3.6604e-12	0.221534	0.319	0.153	6.41047e-08
Gm3764	3.77991e-12	-0.415223	0.502	0.692	6.61976e-08
Cacna2d3	4.225e-12	0.186266	0.209	0.08	7.39924e-08
Galk2	4.45567e-12	0.110926	0.106	0.027	7.80321e-08
Sorl1	4.80511e-12	0.203517	0.304	0.143	8.41519e-08
Chchd1	4.89149e-12	0.118817	0.125	0.035	8.56646e-08
Slc14a1	5.35562e-12	0.134434	0.148	0.047	9.3793e-08
Rida	6.09721e-12	0.177225	0.209	0.081	1.0678e-07
Pawr	6.91799e-12	0.11753	0.106	0.027	1.21155e-07
Ccdc190	6.99599e-12	0.186542	0.251	0.107	1.22521e-07
Bag3	7.01945e-12	0.107369	0.103	0.025	1.22932e-07
Dbi	7.49469e-12	0.297489	0.376	0.203	1.31255e-07
Mgat4c	8.25386e-12	-0.361251	0.061	0.247	1.4455e-07
Lamp2	8.74387e-12	0.236247	0.365	0.19	1.53131e-07
Dab1	9.54361e-12	-0.380236	0.285	0.5	1.67137e-07
Add1	9.7641e-12	0.286474	0.323	0.164	1.70999e-07
Arhgef19	9.86825e-12	0.196383	0.266	0.119	1.72823e-07
Gm49066	1.00895e-11	0.112318	0.103	0.026	1.76697e-07
Tmeff2	1.03494e-11	0.173389	0.213	0.084	1.81249e-07
Nck2	1.10542e-11	0.143016	0.148	0.048	1.93593e-07
Fam114a2	1.11853e-11	0.125042	0.125	0.036	1.95889e-07
Pdzd2	1.15887e-11	0.179603	0.152	0.051	2.02953e-07
Nhs	1.20922e-11	0.139238	0.122	0.034	2.11771e-07
Pfkfb3	1.38438e-11	0.125293	0.133	0.04	2.42447e-07
Wsb1	1.45804e-11	0.223616	0.319	0.158	2.55346e-07
Prdm16os	1.55602e-11	0.157702	0.167	0.059	2.72506e-07
Mertk	1.77536e-11	-0.410278	0.346	0.542	3.1092e-07
Chst11	1.91558e-11	0.220277	0.289	0.136	3.35476e-07
Zmiz1	1.93535e-11	0.249643	0.392	0.214	3.38937e-07
Tra2a	2.2574e-11	0.271789	0.468	0.279	3.95338e-07
Me3	2.30305e-11	0.234294	0.259	0.117	4.03333e-07
Hnrnph1	2.33008e-11	0.255792	0.304	0.15	4.08067e-07
Tjp1	2.58952e-11	0.414713	0.57	0.398	4.53502e-07
Ppm1b	2.60169e-11	0.182123	0.281	0.13	4.55634e-07
Birc2	2.76494e-11	0.164258	0.19	0.073	4.84223e-07
Gm4673	3.15937e-11	0.12341	0.118	0.034	5.53301e-07
Optn	3.4592e-11	0.11827	0.114	0.032	6.05809e-07
Fam189a2	3.70376e-11	0.133979	0.144	0.047	6.4864e-07
Thap3	4.09764e-11	0.187937	0.266	0.121	7.1762e-07
Slc39a10	4.28402e-11	0.156482	0.186	0.071	7.5026e-07
Megf9	4.47707e-11	0.221433	0.262	0.121	7.8407e-07
Fgfr1	4.54175e-11	0.278394	0.433	0.255	7.95396e-07
Ccdc173	4.9607e-11	0.126698	0.141	0.046	8.68767e-07
Zzz3	4.9986e-11	0.152373	0.205	0.082	8.75404e-07
0610009E02Rik	5.12908e-11	0.115153	0.129	0.04	8.98255e-07
Pxdn	5.49563e-11	0.138234	0.152	0.052	9.6245e-07
Klhl26	5.52367e-11	0.122749	0.129	0.04	9.67361e-07
Tnfrsf19	5.57344e-11	0.212692	0.266	0.124	9.76077e-07
Etv6	5.93328e-11	0.222573	0.293	0.142	1.0391e-06
Fgf14	5.9949e-11	-0.448382	0.3	0.495	1.04989e-06
Dclk1	6.55334e-11	-0.432251	0.624	0.76	1.14769e-06
Utrn	7.36205e-11	0.270627	0.437	0.255	1.28931e-06
Cdk5rap2	7.60818e-11	0.198879	0.24	0.106	1.33242e-06
Trp53	7.92435e-11	0.123464	0.133	0.042	1.38779e-06
Snx10	8.24596e-11	0.145554	0.19	0.074	1.44411e-06
Cd9	8.71805e-11	0.194017	0.281	0.134	1.52679e-06
Itfg1	8.90025e-11	0.18237	0.259	0.118	1.5587e-06
Gm15614	9.55488e-11	0.156482	0.183	0.07	1.67335e-06
Lats2	9.60669e-11	0.176038	0.19	0.075	1.68242e-06
5031425E22Rik	1.02649e-10	0.272997	0.441	0.264	1.79769e-06
Csf1	1.04123e-10	0.135769	0.148	0.051	1.82351e-06
Rbis	1.07407e-10	0.167328	0.221	0.094	1.88102e-06
Nln	1.12854e-10	0.142535	0.179	0.068	1.97642e-06
Rhob	1.17392e-10	0.141588	0.156	0.055	2.05589e-06
Eif5	1.18862e-10	0.231019	0.278	0.136	2.08162e-06
Hipk3	1.22998e-10	0.131034	0.163	0.059	2.15407e-06
Shroom3	1.24435e-10	0.243635	0.293	0.144	2.17922e-06
H2-K1	1.25323e-10	0.131255	0.129	0.041	2.19477e-06
Rapgef4	1.43098e-10	0.138685	0.144	0.049	2.50607e-06
Dync2h1	1.80561e-10	0.171969	0.27	0.127	3.16217e-06
Fnip1	1.91281e-10	0.18915	0.297	0.146	3.3499e-06
2310011J03Rik	2.15627e-10	0.133082	0.129	0.042	3.77628e-06
Gtf2f2	2.21111e-10	0.137538	0.16	0.058	3.87232e-06
2810459M11Rik	2.26464e-10	0.141458	0.175	0.067	3.96606e-06
Rps6ka3	2.27948e-10	0.158923	0.205	0.085	3.99205e-06
Prpf39	2.32251e-10	0.149517	0.221	0.094	4.06741e-06
Ccdc114	2.41834e-10	0.12691	0.129	0.042	4.23524e-06
Lats1	2.43551e-10	0.138392	0.171	0.065	4.2653e-06
Apobec3	2.49475e-10	0.107532	0.11	0.032	4.36906e-06
Nbeal1	2.82399e-10	0.196379	0.35	0.186	4.94565e-06
Sorbs1	2.92124e-10	0.372953	0.646	0.466	5.11596e-06
Ptprt	3.27536e-10	-0.339408	0.471	0.654	5.73614e-06
Polk	3.31788e-10	0.139238	0.125	0.04	5.8106e-06
Gm10516	3.39198e-10	0.118174	0.125	0.04	5.94037e-06
Myo18a	3.44401e-10	0.200667	0.323	0.167	6.03149e-06
Ckb	3.52432e-10	0.300752	0.703	0.524	6.17214e-06
Fbxl12os	3.61433e-10	0.102139	0.11	0.032	6.32978e-06
Pde7b	3.65587e-10	-0.387455	0.152	0.33	6.40252e-06
Khdc4	4.11379e-10	0.167433	0.221	0.097	7.20447e-06
Zfp511	4.12806e-10	0.113951	0.122	0.038	7.22947e-06
Brox	4.37494e-10	0.113034	0.122	0.038	7.66183e-06
Mid1ip1	4.42446e-10	0.127684	0.163	0.061	7.74855e-06
Hdgf	4.61567e-10	0.129664	0.137	0.047	8.08342e-06
Pbx1	4.78726e-10	-0.436828	0.517	0.638	8.38394e-06
Wdr26	5.09289e-10	0.200205	0.27	0.132	8.91918e-06
Rnpc3	5.32022e-10	0.221575	0.35	0.19	9.31731e-06
Abcc4	5.6582e-10	0.14989	0.148	0.054	9.90921e-06
Snhg20	5.83177e-10	0.217182	0.304	0.156	1.02132e-05
Mrps14	6.46909e-10	0.134866	0.144	0.051	1.13293e-05
Mfap3l	7.38497e-10	0.188667	0.285	0.142	1.29333e-05
Zfp292	7.46108e-10	0.193949	0.27	0.132	1.30666e-05
Enox1	8.71468e-10	0.227785	0.335	0.18	1.5262e-05
Bax	9.05472e-10	0.143947	0.163	0.062	1.58575e-05
Grm3	9.32111e-10	-0.416713	0.354	0.515	1.63241e-05
Tmem47	9.60243e-10	0.242423	0.506	0.319	1.68167e-05
Rapgef3	9.64725e-10	0.217775	0.342	0.187	1.68952e-05
March	1.09724e-09	0.157203	0.183	0.075	1.9216e-05
March3	1.1107e-09	0.127394	0.141	0.05	1.94518e-05
Gm16124	1.21388e-09	0.11827	0.106	0.032	2.12586e-05
Bclaf1	1.24265e-09	0.219727	0.346	0.192	2.17626e-05
Ctsb	1.2934e-09	0.158283	0.228	0.104	2.26513e-05
Bicra	1.53247e-09	0.15501	0.175	0.07	2.68382e-05
Efemp1	1.5459e-09	0.127848	0.137	0.048	2.70733e-05
Pde10a	1.61394e-09	-0.523691	0.061	0.211	2.82649e-05
Slc38a1	1.64439e-09	0.186896	0.224	0.101	2.87983e-05
Ythdf1	1.68894e-09	0.103387	0.11	0.034	2.95784e-05
Rock2	1.69423e-09	0.193291	0.293	0.15	2.96711e-05
Alkbh1	1.97611e-09	0.12607	0.148	0.055	3.46076e-05
Rapgef1	1.98898e-09	0.165697	0.183	0.076	3.48331e-05
Zfand5	2.00374e-09	0.180823	0.285	0.145	3.50915e-05
Ctnnd2	2.10321e-09	-0.307691	0.825	0.903	3.68335e-05
Dnal1	2.27952e-09	0.109066	0.133	0.046	3.99213e-05
Pard3b	2.31983e-09	0.262475	0.475	0.301	4.06272e-05
Mafg	2.34758e-09	0.152197	0.171	0.069	4.11132e-05
Commd3	2.51012e-09	0.151151	0.167	0.067	4.39597e-05
Dicer1	2.57628e-09	0.142091	0.175	0.071	4.51185e-05
Atxn2	2.6036e-09	0.19432	0.327	0.177	4.55969e-05
Vcam1	2.60967e-09	0.151992	0.129	0.045	4.57031e-05
Csnk1g1	2.61928e-09	0.198462	0.236	0.112	4.58714e-05
Ak3	2.82265e-09	0.126312	0.152	0.058	4.9433e-05
Nabp2	2.89712e-09	0.100756	0.11	0.035	5.07372e-05
Tnrc6a	2.90724e-09	0.209467	0.475	0.296	5.09145e-05
Gigyf1	2.94571e-09	0.105087	0.118	0.039	5.15883e-05
Rbm25	3.1168e-09	0.223584	0.399	0.239	5.45845e-05
Tob1	3.29543e-09	0.116347	0.125	0.043	5.77129e-05
Myh9	3.30561e-09	0.116625	0.129	0.045	5.78912e-05
Rnf169	3.46044e-09	0.191164	0.278	0.143	6.06027e-05
P2rx4	3.49516e-09	0.1026	0.106	0.033	6.12108e-05
Lrp1b	3.71874e-09	0.31693	0.783	0.616	6.51263e-05
Prdm10	3.82174e-09	0.111471	0.141	0.051	6.69302e-05
Ubxn11	3.86539e-09	0.124174	0.125	0.043	6.76946e-05
Ctsd	4.11533e-09	0.152089	0.194	0.084	7.20718e-05
Ermard	4.19507e-09	0.121571	0.114	0.037	7.34683e-05
Luc7l2	4.32877e-09	0.285102	0.643	0.484	7.58098e-05
Slc25a4	4.36674e-09	0.260033	0.407	0.248	7.64747e-05
Sntb2	4.69014e-09	0.145289	0.152	0.059	8.21385e-05
Itgb8	5.57057e-09	0.165518	0.259	0.129	9.75575e-05
Tmem108	5.61225e-09	0.101421	0.106	0.033	9.82873e-05
Arhgef26	5.87828e-09	0.259975	0.513	0.336	0.000102946
Impact	6.87972e-09	0.180943	0.289	0.151	0.000120484
Mpv17	7.08485e-09	0.13328	0.148	0.057	0.000124077
Eftud2	7.09587e-09	0.140237	0.144	0.055	0.00012427
Mdm2	7.66832e-09	0.299911	0.148	0.059	0.000134295
Shisa4	8.179e-09	0.208125	0.331	0.185	0.000143239
Gm32569	8.40328e-09	0.114688	0.156	0.061	0.000147167
Als2cl	8.48141e-09	0.110744	0.114	0.038	0.000148535
Zfp641	8.61368e-09	0.154275	0.19	0.083	0.000150851
Bmp6	9.28345e-09	0.10578	0.141	0.052	0.000162581
Fbxl12	9.30263e-09	0.120987	0.129	0.047	0.000162917
Bhlhe41	9.58122e-09	0.12402	0.144	0.055	0.000167796
Cdk11b	9.67889e-09	0.142871	0.213	0.098	0.000169506
Mob1b	9.99651e-09	0.153499	0.118	0.04	0.000175069
Rnf6	1.01058e-08	0.117539	0.152	0.06	0.000176982
Dcaf6	1.01398e-08	0.177746	0.247	0.123	0.000177579
Cdk12	1.1232e-08	0.182136	0.335	0.188	0.000196706
Ythdf3	1.14791e-08	0.184579	0.251	0.127	0.000201033
Kctd1	1.22429e-08	0.171429	0.285	0.15	0.000214409
Nvl	1.27227e-08	0.147726	0.198	0.089	0.000222812
Trappc10	1.30471e-08	0.141994	0.24	0.116	0.000228494
Cdc42bpa	1.30682e-08	0.216608	0.49	0.32	0.000228864
Ski	1.32599e-08	0.133257	0.171	0.072	0.000232221
Dcc	1.36806e-08	-0.294381	0.038	0.171	0.000239589
Ift20	1.38495e-08	0.153837	0.19	0.085	0.000242547
Kpna4	1.40372e-08	0.197814	0.289	0.156	0.000245833
Rasa3	1.42352e-08	0.154423	0.205	0.095	0.000249302
Vcpip1	1.43183e-08	0.12196	0.137	0.052	0.000250757
Sox9	1.53134e-08	0.163432	0.251	0.126	0.000268184
Arih1	1.55099e-08	0.204082	0.403	0.244	0.000271625
Mettl16	1.5907e-08	0.12387	0.156	0.063	0.00027858
Gfra1	1.61091e-08	0.15486	0.171	0.073	0.000282118
Gm44899	1.62423e-08	0.122352	0.125	0.045	0.000284451
Higd1a	1.6427e-08	0.121766	0.144	0.056	0.000287687
Strada	1.64669e-08	0.110883	0.129	0.047	0.000288384
Bcl2l1	1.65543e-08	0.156013	0.198	0.09	0.000289916
2210408F21Rik	1.73375e-08	0.207846	0.304	0.168	0.000303632
Kcnd2	1.76712e-08	-0.441136	0.186	0.355	0.000309476
Gtpbp4	1.90381e-08	0.114636	0.137	0.052	0.000333414
Hspa9	1.94421e-08	0.142661	0.232	0.112	0.000340489
Cic	1.96601e-08	0.108763	0.106	0.035	0.000344307
Ubxn4	2.07679e-08	0.1526	0.243	0.121	0.000363708
Pdpn	2.12515e-08	0.124879	0.129	0.048	0.000372177
Traf3	2.13542e-08	0.153837	0.183	0.08	0.000373976
St6galnac5	2.14678e-08	-0.282527	0.11	0.263	0.000375965
Cwf19l2	2.24012e-08	0.175952	0.259	0.133	0.000392313
Evi5	2.2791e-08	0.16413	0.232	0.114	0.000399139
Sel1l3	2.41717e-08	0.122291	0.114	0.04	0.000423319
Trmt1l	2.41778e-08	0.120866	0.144	0.057	0.000423426
Palm	2.46325e-08	0.123621	0.152	0.061	0.000431389
Rtn4	2.51813e-08	0.26491	0.399	0.253	0.000441
Rsrp1	2.58017e-08	0.276921	0.669	0.505	0.000451865
Plxna2	2.59589e-08	0.13104	0.16	0.066	0.000454618
Ube2d3	2.65722e-08	0.157608	0.259	0.133	0.000465359
Gpc6	2.66118e-08	-0.353638	0.278	0.434	0.000466052
Ube2d2a	2.76496e-08	0.154151	0.262	0.135	0.000484228
Cisd2	2.87526e-08	0.143377	0.198	0.091	0.000503545
Rxylt1	2.88742e-08	0.110272	0.133	0.05	0.000505674
Ppp1r2	2.92217e-08	0.143889	0.19	0.086	0.00051176
H3f3b	2.94225e-08	0.215117	0.354	0.207	0.000515277
Slf2	2.96459e-08	0.167904	0.171	0.074	0.000519189
Arid5b	3.01988e-08	0.177313	0.209	0.099	0.000528872
Ube2k	3.21948e-08	0.169505	0.319	0.178	0.000563827
Igfbp5	3.29452e-08	0.232791	0.202	0.096	0.000576969
Zfr2	3.54487e-08	0.140821	0.156	0.065	0.000620813
Dcun1d1	3.55636e-08	0.109974	0.125	0.046	0.000622825
Atp11a	3.57484e-08	0.129024	0.156	0.064	0.000626062
Pnpt1	3.634e-08	0.139432	0.167	0.072	0.000636423
Tmem60	3.85241e-08	0.101421	0.114	0.04	0.000674672
Atp7a	4.07363e-08	0.126208	0.175	0.076	0.000713415
Cflar	4.10409e-08	0.130816	0.16	0.067	0.00071875
Gsap	4.10788e-08	0.186241	0.304	0.169	0.000719412
Htra1	4.36675e-08	-0.299925	0.243	0.401	0.000764749
Astn2	4.49541e-08	-0.302689	0.194	0.349	0.00078728
D430042O09Rik	4.67862e-08	0.134922	0.205	0.097	0.000819367
Pcbp3	4.67935e-08	0.115503	0.103	0.034	0.000819495
Sfswap	4.79243e-08	0.149308	0.186	0.085	0.000839298
Hmgcll1	4.91045e-08	0.161657	0.213	0.103	0.000859967
Comt	5.20257e-08	0.153286	0.224	0.111	0.000911126
Shisa6	5.36793e-08	0.125606	0.183	0.081	0.000940086
Slc7a2	5.44754e-08	0.164554	0.228	0.114	0.000954028
Gps2	5.45084e-08	0.141705	0.19	0.088	0.000954606
Cd63	5.55182e-08	0.163409	0.319	0.179	0.000972289
Iqgap1	5.73041e-08	0.110724	0.129	0.049	0.00100357
Trpc1	6.22318e-08	0.122277	0.148	0.061	0.00108987
Nedd9	6.39812e-08	0.143709	0.179	0.08	0.0011205
Parp8	6.51826e-08	0.147201	0.255	0.132	0.00114154
Rhoj	6.9022e-08	0.12203	0.103	0.035	0.00120878
4932438A13Rik	7.25957e-08	0.178161	0.285	0.157	0.00127137
Nfkb1	7.64635e-08	0.168926	0.266	0.142	0.00133911
Chordc1	7.65336e-08	0.118167	0.141	0.057	0.00134033
Abca3	8.10895e-08	0.107105	0.133	0.052	0.00142012
Zfp771	8.24565e-08	0.115474	0.144	0.059	0.00144406
Fubp1	8.24859e-08	0.153003	0.331	0.188	0.00144458
Zfp62	8.27013e-08	0.109512	0.144	0.059	0.00144835
Kif5b	8.65856e-08	0.173627	0.281	0.154	0.00151637
Gm12239	8.89714e-08	-0.25238	0.034	0.155	0.00155816
Rap1a	9.15901e-08	0.126647	0.179	0.081	0.00160402
Mdga2	9.30629e-08	-0.350095	0.707	0.806	0.00162981
Ccdc58	9.61632e-08	0.160396	0.243	0.126	0.00168411
Irf2bp2	1.01461e-07	0.109962	0.141	0.057	0.00177689
Rbm33	1.031e-07	0.138519	0.217	0.107	0.00180559
Psmd1	1.04408e-07	0.183589	0.255	0.136	0.0018285
Rpl10a	1.08225e-07	0.159355	0.221	0.111	0.00189535
Cenpc1	1.0915e-07	0.128614	0.175	0.079	0.00191154
Snx12	1.1079e-07	0.144148	0.175	0.079	0.00194026
1810026B05Rik	1.12555e-07	0.129131	0.217	0.106	0.00197118
Cbx1	1.14796e-07	0.154567	0.175	0.08	0.00201042
Asxl1	1.15745e-07	0.145628	0.221	0.11	0.00202704
Gclc	1.20248e-07	0.130807	0.137	0.056	0.0021059
Cttn	1.23686e-07	0.10182	0.133	0.053	0.00216611
Plekhm2	1.24733e-07	0.14127	0.217	0.107	0.00218445
Dzip3	1.25653e-07	0.154706	0.243	0.127	0.00220056
Ccdc107	1.27385e-07	0.127708	0.16	0.069	0.0022309
Slc12a6	1.34302e-07	0.150495	0.236	0.121	0.00235203
Dip2b	1.39517e-07	0.157699	0.323	0.186	0.00244336
Chd1	1.49066e-07	0.129254	0.156	0.067	0.00261059
Dapk1	1.58917e-07	0.167987	0.186	0.088	0.00278312
Gpr107	1.62061e-07	0.107105	0.133	0.053	0.00283818
Trappc4	1.76126e-07	0.115197	0.141	0.058	0.0030845
Glul	1.82933e-07	-0.299624	0.342	0.492	0.00320371
Il6st	1.83412e-07	0.104262	0.141	0.058	0.0032121
Ino80d	1.90426e-07	0.151186	0.228	0.117	0.00333494
Anks1	1.95645e-07	0.17322	0.243	0.13	0.00342633
Cebpg	1.97107e-07	0.11917	0.122	0.047	0.00345193
Itprid2	1.99112e-07	0.12886	0.179	0.083	0.00348705
Cryab	1.9984e-07	0.157084	0.228	0.117	0.0034998
4931406P16Rik	2.07961e-07	0.106674	0.148	0.063	0.00364201
Nfx1	2.08127e-07	0.148441	0.217	0.11	0.00364493
Mttp	2.1434e-07	0.12411	0.194	0.093	0.00375373
Add3	2.16373e-07	0.42422	0.502	0.36	0.00378934
Plscr4	2.25518e-07	0.14466	0.137	0.057	0.00394949
Gm38562	2.25938e-07	0.171315	0.19	0.092	0.00395686
Slc41a1	2.26408e-07	0.165058	0.194	0.095	0.00396508
Hivep2	2.27504e-07	0.19528	0.388	0.241	0.00398427
Lrrfip1	2.30063e-07	0.119812	0.114	0.043	0.00402909
Wdr70	2.30139e-07	0.117104	0.171	0.078	0.00403043
Uty	2.30675e-07	0.132142	0.167	0.076	0.0040398
Ano3	2.33369e-07	0.168958	0.122	0.048	0.00408699
Golgb1	2.36033e-07	0.185306	0.289	0.166	0.00413365
Rnf138	2.42754e-07	0.124409	0.167	0.076	0.00425135
Prrc2c	2.78958e-07	0.166159	0.43	0.273	0.0048854
Grik4	2.83226e-07	0.101442	0.144	0.061	0.00496014
Cables1	2.85918e-07	-0.241082	0.106	0.241	0.00500728
6330403K07Rik	2.89272e-07	0.145722	0.179	0.084	0.00506602
Stk19	2.91883e-07	0.105579	0.122	0.048	0.00511175
Gm266	3.01883e-07	0.109819	0.125	0.05	0.00528687
Rnf7	3.21627e-07	0.107105	0.129	0.052	0.00563265
Ap1s2	3.31273e-07	0.106654	0.129	0.052	0.00580159
Nrp2	3.31659e-07	0.106961	0.122	0.048	0.00580835
Pum2	3.37001e-07	0.156275	0.209	0.106	0.0059019
Micos10	3.38975e-07	0.132353	0.186	0.089	0.00593647
Mipol1	3.47906e-07	0.106674	0.144	0.061	0.00609288
Rnf38	3.52215e-07	0.123297	0.202	0.099	0.00616835
Rnh1	3.5642e-07	0.120041	0.148	0.064	0.00624198
Cspp1	3.66327e-07	0.198638	0.407	0.263	0.00641548
Asxl2	3.94866e-07	0.155803	0.255	0.139	0.00691529
Ncoa5	4.01138e-07	0.138698	0.171	0.08	0.00702513
Gm12353	4.0259e-07	0.142459	0.243	0.13	0.00705056
Pias2	4.06023e-07	0.136906	0.24	0.126	0.00711068
Igsf11	4.07246e-07	0.16832	0.3	0.175	0.00713209
Ndufaf2	4.16227e-07	0.140702	0.167	0.077	0.00728939
Xndc1	4.16728e-07	0.113564	0.133	0.055	0.00729816
Lhfp	4.27808e-07	-0.316897	0.217	0.36	0.0074922
Nemf	4.46305e-07	0.142124	0.209	0.106	0.00781614
Tasor	4.5531e-07	0.14145	0.243	0.13	0.00797384
Slc1a2	4.59094e-07	-0.234334	0.905	0.975	0.00804011
Ctnna2	4.63946e-07	-0.349869	0.266	0.412	0.00812509
4933424G05Rik	4.67539e-07	0.147549	0.274	0.151	0.00818801
Stk40	4.76018e-07	0.123517	0.122	0.049	0.00833651
Phkb	4.84694e-07	0.204805	0.384	0.249	0.00848844
Pde8b	4.88632e-07	-0.275867	0.228	0.376	0.00855742
Limk2	4.89285e-07	0.145204	0.217	0.112	0.00856884
Acvr1	5.07708e-07	0.117278	0.163	0.075	0.0088915
Grk4	5.51769e-07	0.112145	0.16	0.072	0.00966314
Stxbp3	5.53557e-07	0.140773	0.19	0.094	0.00969444
AY036118	5.76345e-07	-0.296211	0.342	0.484	0.0100935
Far1os	5.78196e-07	0.109788	0.167	0.077	0.0101259
Cpne2	5.93349e-07	0.144262	0.205	0.105	0.0103913
Hadha	6.3466e-07	0.129967	0.194	0.096	0.0111148
Znrf1	6.3984e-07	0.108317	0.144	0.063	0.0112055
Bdh1	6.68313e-07	0.107879	0.163	0.075	0.0117042
Timp2	7.09948e-07	0.121574	0.137	0.059	0.0124333
Slc35d1	7.48949e-07	0.116297	0.148	0.066	0.0131163
Flot2	7.52732e-07	0.124069	0.141	0.061	0.0131826
Phtf1	8.04627e-07	0.115239	0.16	0.073	0.0140914
Rp9	8.25172e-07	0.125912	0.202	0.101	0.0144512
Hlcs	8.33019e-07	0.150935	0.179	0.087	0.0145887
Tmem245	8.43623e-07	0.145289	0.205	0.106	0.0147744
Bcl2	8.85254e-07	0.146496	0.414	0.264	0.0155034
Gm26749	8.88824e-07	0.110953	0.171	0.081	0.015566
Pdlim5	8.9105e-07	0.166819	0.35	0.215	0.015605
Uqcrfs1	8.95119e-07	0.110883	0.118	0.047	0.0156762
Ccnl1	9.10072e-07	0.126854	0.221	0.115	0.0159381
Zup1	9.42665e-07	0.137664	0.205	0.105	0.0165089
2810013P06Rik	9.51353e-07	0.110705	0.137	0.059	0.016661
Eml5	9.55362e-07	0.157581	0.251	0.14	0.0167313
Senp8	9.55438e-07	0.100793	0.133	0.057	0.0167326
Tmed2	9.62861e-07	0.109788	0.167	0.078	0.0168626
Dnah7b	9.69814e-07	0.136041	0.183	0.09	0.0169844
Tpk1	9.79177e-07	0.100015	0.125	0.052	0.0171483
Tst	9.98312e-07	0.103897	0.114	0.045	0.0174834
Flii	1.09319e-06	0.101948	0.122	0.05	0.0191451
Dnajc7	1.09351e-06	0.148497	0.224	0.12	0.0191506
Gbe1	1.10865e-06	0.125169	0.129	0.055	0.0194159
Gria1	1.1184e-06	-0.36596	0.148	0.275	0.0195865
Snap25	1.12187e-06	-0.203731	0.065	0.181	0.0196473
Fgfr2	1.16623e-06	-0.28269	0.627	0.733	0.0204242
Thoc7	1.17277e-06	0.106277	0.167	0.079	0.0205387
Fam184a	1.18927e-06	0.178516	0.369	0.23	0.0208276
Iqsec2	1.22619e-06	0.128194	0.171	0.082	0.0214743
Sos1	1.28207e-06	0.116249	0.19	0.095	0.0224529
Cadm1	1.32577e-06	-0.310266	0.597	0.651	0.0232182
Sept8	1.34358e-06	0.121325	0.163	0.077	0.0235301
Lamp1	1.36713e-06	0.117641	0.236	0.127	0.0239425
Unc50	1.38587e-06	0.105504	0.152	0.069	0.0242707
Trpm7	1.40859e-06	0.155194	0.357	0.222	0.0246687
Zfp160	1.44687e-06	0.112269	0.171	0.082	0.025339
Cetn3	1.45361e-06	0.102465	0.137	0.06	0.0254571
Thap2	1.48446e-06	0.112746	0.156	0.072	0.0259974
Rhoq	1.49753e-06	0.13681	0.205	0.107	0.0262262
Atg16l2	1.52421e-06	0.120836	0.183	0.09	0.0266935
Pds5a	1.53403e-06	0.145858	0.266	0.152	0.0268654
Erc1	1.5412e-06	0.177961	0.319	0.196	0.0269911
Srsf10	1.61477e-06	0.123586	0.213	0.112	0.0282796
Strn3	1.64204e-06	0.15698	0.407	0.263	0.0287571
Naaladl2	1.64484e-06	0.166715	0.335	0.206	0.0288062
Dcaf17	1.65674e-06	0.111084	0.179	0.088	0.0290145
Rab12	1.67975e-06	0.10995	0.144	0.065	0.0294175
Clcn4	1.71226e-06	0.109349	0.167	0.08	0.0299869
Cald1	1.82228e-06	0.143423	0.144	0.065	0.0319135
Zbtb38	1.88676e-06	0.123918	0.194	0.099	0.0330428
Wnk2	1.92427e-06	-0.196949	0.099	0.224	0.0336998
Wwtr1	1.93071e-06	0.217554	0.289	0.176	0.0338125
Phactr3	1.97109e-06	-0.212114	0.156	0.29	0.0345197
Celf2	1.98733e-06	-0.317363	0.536	0.629	0.0348041
Tmcc3	1.99506e-06	-0.200022	0.129	0.263	0.0349394
Tpd52l2	2.05763e-06	0.106674	0.141	0.063	0.0360352
Vezf1	2.07588e-06	0.120261	0.167	0.081	0.036355
Adgrl3	2.10216e-06	-0.286508	0.525	0.627	0.0368151
Arnt2	2.20926e-06	0.145134	0.327	0.199	0.0386907
Rbm6	2.21273e-06	0.184932	0.361	0.233	0.0387515
Rab31	2.25211e-06	0.185632	0.327	0.203	0.0394412
Pwwp2a	2.27585e-06	0.109201	0.171	0.083	0.039857
Trim35	2.30528e-06	0.132347	0.186	0.095	0.0403723
Rarb	2.35682e-06	0.124165	0.156	0.074	0.041275
Camk2d	2.40581e-06	0.183861	0.395	0.258	0.042133
Clk4	2.4327e-06	0.147678	0.251	0.142	0.0426038
Smarcc1	2.45708e-06	0.128296	0.213	0.114	0.0430308
Fat3	2.46295e-06	-0.245806	0.141	0.271	0.0431337
Sh3pxd2b	2.48971e-06	0.134859	0.217	0.117	0.0436022
Ndel1	2.66933e-06	0.112708	0.163	0.079	0.046748
Birc6	2.69077e-06	0.147453	0.373	0.236	0.0471235
Uba5	2.85649e-06	0.109209	0.141	0.064	0.0500257
Pbxip1	2.88427e-06	0.15049	0.262	0.152	0.0505123
Luzp2	2.90834e-06	-0.468469	0.525	0.63	0.0509337
Rbbp4	3.0801e-06	0.106836	0.148	0.069	0.0539418
Zbtb11	3.12706e-06	0.100872	0.141	0.064	0.0547642
Map2k6	3.15416e-06	-0.182489	0.08	0.194	0.0552387
Luc7l	3.18134e-06	0.115447	0.171	0.085	0.0557148
Sdc4	3.28897e-06	0.143898	0.255	0.147	0.0575998
Trim44	3.28988e-06	0.150929	0.278	0.165	0.0576156
Lpin1	3.36155e-06	0.103495	0.125	0.055	0.0588708
Rb1cc1	3.37891e-06	0.17469	0.255	0.149	0.0591748
Efr3b	3.51414e-06	0.264132	0.411	0.293	0.0615432
Tspyl4	3.58277e-06	0.114085	0.186	0.095	0.062745
Ptprj	3.67454e-06	0.1396	0.213	0.114	0.0643523
Arhgap21	3.83032e-06	0.16123	0.327	0.205	0.0670804
Kcnma1	3.83118e-06	-0.240112	0.137	0.259	0.0670954
Cnep1r1	4.18854e-06	0.10467	0.114	0.048	0.0733539
Rfx3	4.22231e-06	0.193242	0.51	0.364	0.0739453
Cab39l	4.3723e-06	0.105642	0.141	0.065	0.0765721
A830082K12Rik	4.4309e-06	0.130433	0.217	0.118	0.0775983
1600010M07Rik	4.45444e-06	0.124934	0.171	0.086	0.0780106
Tpp2	4.59996e-06	0.120585	0.179	0.091	0.080559
Slc30a9	4.62443e-06	0.116944	0.186	0.096	0.0809877
Pibf1	4.73373e-06	0.124008	0.236	0.132	0.0829019
Cpeb1	4.84601e-06	0.1397	0.209	0.114	0.0848682
Stxbp5	4.88294e-06	0.116492	0.16	0.078	0.0855149
Aebp2	4.93968e-06	0.10182	0.122	0.053	0.0865085
Chst2	5.09092e-06	0.149698	0.228	0.129	0.0891572
Rb1	5.13861e-06	0.223513	0.373	0.251	0.0899925
Arap2	5.17739e-06	0.198662	0.395	0.272	0.0906716
Arl3	5.20196e-06	0.111619	0.19	0.099	0.0911019
Tsc22d2	5.23917e-06	0.129311	0.179	0.092	0.0917536
Ppp2r3a	5.38814e-06	0.153249	0.289	0.177	0.0943625
Azin1	5.44293e-06	0.122921	0.198	0.104	0.0953221
Yy1	5.47565e-06	0.100548	0.137	0.063	0.095895
Cachd1	5.53043e-06	0.154434	0.278	0.166	0.0968544
Usp9x	5.63833e-06	0.151415	0.304	0.187	0.098744
Gm20528	6.02241e-06	0.10435	0.144	0.068	0.10547
Nebl	6.08335e-06	0.210174	0.703	0.548	0.106538
Ugp2	6.11472e-06	0.196565	0.395	0.269	0.107087
0610012G03Rik	6.18239e-06	0.11441	0.137	0.063	0.108272
Spry2	6.21038e-06	0.100548	0.137	0.063	0.108762
Stx16	6.23983e-06	0.170593	0.319	0.205	0.109278
Nxpe4	6.25909e-06	0.110364	0.163	0.081	0.109615
Tmem234	6.45465e-06	0.109327	0.209	0.113	0.11304
Dpyd	6.46065e-06	0.136369	0.247	0.143	0.113145
Tsix	6.63387e-06	-0.191361	0.076	0.184	0.116179
Ubn1	6.68152e-06	0.1019	0.171	0.086	0.117013
Clec16a	6.80212e-06	0.108181	0.175	0.089	0.119126
Rpl41	6.85162e-06	0.116	0.243	0.138	0.119992
Mir100hg	6.90372e-06	-0.240914	0.597	0.71	0.120905
Srsf5	7.26433e-06	0.163458	0.361	0.238	0.12722
Lztfl1	7.49521e-06	0.102462	0.163	0.081	0.131264
Med13l	7.64115e-06	0.131483	0.209	0.115	0.13382
Eva1a	7.64242e-06	0.141616	0.285	0.173	0.133842
Bmp2k	7.68088e-06	0.174282	0.251	0.149	0.134515
Ddx55	7.75971e-06	0.100427	0.144	0.069	0.135896
Eif1b	7.77198e-06	0.130645	0.221	0.124	0.136111
Smg7	8.05416e-06	0.120445	0.16	0.08	0.141052
Arl8a	8.1802e-06	0.114025	0.16	0.079	0.14326
Rhoa	8.19006e-06	0.110364	0.171	0.087	0.143432
Gm37240	8.19804e-06	0.178085	0.373	0.248	0.143572
Rngtt	8.39791e-06	0.117552	0.202	0.109	0.147073
Ssb	8.63079e-06	0.116297	0.224	0.126	0.151151
Ago2	8.97014e-06	0.110649	0.175	0.09	0.157094
Ncam2	9.08507e-06	0.261417	0.559	0.427	0.159107
Ambra1	9.23293e-06	0.159719	0.346	0.225	0.161696
9930021J03Rik	9.41977e-06	0.127208	0.262	0.156	0.164968
Gpx4	9.47534e-06	0.105894	0.183	0.095	0.165942
Tardbp	9.63301e-06	0.120148	0.224	0.126	0.168703
Csmd1	1.00524e-05	0.241361	0.414	0.289	0.176048
Rpl22l1	1.01436e-05	0.120903	0.186	0.099	0.177645
Mapk1ip1	1.02145e-05	0.106301	0.175	0.09	0.178887
St7l	1.02701e-05	0.118579	0.194	0.104	0.179861
Ep400	1.0418e-05	0.116344	0.186	0.099	0.182451
AU040320	1.0554e-05	0.104434	0.183	0.096	0.184831
Dis3l2	1.08352e-05	0.129188	0.224	0.127	0.189757
Papola	1.11061e-05	0.163387	0.251	0.151	0.194501
Serpine2	1.12421e-05	0.175644	0.365	0.244	0.196882
Antxr1	1.12526e-05	0.115198	0.209	0.115	0.197067
Meg3	1.15058e-05	-0.645861	0.148	0.26	0.201501
Huwe1	1.15137e-05	0.128738	0.38	0.248	0.201639
Grin2b	1.16723e-05	-0.251619	0.194	0.316	0.204418
Ptp4a2	1.18732e-05	0.101072	0.152	0.075	0.207936
Dock4	1.19831e-05	-0.268601	0.346	0.464	0.209861
Exoc5	1.20613e-05	0.111647	0.179	0.094	0.21123
Wwp1	1.20755e-05	0.15672	0.262	0.158	0.211479
Acox1	1.21549e-05	0.114303	0.198	0.107	0.212868
St5	1.22491e-05	0.112906	0.186	0.099	0.214519
Itga6	1.2575e-05	0.170027	0.243	0.143	0.220226
Ntm	1.27183e-05	-0.174051	0.932	0.969	0.222735
Dcakd	1.27233e-05	0.108909	0.16	0.081	0.222823
Sbf2	1.28092e-05	0.119387	0.289	0.176	0.224327
Gm17106	1.28282e-05	0.135432	0.224	0.128	0.22466
AW047730	1.30408e-05	0.112392	0.163	0.083	0.228383
Zfp521	1.30959e-05	0.160921	0.388	0.262	0.229349
Uimc1	1.31064e-05	0.118591	0.171	0.089	0.229532
Prkdc	1.32648e-05	0.115383	0.183	0.097	0.232306
Cnbp	1.34153e-05	0.102888	0.19	0.101	0.234941
Pitpnc1	1.34967e-05	-0.261049	0.589	0.663	0.236368
Nt5c2	1.38817e-05	-0.185549	0.122	0.237	0.24311
Clpx	1.41083e-05	0.110498	0.171	0.089	0.247079
Rrbp1	1.4311e-05	0.138636	0.243	0.144	0.250628
Gse1	1.43323e-05	0.109927	0.163	0.084	0.251001
Wls	1.44687e-05	0.102821	0.202	0.11	0.253391
Dlg2	1.47624e-05	-0.392914	0.171	0.289	0.258534
Ttc14	1.48658e-05	0.140592	0.441	0.303	0.260345
Tmed10	1.56141e-05	0.134074	0.274	0.168	0.27345
Syt17	1.65524e-05	0.115474	0.125	0.059	0.289883
Lrrc9	1.70679e-05	0.101318	0.133	0.063	0.29891
Fchsd2	1.73998e-05	0.145289	0.38	0.254	0.304723
Dlg1	1.74047e-05	0.149756	0.331	0.213	0.304808
Kcnip3	1.76325e-05	0.124955	0.247	0.145	0.308797
Cdk17	1.76722e-05	0.109476	0.19	0.103	0.309493
Cpne1	1.8187e-05	0.100708	0.16	0.081	0.318509
Srp9	1.82422e-05	0.100344	0.125	0.059	0.319476
Ddx3x	1.82505e-05	0.105265	0.167	0.087	0.319621
Rnf121	1.93537e-05	0.106996	0.144	0.071	0.338941
Dmxl1	1.95699e-05	0.149818	0.323	0.211	0.342728
Prkca	1.97651e-05	0.174575	0.487	0.348	0.346147
Psmd14	2.05168e-05	0.115097	0.205	0.115	0.35931
Zmynd11	2.06989e-05	0.111345	0.251	0.148	0.362499
Aff1	2.08126e-05	0.188514	0.221	0.13	0.364492
Tulp4	2.09578e-05	0.142947	0.342	0.224	0.367034
Slco1c1	2.11828e-05	-0.246981	0.202	0.321	0.370975
Wnk1	2.15208e-05	0.16302	0.365	0.245	0.376894
Bcl6	2.17355e-05	0.110173	0.205	0.115	0.380654
Nisch	2.29667e-05	0.123376	0.262	0.159	0.402216
Mob4	2.31012e-05	0.112867	0.198	0.11	0.404572
Stk3	2.31827e-05	0.12224	0.217	0.125	0.405999
Zfr	2.32883e-05	0.155684	0.35	0.234	0.407848
Arhgap17	2.3299e-05	0.109201	0.16	0.082	0.408035
Bmyc	2.42399e-05	0.138947	0.19	0.105	0.424514
Dgki	2.45727e-05	0.157131	0.171	0.092	0.430341
9330188P03Rik	2.45763e-05	0.125695	0.137	0.067	0.430405
Purb	2.46631e-05	0.126555	0.243	0.145	0.431925
Mef2a	2.48711e-05	0.12001	0.243	0.144	0.435567
Hk1	2.48881e-05	0.111237	0.163	0.086	0.435866
Ralgapa1	2.52734e-05	0.169881	0.373	0.257	0.442612
Laptm4a	2.70249e-05	0.128196	0.24	0.143	0.473287
Atxn10	2.74083e-05	0.113516	0.285	0.176	0.480001
Gabrg3	2.75941e-05	-0.221464	0.038	0.123	0.483255
Fnbp1	2.78076e-05	0.183189	0.567	0.428	0.486995
Ehmt1	2.78847e-05	0.128882	0.27	0.167	0.488345
Ecpas	2.94168e-05	0.136481	0.316	0.205	0.515177
Smchd1	3.0904e-05	0.116625	0.205	0.117	0.541222
Cul5	3.12745e-05	0.108334	0.183	0.1	0.547709
Tle1	3.14568e-05	0.120541	0.186	0.103	0.550902
Srek1	3.27579e-05	0.152464	0.354	0.241	0.57369
Rcor1	3.37439e-05	0.100829	0.152	0.078	0.590958
Ppp1r14b	3.43169e-05	0.103101	0.133	0.065	0.600993
Wwc1	3.50258e-05	0.162365	0.323	0.215	0.613407
Pbrm1	3.53291e-05	0.131483	0.274	0.17	0.618718
Cspg5	3.63998e-05	-0.238325	0.38	0.496	0.63747
Park7	3.67081e-05	0.102715	0.144	0.073	0.642869
Cyp2j9	3.7432e-05	-0.136686	0.046	0.134	0.655546
Daam1	3.78242e-05	0.154567	0.335	0.225	0.662416
Kif1b	3.80873e-05	0.193426	0.658	0.518	0.667023
Casc4	3.84601e-05	0.126555	0.243	0.148	0.673552
Srebf1	3.87255e-05	0.100671	0.125	0.06	0.678199
Pum1	3.90097e-05	0.12944	0.247	0.151	0.683176
Dyrk1a	3.92866e-05	0.123279	0.243	0.147	0.688027
Gabbr2	3.9482e-05	-0.149457	0.034	0.116	0.691449
Prickle2	3.96854e-05	0.156132	0.274	0.173	0.69501
Npepps	4.1027e-05	0.167787	0.369	0.258	0.718505
Lsm7	4.15039e-05	0.100015	0.114	0.053	0.726857
Ap1g1	4.17032e-05	0.109054	0.163	0.087	0.730348
Map4k4	4.19147e-05	0.168816	0.361	0.249	0.734052
Rps24	4.26417e-05	0.105481	0.281	0.174	0.746784
Xrn1	4.29157e-05	0.147425	0.281	0.18	0.751582
Ep300	4.42619e-05	0.119283	0.171	0.094	0.775159
Zkscan3	4.42957e-05	0.109622	0.183	0.101	0.77575
Mfge8	4.5089e-05	-0.124293	0.034	0.116	0.789644
Ube2b	4.57011e-05	0.151142	0.369	0.255	0.800364
Lcor	4.61597e-05	0.120845	0.27	0.168	0.808395
Ube2r2	4.65367e-05	0.114356	0.179	0.099	0.814998
Gramd1b	4.73565e-05	0.134645	0.281	0.18	0.829354
Cdip1	4.74958e-05	0.110871	0.205	0.118	0.831794
Zkscan1	4.81568e-05	0.104962	0.16	0.085	0.84337
Stag1	4.82702e-05	0.156443	0.456	0.335	0.845356
Slc6a11	4.90833e-05	-0.185295	0.114	0.217	0.859595
Tmem132b	5.03344e-05	0.115749	0.171	0.093	0.881507
Ftl1	5.04902e-05	0.116971	0.213	0.124	0.884235
Camk1d	5.18017e-05	-0.244117	0.278	0.385	0.907203
Pura	5.30592e-05	0.116118	0.262	0.163	0.929226
Rbm39	5.40915e-05	0.176523	0.605	0.484	0.947305
Ifi27	5.52646e-05	0.104976	0.202	0.115	0.967849
Snw1	5.75893e-05	0.101764	0.129	0.064	1
Arhgap12	5.77914e-05	0.126177	0.243	0.149	1
Orc4	5.78839e-05	0.115383	0.171	0.094	1
Zfp445	5.86283e-05	0.114463	0.186	0.105	1
Dlgap1	5.89918e-05	-0.284228	0.479	0.575	1
Htt	6.06693e-05	0.11814	0.224	0.134	1
Ankrd11	6.11651e-05	0.139545	0.361	0.247	1
9630028H03Rik	6.21972e-05	-0.214538	0.152	0.262	1
Vti1b	7.24632e-05	0.106213	0.194	0.111	1
Fam135a	7.27137e-05	0.107094	0.221	0.131	1
Chn1	7.35186e-05	-0.159435	0.103	0.202	1
Phf20l1	7.37314e-05	0.139008	0.308	0.203	1
Chka	7.52998e-05	0.143867	0.281	0.18	1
Gas5	7.66454e-05	0.105488	0.24	0.146	1
Wwox	7.71313e-05	0.151654	0.414	0.293	1
Xrn2	8.04475e-05	0.117644	0.232	0.141	1
Mysm1	8.14762e-05	0.102515	0.221	0.131	1
Rnf214	8.15947e-05	0.106139	0.16	0.087	1
Rnf180	8.3819e-05	0.102764	0.179	0.1	1
Mga	8.38778e-05	0.100551	0.217	0.128	1
3222401L13Rik	8.66059e-05	0.103419	0.202	0.117	1
Csnk1g3	8.69261e-05	0.104429	0.213	0.126	1
Msi2	8.81538e-05	-0.205505	0.783	0.806	1
Cacnb2	8.86157e-05	0.166556	0.202	0.121	1
Zfand3	9.40111e-05	0.125753	0.281	0.183	1
1810013L24Rik	9.51644e-05	0.113063	0.175	0.099	1
Eya1	9.54279e-05	0.123534	0.327	0.219	1
Drg1	0.000103709	0.104377	0.304	0.197	1
Cdh4	0.000104199	-0.13013	0.038	0.116	1
Sgms1	0.000105737	0.111293	0.198	0.116	1
Pak2	0.000108255	0.116552	0.209	0.125	1
Zfp329	0.000111881	0.109311	0.236	0.145	1
Unc5c	0.000113613	0.101442	0.24	0.144	1
Pik3ca	0.000114117	0.104392	0.16	0.088	1
Rbfox1	0.00012153	-0.417856	0.091	0.178	1
Foxo3	0.000124569	0.104176	0.175	0.099	1
Hnrnpr	0.000126392	0.102572	0.232	0.142	1
Scn1b	0.000129508	0.106892	0.171	0.097	1
Dlc1	0.0001296	0.106435	0.209	0.125	1
Stox2	0.00013438	0.184341	0.62	0.5	1
Taok1	0.00013887	0.104066	0.297	0.194	1
Eif1	0.000139086	0.110787	0.376	0.259	1
Tcf12	0.000139292	0.166078	0.418	0.307	1
Znrf3	0.000139619	-0.173827	0.179	0.284	1
Pnn	0.000140642	-0.153272	0.163	0.272	1
Ppp3cc	0.000141096	0.104306	0.129	0.067	1
Canx	0.000142532	0.123078	0.205	0.124	1
Thoc2	0.000142595	0.109031	0.262	0.168	1
U2surp	0.000145531	0.128955	0.289	0.191	1
Rab2a	0.000145554	0.108005	0.323	0.216	1
Tcea1	0.00015627	0.121162	0.202	0.121	1
Sycp2	0.000168792	-0.145872	0.087	0.177	1
Csnk2a1	0.000170189	0.100926	0.232	0.144	1
Gna13	0.000170609	0.114609	0.259	0.166	1
Ssr4	0.000174007	0.106503	0.194	0.115	1
Hnrnpa3	0.000175667	0.171123	0.327	0.23	1
Ctnna1	0.00017629	0.118059	0.209	0.128	1
Ankhd1	0.000176672	0.141276	0.3	0.204	1
Hspa4	0.00018858	0.104054	0.217	0.133	1
Eya4	0.000194595	0.106029	0.163	0.092	1
Sclt1	0.000200781	0.106105	0.202	0.121	1
Scarb2	0.000201767	0.104962	0.152	0.085	1
Snhg11	0.000201907	-0.524244	0.202	0.297	1
Gk	0.000202904	0.154964	0.259	0.17	1
Zfp609	0.0002088	0.109722	0.228	0.143	1
Grk3	0.000213671	-0.186788	0.183	0.282	1
Nr2f1	0.00021667	0.112676	0.202	0.123	1
Nipbl	0.000219492	0.139255	0.395	0.287	1
Rgs20	0.000223285	0.21536	0.757	0.631	1
Oga	0.000226536	0.108486	0.217	0.133	1
Hes5	0.000228679	-0.155198	0.076	0.16	1
Grid1	0.000229913	-0.151004	0.118	0.212	1
Eid1	0.000231288	0.105921	0.186	0.11	1
Alcam	0.000250567	-0.217708	0.205	0.305	1
Tom1l2	0.000256596	0.132616	0.319	0.22	1
Ddx50	0.000260061	0.113453	0.255	0.166	1
Smim14	0.000273329	0.109606	0.198	0.12	1
Ywhae	0.000275992	0.102337	0.316	0.213	1
Tmod2	0.000278285	0.105181	0.308	0.207	1
Rab10	0.000282277	0.129356	0.293	0.199	1
Stard13	0.000282333	0.148804	0.395	0.282	1
Tsc22d3	0.000283214	-0.116682	0.042	0.114	1
Larp1	0.000285277	0.121587	0.255	0.166	1
Abr	0.000295213	-0.210632	0.27	0.364	1
Eef1a1	0.000301973	0.128752	0.357	0.254	1
Srsf11	0.000306986	0.124497	0.323	0.225	1
Dpf3	0.000307438	-0.135563	0.08	0.163	1
S1pr1	0.000311752	-0.152824	0.114	0.204	1
Pafah1b1	0.000321887	0.129238	0.487	0.361	1
Galnt18	0.000322368	-0.128572	0.053	0.128	1
Rapgef2	0.000336639	0.103051	0.205	0.127	1
Zfp280d	0.000341653	0.11749	0.266	0.177	1
Syt1	0.000345631	-0.276947	0.122	0.209	1
Nr3c2	0.000348243	-0.188188	0.228	0.329	1
Asap1	0.000360271	0.122849	0.3	0.206	1
Brd4	0.000369845	0.109714	0.236	0.152	1
Gm9750	0.000374666	0.106874	0.144	0.081	1
Trip12	0.000376792	0.108251	0.304	0.208	1
Fgf13	0.000386743	-0.187733	0.095	0.177	1
Macrod2	0.000395268	-0.20832	0.24	0.337	1
Igdcc4	0.000396708	0.116983	0.221	0.141	1
Nf1	0.000396784	0.112535	0.357	0.255	1
Agpat5	0.000408799	0.102984	0.221	0.14	1
Gstm5	0.000409337	-0.120886	0.053	0.127	1
Zfp407	0.000414762	0.105138	0.205	0.128	1
Gm4117	0.000420297	0.102275	0.156	0.09	1
Hnrnpa2b1	0.000428662	0.144194	0.627	0.514	1
Cstf3	0.000432022	0.130482	0.251	0.167	1
Nfat5	0.00043288	0.137803	0.437	0.319	1
Mras	0.000434704	0.113948	0.221	0.141	1
Reps1	0.000436077	-0.100121	0.038	0.106	1
Hacd2	0.000439468	0.121348	0.376	0.271	1
Psma3	0.000446626	0.131088	0.266	0.18	1
Gm48742	0.000458126	-0.175996	0.236	0.334	1
Ppp1r12a	0.000463139	0.147129	0.3	0.212	1
Cox7b	0.000470423	0.102218	0.202	0.125	1
Ptbp2	0.000475593	0.107951	0.24	0.156	1
Fry	0.00048258	-0.217073	0.228	0.324	1
Ahcyl1	0.000502597	-0.184102	0.293	0.388	1
Scmh1	0.000517551	0.106021	0.274	0.185	1
Rcan2	0.000518428	0.115298	0.19	0.118	1
Mical2	0.000518969	-0.174931	0.209	0.304	1
Mkln1	0.000519477	0.108396	0.354	0.251	1
Mmd2	0.00052125	-0.177587	0.27	0.371	1
Klf7	0.000531474	0.118904	0.274	0.185	1
Gpr37l1	0.000533821	0.127355	0.27	0.184	1
Upf2	0.000535657	0.100589	0.194	0.12	1
Ssbp2	0.000542896	-0.172472	0.202	0.294	1
Jmjd1c	0.000549882	0.120619	0.369	0.264	1
Vcl	0.000555169	0.142217	0.437	0.33	1
Mir124-2hg	0.000556215	-0.106088	0.042	0.109	1
Aig1	0.000557535	0.108763	0.167	0.1	1
Prkcb	0.000564316	-0.103108	0.038	0.104	1
Clasp2	0.000584797	-0.205172	0.323	0.408	1
Ghr	0.000596373	-0.156672	0.167	0.263	1
Ago3	0.000605448	0.109026	0.274	0.185	1
Fgf12	0.000620678	-0.205208	0.125	0.21	1
Smg1	0.000627967	0.107363	0.202	0.128	1
N4bp2l2	0.000636133	0.103237	0.27	0.182	1
Gm11714	0.000646738	-0.121482	0.072	0.148	1
Mdm4	0.000663932	0.133924	0.236	0.156	1
Meis2	0.000707273	0.116064	0.365	0.264	1
Ddhd2	0.000720409	0.101865	0.217	0.14	1
Mprip	0.000736648	0.115778	0.232	0.153	1
Tnfaip8	0.000767765	-0.110086	0.038	0.101	1
Ddx24	0.000773019	0.123456	0.327	0.232	1
Atp1a3	0.000773271	-0.110475	0.057	0.127	1
Cbs	0.000777603	-0.124738	0.076	0.151	1
Nktr	0.000781194	0.117584	0.327	0.236	1
Dbx2	0.000791344	0.131483	0.285	0.201	1
Ptn	0.000797622	-0.198666	0.414	0.495	1
9530026P05Rik	0.000839354	0.136663	0.289	0.201	1
Ptprg	0.000850329	-0.142956	0.144	0.234	1
Btbd7	0.000876278	0.105362	0.228	0.15	1
Zc3h13	0.000897504	0.11369	0.221	0.145	1
Oxr1	0.000932866	0.135599	0.243	0.164	1
Cul3	0.000932944	0.101083	0.198	0.125	1
5330438D12Rik	0.000951955	0.124861	0.43	0.323	1
Kalrn	0.000954886	-0.175624	0.213	0.302	1
Clmn	0.00096512	-0.182583	0.278	0.369	1
Apod	0.000970237	0.100207	0.274	0.186	1
Aak1	0.00104551	0.109145	0.3	0.212	1
Slc6a1	0.0011094	-0.155207	0.179	0.265	1
Cpq	0.00111295	0.125251	0.274	0.191	1
Ntrk2	0.0011302	0.143968	0.696	0.61	1
Ddo	0.00114403	0.11193	0.247	0.167	1
Arpp21	0.00116215	-0.121877	0.076	0.148	1
Hdac8	0.00120495	0.158856	0.635	0.529	1
C130071C03Rik	0.00123194	0.142439	0.452	0.351	1
Trp53bp2	0.00124995	0.110588	0.27	0.189	1
Gm35552	0.00133289	-0.125145	0.076	0.146	1
Egfem1	0.001339	-0.130324	0.053	0.118	1
Ptprd	0.00138444	-0.289499	0.266	0.348	1
Frmpd1	0.00139712	0.110961	0.278	0.195	1
Rps21	0.00143371	0.109863	0.209	0.137	1
Fbrsl1	0.00146564	0.100403	0.217	0.144	1
Sybu	0.00146734	0.168392	0.487	0.4	1
Tor1aip1	0.00149241	0.105586	0.202	0.132	1
Srsf2	0.00149765	0.111515	0.209	0.14	1
Gm14964	0.00151519	0.135711	0.266	0.188	1
Zcchc18	0.00151846	0.105267	0.194	0.127	1
Tnik	0.00153139	-0.222859	0.589	0.633	1
Maml2	0.00156681	0.22481	0.692	0.592	1
Zeb1	0.00156862	-0.167145	0.346	0.434	1
Dnajc3	0.00159736	0.107972	0.251	0.174	1
Pip4p2	0.0016371	0.101199	0.198	0.13	1
Lrrc4c	0.00168735	-0.212977	0.578	0.644	1
Nav3	0.00169197	-0.1785	0.114	0.186	1
Zfp608	0.00172341	0.103004	0.35	0.258	1
Gab1	0.00173174	0.101153	0.202	0.133	1
Cpe	0.00173405	-0.177125	0.688	0.747	1
Ptch1	0.00182774	-0.174497	0.163	0.244	1
Phactr1	0.00185479	-0.187859	0.217	0.303	1
Setd2	0.00189193	0.101315	0.19	0.124	1
Tead1	0.00198313	0.138633	0.308	0.227	1
Cck	0.00198716	-0.129642	0.144	0.225	1
Dido1	0.00202282	0.101109	0.221	0.15	1
Cdh10	0.00204357	-0.190306	0.369	0.443	1
Ehbp1	0.0020738	0.120619	0.35	0.262	1
Ly6h	0.00213602	-0.111788	0.087	0.157	1
Cpeb4	0.00230284	0.111338	0.407	0.312	1
Asic2	0.00231246	-0.216382	0.232	0.31	1
Erbb4	0.00237192	-0.350471	0.202	0.272	1
Plpp3	0.00238203	-0.17167	0.658	0.708	1
Rapgef6	0.00244573	0.101337	0.213	0.145	1
Lrp1	0.00250693	0.127331	0.259	0.185	1
Mpp6	0.00251749	0.113697	0.285	0.206	1
Gnao1	0.00256865	-0.175946	0.521	0.58	1
Etnppl	0.00257197	-0.1045	0.046	0.103	1
Nwd1	0.00266879	-0.171156	0.319	0.4	1
Lncpint	0.00306736	0.123137	0.464	0.367	1
Clu	0.00311566	0.141331	0.418	0.325	1
Gabbr1	0.00314491	0.106472	0.293	0.214	1
Mpc1	0.00315843	0.103325	0.221	0.152	1
Dmd	0.00320617	-0.173612	0.498	0.564	1
Calm1	0.00334234	-0.149064	0.441	0.522	1
Atxn7l3b	0.00343959	0.111102	0.198	0.134	1
Fam155a	0.00360151	-0.22238	0.053	0.108	1
Stmn2	0.00364414	-0.112798	0.061	0.119	1
Nrcam	0.00370364	0.177294	0.631	0.547	1
Foxp1	0.00371706	-0.127347	0.122	0.194	1
Myo6	0.00382391	0.130104	0.57	0.467	1
Fut9	0.00387031	-0.167891	0.323	0.398	1
Apc	0.00391213	0.10407	0.468	0.374	1
Map4	0.0039571	0.107355	0.369	0.281	1
Pcyt2	0.00396238	-0.105556	0.106	0.176	1
Tox	0.00408873	-0.160928	0.247	0.328	1
Npas3	0.00414297	0.205108	0.905	0.921	1
Kansl1	0.004282	0.130991	0.426	0.342	1
Grin2c	0.00432169	-0.12812	0.167	0.243	1
Il18	0.00471093	-0.127299	0.141	0.211	1
Luc7l3	0.00510493	0.105272	0.373	0.293	1
Kank1	0.00519551	-0.141513	0.19	0.263	1
Eps15	0.00536293	-0.145268	0.228	0.301	1
Acap2	0.00562455	0.103424	0.289	0.215	1
Cmss1	0.00583044	-0.164982	0.411	0.48	1
Mapre2	0.00584961	-0.109612	0.141	0.212	1
Magi2	0.00605322	-0.152383	0.73	0.735	1
Ephb1	0.00639889	0.144422	0.236	0.173	1
Pde4b	0.00642984	0.139175	0.346	0.269	1
Tmem178b	0.00658526	-0.110998	0.106	0.17	1
Cd81	0.00678257	0.105804	0.422	0.338	1
B3galt1	0.00697667	-0.134346	0.696	0.726	1
Gm35188	0.00737272	-0.172015	0.703	0.712	1
Kcnk2	0.00741225	-0.118648	0.087	0.145	1
Slc27a1	0.00752844	-0.129494	0.205	0.277	1
Nrxn3	0.00925429	-0.400152	0.114	0.172	1
Arglu1	0.00952507	0.133237	0.433	0.37	1
Hdac9	0.0103181	-0.133608	0.251	0.321	1
Pclo	0.0103349	-0.107609	0.118	0.179	1
Hivep3	0.0106783	0.142979	0.475	0.402	1
Fth1	0.010878	0.11344	0.646	0.543	1
Mir9-3hg	0.0115183	-0.113367	0.114	0.172	1
Klf12	0.011533	-0.137761	0.323	0.401	1
Gm48747	0.0127355	-0.118318	0.122	0.18	1
Hif3a	0.0129656	-0.10069	0.095	0.149	1
Atp1a2	0.0130678	-0.133059	0.635	0.67	1
Nrgn	0.013807	-0.115432	0.137	0.195	1
Ppp3ca	0.0142835	0.105915	0.589	0.501	1
Lama2	0.0143072	-0.156366	0.452	0.504	1
Rims2	0.0156692	-0.123031	0.163	0.224	1
Zbtb20	0.0159736	0.107063	0.966	0.955	1
Prex2	0.0173516	0.182121	0.741	0.687	1
Brinp3	0.0180366	-0.13296	0.194	0.253	1
Pcdh7	0.0186165	-0.180006	0.502	0.542	1
Gja1	0.0190812	-0.111265	0.251	0.321	1
Slc7a10	0.0229751	-0.103473	0.156	0.212	1
Phyhipl	0.0245959	-0.103733	0.19	0.249	1
Tenm2	0.0247801	-0.338696	0.106	0.155	1
Opcml	0.0269685	-0.274189	0.091	0.135	1
Gabrb3	0.0275434	-0.100416	0.076	0.12	1
Ndufa4	0.0295131	-0.10043	0.133	0.184	1
Nnat	0.0306067	-0.176046	0.262	0.321	1
Csrp1	0.0314658	-0.105912	0.209	0.267	1
Atp2b1	0.0317837	-0.128419	0.274	0.327	1
St3gal4	0.0355233	-0.111581	0.194	0.246	1
Mgat5	0.0356739	0.105223	0.369	0.303	1
Ntsr2	0.0357731	-0.124105	0.331	0.385	1
Acsl3	0.0372232	-0.146599	0.506	0.553	1
Agbl4	0.0400759	-0.105093	0.076	0.116	1
Lrrtm4	0.0402025	-0.267642	0.065	0.101	1
Prkd1	0.0403685	-0.128663	0.361	0.411	1
Ptprz1	0.0440317	-0.124686	0.726	0.734	1
Fam171b	0.046895	-0.11936	0.232	0.281	1
Gphn	0.0469937	-0.129038	0.612	0.635	1
Paqr8	0.0490646	-0.159069	0.395	0.431	1
Lgi1	0.0496246	0.106647	0.274	0.228	1
Cntnap2	0.0500881	-0.248288	0.068	0.104	1
Ncoa1	0.0505204	-0.106722	0.388	0.436	1
Adcy2	0.0511289	-0.118751	0.289	0.338	1
Cdh20	0.0521131	-0.129343	0.331	0.38	1
Otud7a	0.0561273	-0.121291	0.217	0.262	1
Ranbp3l	0.0563736	-0.108388	0.114	0.155	1
Pcdh11x	0.0576642	-0.105556	0.156	0.201	1
Ccdc85a	0.0615317	-0.104294	0.228	0.277	1
Gpm6b	0.066208	-0.113073	0.726	0.732	1
Ank3	0.0684919	-0.104231	0.08	0.115	1
Prkn	0.0692738	-0.100363	0.285	0.332	1
Grin2a	0.0705375	-0.111847	0.068	0.102	1
Nol4	0.0709867	-0.102706	0.27	0.315	1
Csgalnact1	0.0730683	-0.113418	0.316	0.357	1
Phkg1	0.0777606	-0.105521	0.403	0.444	1
Arhgap5	0.0780362	-0.121818	0.559	0.574	1
Sox5	0.079456	-0.106069	0.319	0.367	1
Ncam1	0.0910046	-0.112429	0.475	0.506	1
Ahi1	0.0912974	-0.105556	0.213	0.256	1
Stmn3	0.0976688	-0.112556	0.221	0.257	1
Enah	0.11105	-0.106222	0.388	0.419	1
Chd9	0.135971	-0.101621	0.46	0.478	1
Itm2b	0.152551	-0.100908	0.308	0.339	1
Nfib	0.157329	-0.11172	0.57	0.572	1
Nrg3	0.182902	-0.291567	0.118	0.142	1
Zswim6	0.182943	-0.117107	0.217	0.248	1
Pde4d	0.202789	-0.101507	0.346	0.376	1
Rgs6	0.204978	-0.115976	0.224	0.252	1
Glud1	0.212702	-0.106975	0.392	0.409	1
Rorb	0.382894	-0.11305	0.654	0.616	1
Rmst	0.41316	-0.112553	0.452	0.461	1
Slc7a11	0.456705	0.130408	0.297	0.329	1
Ptgds	0.976432	-0.124236	0.35	0.334	1

## Sheet: S3g_DEGene_AS_Cluster7_E4SSvsE4
gene	p_val	avg_log2FC	pct.1	pct.2	p_val_adj
Fam163a	1.34971e-08	0.374848	0.308	0.008	0.000236375
Hes5	1.16012e-06	0.538347	0.385	0.051	0.0203172
Hsp90ab1	1.34938e-06	0.744395	0.692	0.254	0.0236318
Gm20713	3.76392e-06	0.879134	0.731	0.28	0.0659176
Ube2ql1	1.73111e-05	0.206451	0.154	0	0.303169
Znrd1	1.7336e-05	0.253757	0.154	0	0.303606
Pcyt2	1.79492e-05	0.501821	0.346	0.059	0.314344
Cyp51	1.80992e-05	0.275313	0.231	0.017	0.316971
Nefl	1.88518e-05	0.368972	0.308	0.042	0.330151
Fdft1	2.38882e-05	0.386344	0.346	0.059	0.418353
Grin2b	2.63882e-05	0.484473	0.462	0.119	0.462137
St6galnac5	3.0991e-05	0.459737	0.385	0.076	0.542746
Mmd2	3.20878e-05	0.494147	0.577	0.186	0.561953
Lrrtm4	4.70907e-05	0.29586	0.269	0.034	0.824699
Ist1	4.70907e-05	0.29586	0.269	0.034	0.824699
Lcmt1	9.78527e-05	0.26334	0.231	0.025	1
Slc7a10	0.000123372	0.342668	0.462	0.127	1
2610507B11Rik	0.000145441	0.423211	0.423	0.119	1
Pigt	0.000171888	0.275313	0.192	0.017	1
Calb1	0.000210988	0.157541	0.115	0	1
Gm38804	0.000210988	0.157541	0.115	0	1
Zfp940	0.000210988	0.157541	0.115	0	1
Gm44997	0.000210988	0.157541	0.115	0	1
Kcnk9	0.000210988	0.157541	0.115	0	1
Sox8	0.000210988	0.157541	0.115	0	1
Pdzph1	0.000210988	0.157541	0.115	0	1
Rit2	0.000210988	0.157541	0.115	0	1
Pygm	0.000260132	0.241582	0.154	0.008	1
Hspbp1	0.000268175	0.194276	0.154	0.008	1
Syp	0.000376034	0.251466	0.231	0.034	1
Crk	0.000453452	0.300259	0.346	0.085	1
Gm11713	0.000463152	0.385737	0.385	0.11	1
Gabra4	0.000465383	0.272401	0.269	0.051	1
Gpc5	0.000494777	0.965216	0.808	0.576	1
Fam171b	0.000530887	0.328054	0.5	0.169	1
Robo2	0.000558272	-0.509674	0	0.339	1
Actb	0.000565072	0.474985	0.654	0.331	1
Cck	0.000615502	0.249318	0.269	0.051	1
Calm1	0.000645692	0.526419	0.615	0.305	1
Kalrn	0.00066519	0.448849	0.385	0.119	1
Pid1	0.000675604	0.410472	0.462	0.161	1
Ttr	0.000769577	-0.605699	0.231	0.568	1
Sap30l	0.000823954	0.217536	0.192	0.025	1
Atxn10	0.000868891	0.3893	0.577	0.254	1
Mrps6	0.00089348	-0.522058	0.115	0.466	1
Ro60	0.000986748	0.280981	0.308	0.076	1
Cspg5	0.00102813	0.605556	0.654	0.339	1
Dedd	0.00112667	0.239689	0.231	0.042	1
Ppp3r1	0.00112667	0.239689	0.231	0.042	1
Spin1	0.00112667	0.239689	0.231	0.042	1
Dynlt3	0.00112667	0.239689	0.231	0.042	1
3010001F23Rik	0.00112667	0.239689	0.231	0.042	1
Calm3	0.00112767	0.342668	0.423	0.144	1
Dynll2	0.00113798	0.260813	0.269	0.059	1
Rpl15	0.00120617	0.374848	0.385	0.127	1
Fez1	0.00121083	0.296846	0.385	0.119	1
Rpl21	0.00124439	0.380143	0.423	0.153	1
Aplp2	0.00124439	0.380143	0.423	0.153	1
Ank2	0.00125248	-0.654946	0.846	0.941	1
Snhg14	0.00129338	0.249318	0.269	0.059	1
Phactr3	0.00146411	0.289119	0.346	0.102	1
Sgpp1	0.00158695	0.229509	0.154	0.017	1
Neat1	0.00159203	-0.65574	0.538	0.771	1
Fam13c	0.0016487	0.296846	0.346	0.102	1
Ankrd11	0.00166228	0.37924	0.654	0.331	1
1700022I11Rik	0.00166834	0.182203	0.154	0.017	1
Cyp2j9	0.00166834	0.182203	0.154	0.017	1
Elavl4	0.00166834	0.182203	0.154	0.017	1
Rnf40	0.00166834	0.182203	0.154	0.017	1
Srcin1	0.00166834	0.182203	0.154	0.017	1
Ten1	0.00166834	0.182203	0.154	0.017	1
Ccnk	0.00166834	0.182203	0.154	0.017	1
Sncb	0.00166834	0.182203	0.154	0.017	1
Gm49189	0.00166834	0.182203	0.154	0.017	1
Gm4491	0.00166834	0.182203	0.154	0.017	1
Exosc4	0.00166834	0.182203	0.154	0.017	1
Psd	0.00166834	0.182203	0.154	0.017	1
Leng8	0.00177292	0.317133	0.577	0.246	1
Gm31356	0.0018312	-0.895358	0.538	0.703	1
Ppp6r3	0.00195316	0.314841	0.385	0.127	1
Emc6	0.00195969	0.269666	0.308	0.085	1
Grid1	0.00195969	0.269666	0.308	0.085	1
Dcun1d4	0.00203484	-1.00593	0.269	0.559	1
Plpp3	0.00220362	0.59166	0.846	0.627	1
Chst9	0.0023372	-0.448274	0	0.28	1
Tmem237	0.00266492	0.205662	0.192	0.034	1
Parp1	0.00266492	0.205662	0.192	0.034	1
Fdps	0.00266492	0.205662	0.192	0.034	1
Spred3	0.00266492	0.205662	0.192	0.034	1
Wdr59	0.00266492	0.205662	0.192	0.034	1
Otx1	0.00266492	0.205662	0.192	0.034	1
Cyp46a1	0.00266492	0.205662	0.192	0.034	1
Mrps16	0.00266492	0.205662	0.192	0.034	1
Map3k4	0.00266492	0.205662	0.192	0.034	1
Hopx	0.00279965	0.228007	0.231	0.051	1
Syt1	0.00279965	0.228007	0.231	0.051	1
Cacfd1	0.00285177	0.145367	0.115	0.008	1
Nr4a2	0.00285177	0.145367	0.115	0.008	1
Crnkl1	0.00285177	0.145367	0.115	0.008	1
Gpn1	0.00285177	0.145367	0.115	0.008	1
Zfp94	0.00285177	0.145367	0.115	0.008	1
Eif3k	0.00285177	0.145367	0.115	0.008	1
Adgre5	0.00285177	0.145367	0.115	0.008	1
Gm38250	0.00285177	0.145367	0.115	0.008	1
C1d	0.00285177	0.145367	0.115	0.008	1
Med10	0.00285177	0.145367	0.115	0.008	1
Mgat3	0.00285177	0.145367	0.115	0.008	1
Mapk8ip2	0.00285177	0.145367	0.115	0.008	1
Pam16	0.00285177	0.145367	0.115	0.008	1
Gm15965	0.00285177	0.145367	0.115	0.008	1
Alkbh7	0.00285177	0.145367	0.115	0.008	1
Fut9	0.00292325	0.491041	0.538	0.28	1
Gpi1	0.00303233	0.293625	0.423	0.161	1
Brinp3	0.0033235	0.38519	0.423	0.169	1
Dlg1	0.00348823	-0.394444	0.077	0.39	1
Ptprt	0.00382643	0.447605	0.731	0.407	1
Cadps	0.00388398	-0.492957	0.192	0.492	1
Zfp521	0.00402444	0.361753	0.654	0.339	1
Olfm1	0.00422025	0.280981	0.269	0.076	1
Zcchc14	0.00422025	0.280981	0.269	0.076	1
Atp1b3	0.0043385	0.267092	0.346	0.119	1
Ptn	0.00435078	0.681142	0.538	0.305	1
Gm4876	0.00455258	-0.525616	0.154	0.441	1
Rpl32	0.00463169	0.311486	0.269	0.076	1
Rps7	0.00464092	0.275313	0.385	0.144	1
Unk	0.00481075	0.237913	0.269	0.076	1
Cnnm2	0.00481075	0.237913	0.269	0.076	1
Fry	0.00489801	0.330302	0.462	0.195	1
A230009B12Rik	0.00491303	-0.32681	0	0.246	1
Hsp90aa1	0.00495945	0.334206	0.462	0.195	1
Gramd1b	0.00511395	-0.385481	0.077	0.356	1
Aldoc	0.00520363	0.345702	0.5	0.237	1
Pigk	0.00524787	0.334206	0.231	0.059	1
Abhd12	0.00535422	0.226597	0.269	0.076	1
Nt5c2	0.00539723	0.260813	0.231	0.059	1
Ddah1	0.00551753	0.349931	0.462	0.212	1
Fermt2	0.00593444	0.388064	0.615	0.331	1
Psmc3	0.00602201	0.216419	0.231	0.059	1
Actr10	0.00602201	0.216419	0.231	0.059	1
Wdr13	0.00602201	0.216419	0.231	0.059	1
Dnajc3	0.0060399	-0.35917	0.038	0.314	1
Hspa8	0.00610078	0.420363	0.538	0.297	1
Adgrl2	0.0061471	0.170231	0.154	0.025	1
Ddx54	0.0061471	0.170231	0.154	0.025	1
Tmem209	0.0061471	0.170231	0.154	0.025	1
Rab43	0.0061471	0.170231	0.154	0.025	1
Zc3h4	0.0061471	0.170231	0.154	0.025	1
Gramd1a	0.0061471	0.170231	0.154	0.025	1
Ap2a1	0.0061471	0.170231	0.154	0.025	1
Eif3f	0.0061471	0.170231	0.154	0.025	1
Leprotl1	0.0061471	0.170231	0.154	0.025	1
Btbd17	0.0061471	0.170231	0.154	0.025	1
Hspa2	0.0061471	0.170231	0.154	0.025	1
Hunk	0.0061471	0.170231	0.154	0.025	1
Tsr3	0.0061471	0.170231	0.154	0.025	1
Nsdhl	0.0061471	0.170231	0.154	0.025	1
Comt	0.00616717	-0.320297	0.038	0.297	1
P4htm	0.00622046	0.239689	0.192	0.042	1
Pts	0.00652675	0.286039	0.346	0.127	1
Fyn	0.00652675	0.286039	0.346	0.127	1
Rps4x	0.00672999	0.233187	0.385	0.144	1
Ptma	0.00677928	0.307734	0.462	0.212	1
Ndufa10	0.00678785	0.193885	0.192	0.042	1
Prelp	0.00678785	0.193885	0.192	0.042	1
Sema4a	0.00678785	0.193885	0.192	0.042	1
Kmt2b	0.00678785	0.193885	0.192	0.042	1
Tpp1	0.00678785	0.193885	0.192	0.042	1
Ddx60	0.00678785	0.193885	0.192	0.042	1
2310022B05Rik	0.00678785	0.193885	0.192	0.042	1
G3bp1	0.00678785	0.193885	0.192	0.042	1
Mrpl10	0.00678785	0.193885	0.192	0.042	1
Cgrrf1	0.00678785	0.193885	0.192	0.042	1
Cntf	0.00713242	-0.307182	0	0.229	1
Nwd1	0.00728972	0.282367	0.5	0.22	1
Fam189a2	0.00748279	-0.329696	0.038	0.288	1
Grin2c	0.00788376	0.304194	0.346	0.127	1
Nf1	0.00794093	0.400844	0.577	0.373	1
Mat2a	0.00850654	-0.579186	0.423	0.636	1
Fau	0.00854724	0.293625	0.385	0.161	1
Dnajb4	0.00856263	-0.297266	0	0.22	1
Ppib	0.0086598	0.226597	0.269	0.085	1
Nme1	0.0086598	0.226597	0.269	0.085	1
Bach2	0.0092979	0.374848	0.462	0.22	1
Itch	0.00953219	0.307734	0.538	0.271	1
Cops8	0.00955468	0.21537	0.269	0.085	1
S1pr1	0.00955468	0.21537	0.269	0.085	1
Tmcc3	0.00991957	0.322802	0.231	0.068	1
Gm19935	0.0104268	-0.336525	0	0.212	1
Pdzd2	0.0104589	-0.346176	0	0.212	1
Lats1	0.0109465	-0.301314	0.038	0.271	1
Epb41l2	0.011188	0.250222	0.462	0.212	1
Aplp1	0.011258	0.225272	0.308	0.11	1
Lrmda	0.011468	0.281739	0.538	0.271	1
Hdac5	0.0115614	0.204923	0.231	0.068	1
Atp6v1d	0.0115614	0.204923	0.231	0.068	1
Itih3	0.0115614	0.204923	0.231	0.068	1
Tmed2	0.0116913	0.243604	0.385	0.161	1
Fam181b	0.012258	-0.287282	0	0.203	1
Arid1a	0.0122639	0.283132	0.385	0.169	1
Gabbr1	0.0123833	0.307734	0.538	0.28	1
Nfkbia	0.012607	-0.44507	0.077	0.314	1
Calm2	0.0130661	0.245135	0.538	0.28	1
Id3	0.0130858	-0.556439	0.308	0.602	1
Ryr2	0.0130972	0.182203	0.115	0.017	1
Il17rd	0.0130972	0.182203	0.115	0.017	1
Tsc22d4	0.013453	-0.37419	0.308	0.551	1
Als2	0.0137019	0.133294	0.115	0.017	1
Itpka	0.0137019	0.133294	0.115	0.017	1
Lrrc57	0.0137019	0.133294	0.115	0.017	1
Mavs	0.0137019	0.133294	0.115	0.017	1
Gm15417	0.0137019	0.133294	0.115	0.017	1
A530072M11Rik	0.0137019	0.133294	0.115	0.017	1
Gabbr2	0.0137019	0.133294	0.115	0.017	1
Ephx4	0.0137019	0.133294	0.115	0.017	1
Coro1c	0.0137019	0.133294	0.115	0.017	1
Dhx37	0.0137019	0.133294	0.115	0.017	1
Add2	0.0137019	0.133294	0.115	0.017	1
Plxnd1	0.0137019	0.133294	0.115	0.017	1
Ap2s1	0.0137019	0.133294	0.115	0.017	1
Gm26852	0.0137019	0.133294	0.115	0.017	1
Zfp574	0.0137019	0.133294	0.115	0.017	1
Gm44649	0.0137019	0.133294	0.115	0.017	1
Hirip3	0.0137019	0.133294	0.115	0.017	1
Prkaca	0.0137019	0.133294	0.115	0.017	1
Atxn1l	0.0137019	0.133294	0.115	0.017	1
Gm39326	0.0137019	0.133294	0.115	0.017	1
Mobp	0.0137019	0.133294	0.115	0.017	1
Gng7	0.0137019	0.133294	0.115	0.017	1
Zfp873	0.0137019	0.133294	0.115	0.017	1
Plxnc1	0.0137019	0.133294	0.115	0.017	1
Camk2b	0.0137019	0.133294	0.115	0.017	1
Nsg2	0.0137019	0.133294	0.115	0.017	1
Hnrnpab	0.0137019	0.133294	0.115	0.017	1
Gm2a	0.0137019	0.133294	0.115	0.017	1
Dvl2	0.0137019	0.133294	0.115	0.017	1
Nptx1	0.0137019	0.133294	0.115	0.017	1
Sptb	0.0137019	0.133294	0.115	0.017	1
Cbx6	0.0137019	0.133294	0.115	0.017	1
1500009C09Rik	0.0137019	0.133294	0.115	0.017	1
Cbr1	0.0137019	0.133294	0.115	0.017	1
Kif6	0.0137019	0.133294	0.115	0.017	1
Gtf2f1	0.0137019	0.133294	0.115	0.017	1
Tnfaip8	0.0137019	0.133294	0.115	0.017	1
Men1	0.0137019	0.133294	0.115	0.017	1
Eps15	0.0137416	0.27026	0.423	0.195	1
Elovl6	0.01378	0.182203	0.231	0.068	1
Nav2	0.0140529	-0.559563	0.423	0.686	1
Hivep2	0.0142315	0.271137	0.654	0.364	1
Eif4a2	0.0144157	0.267933	0.462	0.229	1
Lman2l	0.0145243	0.182203	0.192	0.051	1
Edem3	0.0145243	0.182203	0.192	0.051	1
Trappc3	0.0145243	0.182203	0.192	0.051	1
Tmem201	0.0145243	0.182203	0.192	0.051	1
Map3k10	0.0145243	0.182203	0.192	0.051	1
Adgra1	0.0145243	0.182203	0.192	0.051	1
Herpud1	0.0145243	0.182203	0.192	0.051	1
Prkcsh	0.0145243	0.182203	0.192	0.051	1
Erg28	0.0145243	0.182203	0.192	0.051	1
Cfl1	0.0145243	0.182203	0.192	0.051	1
Aifm1	0.0145243	0.182203	0.192	0.051	1
Gca	0.0145466	0.21537	0.269	0.093	1
Gm16552	0.0145466	0.21537	0.269	0.093	1
Senp8	0.0145466	0.21537	0.269	0.093	1
Slc25a46	0.0145579	-0.256908	0	0.195	1
Atf2	0.0146202	-0.267104	0	0.195	1
Ccdc114	0.0146202	-0.277228	0	0.195	1
Uba5	0.0146202	-0.267104	0	0.195	1
Ccnd3	0.0147188	0.296846	0.308	0.119	1
Trpm3	0.0148001	0.560715	0.577	0.364	1
Tiparp	0.014889	0.256204	0.308	0.119	1
Tnks2	0.0149479	0.280384	0.423	0.203	1
Msmo1	0.0151472	0.407763	0.269	0.102	1
Xpo5	0.0151885	0.205662	0.154	0.034	1
Arhgef40	0.0152299	0.236243	0.269	0.093	1
Asph	0.0152303	0.262374	0.385	0.169	1
Adamtsl3	0.0155352	-0.348311	0.038	0.254	1
Wdr38	0.0156985	-0.301314	0.038	0.254	1
Rpl22l1	0.0156985	-0.301314	0.038	0.254	1
Capn7	0.0157277	0.170615	0.192	0.051	1
Rgl2	0.0157277	0.170615	0.192	0.051	1
Srsf10	0.0157727	-0.291728	0.038	0.254	1
Med15	0.015829	0.225272	0.308	0.119	1
Phyhipl	0.0158422	0.304194	0.346	0.153	1
Rab34	0.0159258	0.20423	0.269	0.093	1
Ndufb5	0.016301	0.158357	0.154	0.034	1
Hpca	0.016301	0.158357	0.154	0.034	1
Pink1	0.016301	0.158357	0.154	0.034	1
Emc1	0.016301	0.158357	0.154	0.034	1
Ncan	0.016301	0.158357	0.154	0.034	1
Pttg1ip	0.016301	0.158357	0.154	0.034	1
Slc9a3r1	0.016301	0.158357	0.154	0.034	1
Dnajb9	0.016301	0.158357	0.154	0.034	1
1700030L22Rik	0.016301	0.158357	0.154	0.034	1
Dhrs7	0.016301	0.158357	0.154	0.034	1
Ahsa1	0.016301	0.158357	0.154	0.034	1
Psmg4	0.016301	0.158357	0.154	0.034	1
Syngr1	0.016301	0.158357	0.154	0.034	1
Dgcr8	0.016301	0.158357	0.154	0.034	1
Gm16278	0.016301	0.158357	0.154	0.034	1
Sptbn2	0.016301	0.158357	0.154	0.034	1
Arxes2	0.016301	0.158357	0.154	0.034	1
Atg4a	0.016301	0.158357	0.154	0.034	1
Atp1b2	0.0163217	0.310937	0.462	0.237	1
C530044C16Rik	0.0164684	-0.35917	0.038	0.263	1
Pkn2	0.016651	-0.33237	0.077	0.305	1
Osbpl1a	0.0170435	-0.305062	0.077	0.305	1
Fgf14	0.0171591	0.479589	0.5	0.254	1
Zfp407	0.0171897	0.250222	0.423	0.195	1
Lypla1	0.0173363	-0.24664	0	0.186	1
Letm2	0.0174032	0.214384	0.308	0.119	1
Pitpna	0.0175075	0.224024	0.346	0.144	1
Lair1	0.0175252	0.146579	0.154	0.034	1
Ptov1	0.0175252	0.146579	0.154	0.034	1
Rplp1	0.0178999	0.297681	0.423	0.212	1
Clu	0.0180016	0.605854	0.538	0.331	1
Snrnp200	0.0180428	0.237913	0.231	0.076	1
Chst11	0.0182177	-0.369207	0.115	0.347	1
Asap1	0.0183666	-0.35385	0.154	0.39	1
Rbm27	0.0190191	0.264665	0.346	0.153	1
2022-03-07	0.0190297	0.262374	0.385	0.178	1
Ptprm	0.0192749	0.220677	0.462	0.22	1
Katnbl1	0.0200926	0.247298	0.269	0.102	1
Tmem106b	0.0202621	0.193519	0.231	0.076	1
Hdhd5	0.0202621	0.193519	0.231	0.076	1
Vps36	0.0202621	0.193519	0.231	0.076	1
Nrgn	0.0202621	0.193519	0.231	0.076	1
Eef2	0.0202621	0.193519	0.231	0.076	1
Kif3a	0.0202621	0.193519	0.231	0.076	1
Ncbp3	0.0202621	0.193519	0.231	0.076	1
Ubr7	0.0202621	0.193519	0.231	0.076	1
Arf3	0.0202621	0.193519	0.231	0.076	1
Camk2a	0.0202621	0.193519	0.231	0.076	1
Sfi1	0.0207421	-0.256908	0	0.178	1
Phf3	0.020809	0.221732	0.423	0.203	1
Nnat	0.0210906	0.379436	0.385	0.178	1
Rfx4	0.0212605	-0.378512	0.423	0.644	1
Dnmt3a	0.0212906	0.202962	0.346	0.144	1
Dock1	0.0215081	0.345702	0.577	0.407	1
Eif3j1	0.021871	0.236243	0.269	0.102	1
Btg1	0.0219549	0.170976	0.231	0.076	1
Shroom3	0.0220615	-0.35385	0.154	0.381	1
Chordc1	0.0220784	0.245397	0.308	0.127	1
Rmst	0.0221577	-0.476416	0.308	0.517	1
Prune2	0.0222774	-0.326138	0.115	0.339	1
Cryab	0.0225044	-0.290733	0.077	0.305	1
Slc39a10	0.0225794	-0.282078	0.038	0.237	1
Dnajc19	0.0226948	-0.262582	0.038	0.237	1
Rps20	0.022737	0.224024	0.346	0.153	1
Gmps	0.0230494	0.20423	0.269	0.102	1
Nipsnap2	0.0230494	0.20423	0.269	0.102	1
Kbtbd11	0.0230494	0.20423	0.269	0.102	1
Foxk2	0.0230494	0.20423	0.269	0.102	1
Nrbp2	0.0230494	0.20423	0.269	0.102	1
Lsamp	0.0231122	0.415959	0.962	0.881	1
Rpl11	0.0231814	0.212577	0.385	0.178	1
2022-03-02	0.0234418	0.262374	0.385	0.186	1
Nsmce2	0.0236021	-0.305062	0.077	0.288	1
Arpc1a	0.0236279	0.214384	0.308	0.127	1
Adgrl1	0.0236279	0.214384	0.308	0.127	1
Thbs3	0.0242097	-0.286566	0.077	0.288	1
Higd2a	0.0244492	-0.225881	0	0.169	1
Csad	0.0244492	-0.225881	0	0.169	1
Mta3	0.0244492	-0.225881	0	0.169	1
Srsf7	0.0245055	-0.277228	0.077	0.288	1
Nfe2l2	0.0245252	-0.236298	0	0.169	1
Lix1	0.0245526	0.254096	0.308	0.127	1
Adgrb3	0.02482	0.314841	0.808	0.61	1
Smarcc2	0.0249921	0.213454	0.346	0.153	1
Selenok	0.0249921	0.213454	0.346	0.153	1
Ggta1	0.0249974	-0.303223	0.154	0.381	1
Dancr	0.0250747	-0.387652	0.154	0.398	1
Cdh10	0.0252939	0.254353	0.5	0.271	1
1700084C06Rik	0.0258152	0.203577	0.308	0.127	1
Sorbs2os	0.0260773	-0.139725	0.038	0.246	1
Kansl1	0.0264852	-0.250756	0.192	0.449	1
Rsrp1	0.0266656	-0.33237	0.538	0.746	1
Eif2s3y	0.0268532	0.220677	0.462	0.237	1
Rhob	0.0269216	-0.262582	0.038	0.229	1
Snhg4	0.0269216	-0.262582	0.038	0.229	1
Wapl	0.0270291	0.334206	0.385	0.195	1
Dennd4a	0.0270691	-0.252734	0.038	0.229	1
Gm36975	0.0272088	0.182203	0.269	0.102	1
Cfap36	0.0272088	0.182203	0.269	0.102	1
Pde8b	0.0272099	0.258152	0.423	0.212	1
Fam174a	0.0272591	0.170615	0.192	0.059	1
Pdss1	0.0272591	0.170615	0.192	0.059	1
Tshz2	0.0272591	0.170615	0.192	0.059	1
Sun1	0.0272591	0.170615	0.192	0.059	1
E230016M11Rik	0.0272591	0.170615	0.192	0.059	1
Wdr48	0.0272591	0.170615	0.192	0.059	1
H2afv	0.0272591	0.170615	0.192	0.059	1
Cnot6	0.0272591	0.170615	0.192	0.059	1
Tbl1xr1	0.0277859	-0.245218	0.077	0.297	1
Arrb1	0.0281633	0.192851	0.308	0.127	1
Atp8a1	0.0285018	0.24191	0.385	0.186	1
Golga4	0.0289612	-0.215389	0	0.161	1
Ndrg1	0.0290415	-0.225881	0	0.161	1
Rxrb	0.0290415	-0.225881	0	0.161	1
Tlk2	0.0290804	0.243604	0.346	0.161	1
Gm16124	0.0291129	-0.236298	0	0.161	1
Capn15	0.0291129	-0.236298	0	0.161	1
Afap1l2	0.0291754	-0.24664	0	0.161	1
Mir670hg	0.029255	0.15912	0.192	0.059	1
Bet1	0.029255	0.15912	0.192	0.059	1
Amer2	0.029255	0.15912	0.192	0.059	1
Mrpl41	0.0293102	0.226597	0.231	0.085	1
Rps11	0.0293102	0.226597	0.231	0.085	1
Ywhaz	0.0293102	0.226597	0.231	0.085	1
Aox1	0.0300472	0.171935	0.346	0.153	1
Creb1	0.0301738	-0.402759	0.231	0.449	1
Slc1a2	0.0304833	0.508704	0.962	0.856	1
Slco1c1	0.0306081	0.202381	0.346	0.153	1
Dennd5a	0.0308172	0.256204	0.269	0.11	1
Paip2	0.0308281	0.211748	0.423	0.212	1
Arhgef26	0.0311303	0.367506	0.692	0.517	1
Sorbs2	0.0315052	-0.199226	0.192	0.415	1
Grhl1	0.0315615	0.21537	0.231	0.085	1
Rmnd5a	0.0315916	0.234671	0.308	0.136	1
Pvt1	0.0317513	-0.326138	0.115	0.322	1
C030018K13Rik	0.0321461	0.193885	0.154	0.042	1
Fam133b	0.0327505	0.225272	0.269	0.11	1
Tmx4	0.0329682	0.182203	0.231	0.085	1
Lrrc8c	0.0329682	0.182203	0.231	0.085	1
Rab6b	0.0329682	0.182203	0.231	0.085	1
Ralbp1	0.0329682	0.182203	0.231	0.085	1
Csrp1	0.0332068	0.260206	0.385	0.186	1
Smarca2	0.0332432	0.200819	0.462	0.237	1
Ythdf3	0.0332782	0.201312	0.462	0.237	1
Rif1	0.0339983	0.203577	0.308	0.136	1
Grk3	0.0339983	0.203577	0.308	0.136	1
Leng9	0.0342537	-0.20482	0	0.153	1
Ndufb2	0.0343379	-0.215389	0	0.153	1
Aldh1l1	0.0343379	-0.215389	0	0.153	1
Abca1	0.034433	-0.425479	0.5	0.644	1
Hnrnpu	0.0345943	-0.289865	0.192	0.407	1
Ndufs2	0.0346812	0.146579	0.154	0.042	1
Mrps15	0.0346812	0.146579	0.154	0.042	1
Wasf2	0.0346812	0.146579	0.154	0.042	1
Ost4	0.0346812	0.146579	0.154	0.042	1
Diablo	0.0346812	0.146579	0.154	0.042	1
Mphosph9	0.0346812	0.146579	0.154	0.042	1
Zfp444	0.0346812	0.146579	0.154	0.042	1
Dact3	0.0346812	0.146579	0.154	0.042	1
Stx1b	0.0346812	0.146579	0.154	0.042	1
Dda1	0.0346812	0.146579	0.154	0.042	1
Tubb3	0.0346812	0.146579	0.154	0.042	1
Thy1	0.0346812	0.146579	0.154	0.042	1
Ankmy2	0.0346812	0.146579	0.154	0.042	1
Dbn1	0.0346812	0.146579	0.154	0.042	1
Atg14	0.0346812	0.146579	0.154	0.042	1
Mettl17	0.0346812	0.146579	0.154	0.042	1
Prickle1	0.0346812	0.146579	0.154	0.042	1
Pfdn5	0.0346812	0.146579	0.154	0.042	1
Grin2a	0.0346812	0.146579	0.154	0.042	1
Spata24	0.0346812	0.146579	0.154	0.042	1
Ubxn1	0.0346812	0.146579	0.154	0.042	1
Prpf19	0.0346812	0.146579	0.154	0.042	1
Pank1	0.0346812	0.146579	0.154	0.042	1
Rbm41	0.0346812	0.146579	0.154	0.042	1
Fads2	0.0347257	0.222845	0.346	0.161	1
Serf2	0.0347492	0.193174	0.269	0.11	1
Pip5k1a	0.0347492	0.193174	0.269	0.11	1
Sin3b	0.0347492	0.193174	0.269	0.11	1
Cul9	0.0347492	0.193174	0.269	0.11	1
Ankrd12	0.0348222	0.277551	0.538	0.339	1
Pard3bos1	0.0352597	-0.248846	0.077	0.271	1
Fam171a1	0.0354666	0.170976	0.231	0.085	1
Golga1	0.0354666	0.170976	0.231	0.085	1
Tpi1	0.0354666	0.170976	0.231	0.085	1
Rpl18a	0.0354666	0.170976	0.231	0.085	1
Setbp1	0.035481	0.235975	0.5	0.28	1
Gmeb2	0.0356854	-0.23926	0.077	0.271	1
Lsm8	0.036901	0.134898	0.154	0.042	1
Mtcl1	0.036901	0.134898	0.154	0.042	1
Aldoa	0.0369315	0.192851	0.308	0.136	1
Ablim2	0.0370091	-0.301314	0.038	0.212	1
Rps5	0.0375425	0.182203	0.269	0.11	1
Fbrsl1	0.0377137	-0.290733	0.115	0.314	1
5330438D12Rik	0.0377415	-0.325138	0.269	0.5	1
Rngtt	0.037785	-0.252734	0.038	0.212	1
Rarb	0.037785	-0.252734	0.038	0.212	1
Usp37	0.0378487	0.192545	0.346	0.161	1
Glis3	0.0379466	-0.499621	0.5	0.737	1
Myo6	0.0379892	0.265397	0.769	0.576	1
Dock9	0.0380267	-0.242818	0.038	0.212	1
Npas2	0.0381127	0.14878	0.231	0.085	1
Stard13	0.0382394	-0.337664	0.269	0.492	1
Idh2	0.0382586	-0.232834	0.038	0.212	1
Zfp292	0.0386958	-0.212329	0.115	0.331	1
Pabpn1	0.0390083	0.229201	0.462	0.254	1
Tram2	0.0390862	0.121321	0.115	0.025	1
Ppp1r7	0.0390862	0.121321	0.115	0.025	1
BC034090	0.0390862	0.121321	0.115	0.025	1
Uhmk1	0.0390862	0.121321	0.115	0.025	1
Gm13187	0.0390862	0.121321	0.115	0.025	1
Slc4a10	0.0390862	0.121321	0.115	0.025	1
Pak7	0.0390862	0.121321	0.115	0.025	1
Kcnb1	0.0390862	0.121321	0.115	0.025	1
Zgpat	0.0390862	0.121321	0.115	0.025	1
Ggh	0.0390862	0.121321	0.115	0.025	1
Atg4c	0.0390862	0.121321	0.115	0.025	1
Eif3i	0.0390862	0.121321	0.115	0.025	1
Pafah2	0.0390862	0.121321	0.115	0.025	1
Ddost	0.0390862	0.121321	0.115	0.025	1
Vamp3	0.0390862	0.121321	0.115	0.025	1
Chd5	0.0390862	0.121321	0.115	0.025	1
Noc2l	0.0390862	0.121321	0.115	0.025	1
Grpel1	0.0390862	0.121321	0.115	0.025	1
Bloc1s4	0.0390862	0.121321	0.115	0.025	1
Acads	0.0390862	0.121321	0.115	0.025	1
Rnft2	0.0390862	0.121321	0.115	0.025	1
Naa25	0.0390862	0.121321	0.115	0.025	1
Usp42	0.0390862	0.121321	0.115	0.025	1
Gm16055	0.0390862	0.121321	0.115	0.025	1
Plekha8	0.0390862	0.121321	0.115	0.025	1
Eogt	0.0390862	0.121321	0.115	0.025	1
Zfp239	0.0390862	0.121321	0.115	0.025	1
Ncapd2	0.0390862	0.121321	0.115	0.025	1
Vasp	0.0390862	0.121321	0.115	0.025	1
Ercc2	0.0390862	0.121321	0.115	0.025	1
Axl	0.0390862	0.121321	0.115	0.025	1
Wtip	0.0390862	0.121321	0.115	0.025	1
Slc17a7	0.0390862	0.121321	0.115	0.025	1
Kdelr1	0.0390862	0.121321	0.115	0.025	1
Pgm3	0.0390862	0.121321	0.115	0.025	1
Bsn	0.0390862	0.121321	0.115	0.025	1
Ndufaf3	0.0390862	0.121321	0.115	0.025	1
Zfp105	0.0390862	0.121321	0.115	0.025	1
Ddx21	0.0390862	0.121321	0.115	0.025	1
Ykt6	0.0390862	0.121321	0.115	0.025	1
Pfn1	0.0390862	0.121321	0.115	0.025	1
Limd2	0.0390862	0.121321	0.115	0.025	1
Rnf44	0.0390862	0.121321	0.115	0.025	1
4930527F14Rik	0.0390862	0.121321	0.115	0.025	1
Nup155	0.0390862	0.121321	0.115	0.025	1
Sqle	0.0390862	0.121321	0.115	0.025	1
Washc5	0.0390862	0.121321	0.115	0.025	1
Plec	0.0390862	0.121321	0.115	0.025	1
Zfp229	0.0390862	0.121321	0.115	0.025	1
Ciao3	0.0390862	0.121321	0.115	0.025	1
Srpk1	0.0390862	0.121321	0.115	0.025	1
F630040K05Rik	0.0390862	0.121321	0.115	0.025	1
Fhod3	0.0390862	0.121321	0.115	0.025	1
Flrt1	0.0390862	0.121321	0.115	0.025	1
Ndp	0.0390862	0.121321	0.115	0.025	1
Rtl8a	0.0390862	0.121321	0.115	0.025	1
Ubqln2	0.0390862	0.121321	0.115	0.025	1
Pbrm1	0.0392727	0.200351	0.538	0.305	1
Fam168a	0.0395555	0.220677	0.423	0.22	1
Rapgef6	0.0395555	0.220677	0.423	0.22	1
Ppp2r2b	0.0398168	0.360704	0.654	0.466	1
Etv4	0.0404473	0.237913	0.192	0.068	1
Gm13963	0.0404572	-0.194173	0	0.144	1
Osbpl3	0.0404572	-0.194173	0	0.144	1
Stx4a	0.0404572	-0.194173	0	0.144	1
Gm26887	0.0404572	-0.194173	0	0.144	1
Rpl29	0.0404572	-0.194173	0	0.144	1
Mok	0.0404572	-0.194173	0	0.144	1
Slc25a27	0.0404572	-0.194173	0	0.144	1
Nlgn1	0.0405156	0.384106	0.731	0.534	1
Rrs1	0.0405449	-0.20482	0	0.144	1
Arpc1b	0.0405449	-0.20482	0	0.144	1
Saraf	0.0405449	-0.20482	0	0.144	1
Tifa	0.0406216	-0.215389	0	0.144	1
1700081N11Rik	0.0406223	-0.225881	0	0.144	1
Tshr	0.0406874	-0.225881	0	0.144	1
Rock2	0.040697	0.228007	0.5	0.288	1
Gpnmb	0.0407474	-0.277228	0	0.144	1
Gls	0.040819	-0.258369	0.077	0.263	1
Rnf121	0.040819	-0.258369	0.077	0.263	1
Ppm1e	0.041163	0.24191	0.385	0.203	1
Atp6v0e2	0.0412992	0.109447	0.115	0.025	1
Spr	0.0412992	0.109447	0.115	0.025	1
Prkcb	0.0412992	0.109447	0.115	0.025	1
Crispld2	0.0412992	0.109447	0.115	0.025	1
Acsf2	0.0412992	0.109447	0.115	0.025	1
Mt2	0.0414644	-0.298923	0.308	0.542	1
Per3	0.0419074	0.204923	0.192	0.068	1
Mphosph10	0.0419074	0.204923	0.192	0.068	1
Ppp4r4	0.0419074	0.204923	0.192	0.068	1
Fbxo45	0.0419074	0.204923	0.192	0.068	1
Sft2d1	0.0419074	0.204923	0.192	0.068	1
Lhfp	0.0423834	0.317858	0.346	0.186	1
Ankrd28	0.0424634	-0.409243	0.385	0.559	1
Serinc1	0.0431242	0.202962	0.346	0.169	1
2210408F21Rik	0.0431269	-0.337171	0.154	0.347	1
Pcm1	0.0433506	0.245135	0.5	0.297	1
Srpk2	0.0434073	-0.259634	0.154	0.356	1
Cdk5rap2	0.0434993	-0.259634	0.115	0.322	1
Pgap2	0.0436608	0.149782	0.269	0.11	1
Vdac3	0.0437339	0.225272	0.269	0.119	1
Zfp322a	0.0437339	0.225272	0.269	0.119	1
Dhx15	0.0438027	0.224024	0.308	0.144	1
Tead1	0.0438137	0.200819	0.462	0.254	1
Cdh20	0.044091	-0.312561	0.192	0.415	1
Exoc4	0.0441662	-0.384143	0.423	0.602	1
Txnl1	0.0448183	0.258439	0.231	0.093	1
Erbin	0.044961	-0.35969	0.269	0.466	1
Gm42067	0.0450582	-0.252734	0.038	0.203	1
Fto	0.0451642	0.211748	0.385	0.195	1
Grk4	0.0453446	-0.222781	0.038	0.203	1
Asxl1	0.0455491	-0.272699	0.115	0.305	1
Aldh7a1	0.0456206	-0.212656	0.038	0.203	1
Bcl2	0.0459581	-0.277228	0.308	0.508	1
Pank2	0.046236	0.15912	0.192	0.068	1
Alg14	0.046236	0.15912	0.192	0.068	1
Ssx2ip	0.046236	0.15912	0.192	0.068	1
Polb	0.046236	0.15912	0.192	0.068	1
Ddx19b	0.046236	0.15912	0.192	0.068	1
Stx7	0.046236	0.15912	0.192	0.068	1
Gm35552	0.046236	0.15912	0.192	0.068	1
Tmem259	0.046236	0.15912	0.192	0.068	1
Zfp867	0.046236	0.15912	0.192	0.068	1
Arrdc3	0.046236	0.15912	0.192	0.068	1
Med14	0.046236	0.15912	0.192	0.068	1
Arl6ip1	0.046554	0.212577	0.346	0.169	1
Gm973	0.0466534	0.275313	0.423	0.237	1
Ube4a	0.0470438	0.214384	0.269	0.119	1
Arid4a	0.0470438	0.214384	0.269	0.119	1
Cldn10	0.0470438	0.214384	0.269	0.119	1
Qk	0.0471004	0.298583	0.885	0.771	1
Zmym5	0.0473614	0.192851	0.308	0.144	1
Ano6	0.0476865	-0.277228	0.077	0.254	1
Cpeb2	0.0477249	-0.183446	0	0.136	1
Zc3h18	0.0477249	-0.183446	0	0.136	1
Ezr	0.0477249	-0.183446	0	0.136	1
Gm9993	0.0477249	-0.183446	0	0.136	1
Mapk8	0.0478155	-0.194173	0	0.136	1
Hectd2os	0.0478155	-0.194173	0	0.136	1
Negr1	0.0478786	0.339443	0.462	0.297	1
Prorsd1	0.047894	-0.20482	0	0.136	1
Herc1	0.0479329	0.228007	0.462	0.263	1
Aldh1a1	0.0479867	-0.280971	0.269	0.475	1
Tspan7	0.0480357	0.342668	0.654	0.441	1
Zeb1	0.0484857	0.357775	0.5	0.347	1
Prpf39	0.0490909	-0.23594	0.115	0.305	1
Fam173a	0.0492467	0.147715	0.192	0.068	1
Tax1bp1	0.0500795	0.202381	0.385	0.203	1
Ubr1	0.0501949	0.182203	0.269	0.119	1
Pcdh9	0.0502896	0.271063	0.923	0.754	1
Ndrg2	0.0504189	0.304687	0.462	0.288	1
Acss2	0.0504507	0.170976	0.231	0.093	1
Prdx2	0.0504507	0.170976	0.231	0.093	1
Dlat	0.0504507	0.170976	0.231	0.093	1
Ptges3	0.0504507	0.170976	0.231	0.093	1
Fam222b	0.0504507	0.170976	0.231	0.093	1
Mthfd1	0.0504507	0.170976	0.231	0.093	1
Prxl2a	0.0504507	0.170976	0.231	0.093	1
Usp14	0.0504507	0.170976	0.231	0.093	1
Cd44	0.0508982	-0.337171	0.154	0.339	1
Upf2	0.0509348	0.171935	0.346	0.169	1
Camsap2	0.0510031	0.289119	0.231	0.102	1
Itgb5	0.0511733	0.182203	0.308	0.144	1
Mcl1	0.0517793	-0.232834	0.115	0.314	1
Dgkb	0.0523817	0.334206	0.615	0.415	1
Usp34	0.052609	0.199077	0.615	0.381	1
Immp2l	0.0529248	-0.232834	0.038	0.195	1
Gm9750	0.0529265	-0.242818	0.038	0.195	1
Fam13b	0.0530713	0.231785	0.385	0.212	1
Dab2ip	0.0536403	-0.212656	0.038	0.195	1
Dpy19l4	0.0536403	-0.212656	0.038	0.195	1
Micos10	0.0536403	-0.222781	0.038	0.195	1
Akap10	0.0536403	-0.212656	0.038	0.195	1
Mir22hg	0.0536403	-0.212656	0.038	0.195	1
Slc7a2	0.0537841	-0.263596	0.115	0.297	1
Zfp106	0.0539204	0.171315	0.269	0.119	1
Itm2c	0.0539296	0.159836	0.231	0.093	1
Atp5g3	0.0539296	0.159836	0.231	0.093	1
S100a16	0.0539296	0.159836	0.231	0.093	1
Rad50	0.0539296	0.159836	0.231	0.093	1
Ier3	0.0539296	0.159836	0.231	0.093	1
4930570B17Rik	0.054304	0.243604	0.308	0.153	1
Wwox	0.0547046	-0.303223	0.269	0.466	1
Sptbn1	0.0547953	0.42	0.538	0.381	1
Stk38	0.0548361	0.224024	0.308	0.153	1
Grm5	0.0551956	0.200819	0.385	0.212	1
Ccdc148	0.0555343	-0.26783	0.077	0.246	1
Rpp38	0.0562374	-0.172639	0	0.127	1
Sp3os	0.0562374	-0.172639	0	0.127	1
Anapc1	0.0562374	-0.172639	0	0.127	1
Hey1	0.0562374	-0.172639	0	0.127	1
Hmgcl	0.0562374	-0.172639	0	0.127	1
Sntg2	0.0562374	-0.172639	0	0.127	1
Sec22a	0.0562374	-0.172639	0	0.127	1
Cfap44	0.0562374	-0.172639	0	0.127	1
Rela	0.0562374	-0.172639	0	0.127	1
Zmat1	0.0562374	-0.172639	0	0.127	1
Bri3	0.0563302	-0.183446	0	0.127	1
Gtf3c1	0.0563302	-0.183446	0	0.127	1
2300009A05Rik	0.0563302	-0.183446	0	0.127	1
Hyal1	0.0563302	-0.183446	0	0.127	1
0610009B22Rik	0.0563302	-0.183446	0	0.127	1
Arl5b	0.0564097	-0.194173	0	0.127	1
Syt17	0.0564097	-0.194173	0	0.127	1
Imp3	0.0564097	-0.194173	0	0.127	1
C3	0.0564106	-0.20482	0	0.127	1
Enox2	0.0564761	-0.20482	0	0.127	1
Sumo1	0.0568594	0.213912	0.615	0.424	1
Ago3	0.0568966	0.248437	0.423	0.237	1
Mterf1a	0.0570605	-0.23926	0.077	0.246	1
Plekha5	0.0570605	-0.23926	0.077	0.246	1
Syne1	0.0575949	0.316389	0.769	0.678	1
Mboat2	0.0577625	0.221732	0.385	0.212	1
Ino80	0.0578175	-0.22961	0.077	0.246	1
Gm19710	0.0578175	-0.22961	0.077	0.246	1
Armc1	0.058392	0.182203	0.154	0.051	1
Maco1	0.058392	0.182203	0.154	0.051	1
Ywhae	0.059034	0.289119	0.462	0.305	1
Cox16	0.0593613	-0.232834	0.115	0.305	1
Tmem132b	0.0600332	-0.23594	0.077	0.254	1
Slc25a3	0.0600595	-0.232834	0.115	0.305	1
Gldc	0.0608483	0.182203	0.423	0.229	1
1110004F10Rik	0.060911	0.214384	0.269	0.127	1
Rev3l	0.0615591	0.154006	0.462	0.263	1
Bcar3	0.0616572	-0.217204	0.077	0.254	1
Gm20528	0.0624687	-0.222781	0.038	0.186	1
Fas	0.0624687	-0.222781	0.038	0.186	1
Rpl13	0.062766	0.211748	0.385	0.212	1
Arhgef11	0.0629101	-0.212656	0.038	0.186	1
Tnfrsf19	0.0629787	-0.277228	0.154	0.331	1
Sdhc	0.0631977	0.134898	0.154	0.051	1
Crat	0.0631977	0.134898	0.154	0.051	1
Cdk5rap1	0.0631977	0.134898	0.154	0.051	1
Col9a3	0.0631977	0.134898	0.154	0.051	1
Map9	0.0631977	0.134898	0.154	0.051	1
Plod1	0.0631977	0.134898	0.154	0.051	1
Vps37b	0.0631977	0.134898	0.154	0.051	1
Ndufa5	0.0631977	0.134898	0.154	0.051	1
Tnfrsf1a	0.0631977	0.134898	0.154	0.051	1
Mboat7	0.0631977	0.134898	0.154	0.051	1
Wdr73	0.0631977	0.134898	0.154	0.051	1
4921524J17Rik	0.0631977	0.134898	0.154	0.051	1
Pwwp3a	0.0631977	0.134898	0.154	0.051	1
Ntn4	0.0631977	0.134898	0.154	0.051	1
Socs7	0.0631977	0.134898	0.154	0.051	1
Tspan14	0.0631977	0.134898	0.154	0.051	1
Zc3h3	0.0631977	0.134898	0.154	0.051	1
Pmm1	0.0631977	0.134898	0.154	0.051	1
Epha6	0.0631977	0.134898	0.154	0.051	1
Tbp	0.0631977	0.134898	0.154	0.051	1
D330041H03Rik	0.0631977	0.134898	0.154	0.051	1
Rbm22	0.0631977	0.134898	0.154	0.051	1
Patl1	0.0631977	0.134898	0.154	0.051	1
Smndc1	0.0631977	0.134898	0.154	0.051	1
Dalrd3	0.0633393	-0.202461	0.038	0.186	1
Rab12	0.0633393	-0.202461	0.038	0.186	1
A2m	0.0635896	-0.411321	0.077	0.237	1
Gpatch2	0.0637561	-0.192192	0.038	0.186	1
Dcun1d5	0.0637561	-0.192192	0.038	0.186	1
Nploc4	0.0637561	-0.192192	0.038	0.186	1
Phlpp1	0.0637746	-0.33142	0.423	0.576	1
Bmpr1b	0.0639056	-0.280769	0.269	0.492	1
Kpna3	0.0641083	0.182203	0.308	0.153	1
Vdac1	0.0641336	0.307734	0.231	0.102	1
Soat1	0.0646081	0.172219	0.385	0.203	1
Tmem126a	0.0651529	0.20423	0.231	0.102	1
C730002L08Rik	0.0651796	-0.285402	0.192	0.381	1
Arpp21	0.0655585	0.237913	0.192	0.076	1
Cdk12	0.0656298	-0.26448	0.192	0.373	1
Mid1	0.0656386	0.275313	0.423	0.246	1
Larp4	0.065794	0.192851	0.269	0.127	1
Tmem203	0.0662086	-0.161751	0	0.119	1
Cenpb	0.0662086	-0.161751	0	0.119	1
Lrif1	0.0662086	-0.161751	0	0.119	1
Pxmp2	0.0662086	-0.161751	0	0.119	1
Smurf1	0.0662086	-0.161751	0	0.119	1
Trim30a	0.0662086	-0.161751	0	0.119	1
Zfp617	0.0662086	-0.161751	0	0.119	1
Ccdc82	0.0662086	-0.161751	0	0.119	1
Slc37a4	0.0662086	-0.161751	0	0.119	1
2010315B03Rik	0.0662086	-0.161751	0	0.119	1
Sf3b5	0.0662086	-0.161751	0	0.119	1
Tspan15	0.0662086	-0.161751	0	0.119	1
Ttc1	0.0662086	-0.161751	0	0.119	1
Ccdc57	0.0662086	-0.161751	0	0.119	1
Ift43	0.0662086	-0.161751	0	0.119	1
9330162012Rik	0.0662086	-0.161751	0	0.119	1
Ndufb3	0.0663027	-0.172639	0	0.119	1
Manea	0.0663027	-0.172639	0	0.119	1
Sf3b3	0.0663027	-0.183446	0	0.119	1
Mfsd11	0.0663027	-0.172639	0	0.119	1
1810034E14Rik	0.0663027	-0.172639	0	0.119	1
Hbegf	0.0663027	-0.172639	0	0.119	1
Eya4	0.0663086	-0.258369	0.077	0.237	1
P3h2	0.0663824	-0.183446	0	0.119	1
Apbb1ip	0.0664476	-0.194173	0	0.119	1
S1pr3	0.0664476	-0.194173	0	0.119	1
Adra1a	0.0664507	-0.20482	0	0.119	1
Gm12353	0.0665491	0.238787	0.423	0.254	1
Dgkz	0.0666868	0.12331	0.154	0.051	1
Myef2	0.0666868	0.12331	0.154	0.051	1
Tln2	0.0666868	0.12331	0.154	0.051	1
Cerk	0.0666868	0.12331	0.154	0.051	1
Gpc4	0.0666868	0.12331	0.154	0.051	1
Taf1d	0.0670025	0.171935	0.346	0.178	1
Zfp638	0.0676078	0.295585	0.5	0.322	1
Grip1	0.0677048	0.107656	0.231	0.093	1
Zswim8	0.0689257	0.171634	0.308	0.153	1
Nudt21	0.0694313	0.182203	0.192	0.076	1
Cebpz	0.0694313	0.182203	0.192	0.076	1
Pgrmc1	0.0694313	0.182203	0.192	0.076	1
Ppp1r3c	0.0694447	0.171935	0.308	0.153	1
Lamp1	0.0695068	-0.207743	0.115	0.288	1
Ywhag	0.069681	0.192851	0.269	0.127	1
Rpl7	0.0698701	0.171315	0.269	0.127	1
Rc3h2	0.0698701	0.171315	0.269	0.127	1
Ostc	0.0698701	0.171315	0.269	0.127	1
Gnb2	0.0698701	0.171315	0.269	0.127	1
Pde7b	0.0698701	0.171315	0.269	0.127	1
Caml	0.0698701	0.171315	0.269	0.127	1
2210408I21Rik	0.0698701	0.171315	0.269	0.127	1
Tmx3	0.0698701	0.171315	0.269	0.127	1
Sulf1	0.0713822	-0.402759	0.154	0.331	1
Asap3	0.0715329	-0.19822	0.077	0.246	1
Sorl1	0.0717579	0.182203	0.5	0.305	1
Pnkd	0.0724112	0.147715	0.192	0.076	1
Pycr2	0.0724112	0.147715	0.192	0.076	1
Clstn1	0.0724112	0.147715	0.192	0.076	1
Fastk	0.0724112	0.147715	0.192	0.076	1
Sgce	0.0724112	0.147715	0.192	0.076	1
Gfpt1	0.0724112	0.147715	0.192	0.076	1
Lrrc4b	0.0724112	0.147715	0.192	0.076	1
Rrp8	0.0724112	0.147715	0.192	0.076	1
Tfdp1	0.0724112	0.147715	0.192	0.076	1
Rnf215	0.0724112	0.147715	0.192	0.076	1
Pigs	0.0724112	0.147715	0.192	0.076	1
Hmgcs1	0.0724112	0.147715	0.192	0.076	1
Ngly1	0.0724112	0.147715	0.192	0.076	1
Txndc16	0.0724112	0.147715	0.192	0.076	1
Zfp438	0.0724112	0.147715	0.192	0.076	1
Mbtd1	0.0728615	0.202381	0.346	0.186	1
2022-09-01	0.0728909	-0.263596	0.115	0.28	1
Pard3	0.072896	-0.223789	0.154	0.331	1
Lrrc58	0.0729618	0.211748	0.385	0.22	1
Nrp2	0.0730667	-0.222781	0.038	0.178	1
Gm12724	0.0730667	-0.222781	0.038	0.178	1
5031439G07Rik	0.0730667	-0.222781	0.038	0.178	1
Dennd1a	0.0731608	0.325161	0.654	0.483	1
Agfg2	0.073346	0.159836	0.231	0.102	1
Zfp426	0.073346	0.159836	0.231	0.102	1
Becn1	0.073346	0.159836	0.231	0.102	1
A930037H05Rik	0.073346	0.159836	0.231	0.102	1
Pgam1	0.073346	0.159836	0.231	0.102	1
Vim	0.0734161	-0.328759	0.346	0.517	1
3110021N24Rik	0.0736123	-0.212656	0.038	0.178	1
Clpx	0.0741452	-0.202461	0.038	0.178	1
Pdpn	0.0741459	-0.212656	0.038	0.178	1
Ptprg	0.074408	0.182203	0.269	0.127	1
Akap8	0.0744675	0.182203	0.346	0.186	1
Ankrd13c	0.0746651	0.160508	0.269	0.127	1
Tmem60	0.0746651	-0.192192	0.038	0.178	1
Mdh1	0.0746651	0.160508	0.269	0.127	1
Gm46367	0.0746651	-0.192192	0.038	0.178	1
Fam120b	0.0746651	-0.192192	0.038	0.178	1
Smc5	0.0746651	0.160508	0.269	0.127	1
mt-Co1	0.0746651	-0.192192	0.038	0.178	1
Ppp1r10	0.0750168	-0.273248	0.192	0.39	1
Cnbd2	0.0751719	-0.18185	0.038	0.178	1
Slc25a40	0.0751719	-0.18185	0.038	0.178	1
Csnk2a2	0.0751719	-0.18185	0.038	0.178	1
Chchd10	0.0751719	-0.18185	0.038	0.178	1
Zadh2	0.0751719	-0.18185	0.038	0.178	1
Arhgap35	0.0758295	0.172219	0.385	0.212	1
Selenof	0.0766262	0.1364	0.192	0.076	1
Zfp462	0.0766262	0.1364	0.192	0.076	1
Gria2	0.0767059	0.472983	0.538	0.398	1
Igsf11	0.0768823	-0.26448	0.192	0.364	1
Ep400	0.0772059	-0.226602	0.115	0.28	1
Srr	0.0774272	-0.149993	0.038	0.186	1
Yy1	0.0774272	-0.149993	0.038	0.186	1
Ctnna1	0.0776387	0.231785	0.346	0.195	1
Sema6a	0.0776764	0.202962	0.308	0.161	1
Pde1a	0.0778093	0.158357	0.115	0.034	1
Kremen1	0.0778093	0.158357	0.115	0.034	1
Ripor2	0.0778093	0.158357	0.115	0.034	1
Tubgcp6	0.0778093	0.158357	0.115	0.034	1
Lnpk	0.0778932	-0.15078	0	0.11	1
Dnttip1	0.0778932	-0.15078	0	0.11	1
Lamtor2	0.0778932	-0.15078	0	0.11	1
Znhit6	0.0778932	-0.15078	0	0.11	1
Spata6	0.0778932	-0.15078	0	0.11	1
Cfap74	0.0778932	-0.15078	0	0.11	1
Kras	0.0778932	-0.15078	0	0.11	1
Prpf31	0.0778932	-0.15078	0	0.11	1
Gm2115	0.0778932	-0.15078	0	0.11	1
Adam12	0.0778932	-0.15078	0	0.11	1
Gm10638	0.0778932	-0.15078	0	0.11	1
Piezo1	0.0778932	-0.15078	0	0.11	1
4930455C13Rik	0.0778932	-0.15078	0	0.11	1
Hint3	0.0778932	-0.15078	0	0.11	1
Gas7	0.0778932	-0.15078	0	0.11	1
Atp5g1	0.0778932	-0.15078	0	0.11	1
Fbxo4	0.0778932	-0.15078	0	0.11	1
Prdm15	0.0778932	-0.15078	0	0.11	1
Cdc23	0.0778932	-0.15078	0	0.11	1
Cyb5a	0.0778932	-0.15078	0	0.11	1
Tsix	0.0778932	-0.15078	0	0.11	1
Guk1	0.0779602	0.14878	0.231	0.102	1
Srp19	0.0779602	0.14878	0.231	0.102	1
Gripap1	0.0779602	0.14878	0.231	0.102	1
Rin2	0.0779878	-0.161751	0	0.11	1
Wars2	0.0779878	-0.161751	0	0.11	1
Samd9l	0.0779878	-0.161751	0	0.11	1
Ifitm10	0.0779878	-0.161751	0	0.11	1
Dzip1l	0.0779878	-0.161751	0	0.11	1
Ostm1	0.0779878	-0.161751	0	0.11	1
Cct2	0.0779878	-0.161751	0	0.11	1
Greb1	0.0779878	-0.161751	0	0.11	1
Rnf168	0.0779878	-0.161751	0	0.11	1
Wdr78	0.0780666	-0.172639	0	0.11	1
Uqcr10	0.0780666	-0.172639	0	0.11	1
Met	0.0780678	-0.183446	0	0.11	1
2810410L24Rik	0.07841	-0.119687	0.038	0.186	1
Padi2	0.0785184	-0.26074	0.192	0.373	1
4930488L21Rik	0.0790875	0.182203	0.346	0.186	1
Atp13a4	0.0801193	0.172985	0.423	0.237	1
Sparcl1	0.0801827	0.232829	0.692	0.5	1
Gm32569	0.0810919	-0.200266	0.077	0.229	1
Fxyd1	0.0814963	-0.26448	0.192	0.364	1
Fgd4	0.0814963	-0.247305	0.192	0.364	1
Prelid3a	0.0815807	0.182203	0.385	0.22	1
Palm	0.0821763	0.203577	0.269	0.136	1
Gm26873	0.0821763	0.203577	0.269	0.136	1
Atp2b1	0.0822978	0.201312	0.423	0.254	1
Mdga2	0.0824775	0.300848	0.769	0.627	1
Kansl1l	0.0824848	-0.277228	0.231	0.398	1
Mrpl30	0.0825775	0.109447	0.115	0.034	1
Zfp281	0.0825775	0.109447	0.115	0.034	1
Rpl12	0.0825775	0.109447	0.115	0.034	1
Psmd5	0.0825775	0.109447	0.115	0.034	1
Chst1	0.0825775	0.109447	0.115	0.034	1
Tmem62	0.0825775	0.109447	0.115	0.034	1
Shc4	0.0825775	0.109447	0.115	0.034	1
Kat14	0.0825775	0.109447	0.115	0.034	1
Zfp704	0.0825775	0.109447	0.115	0.034	1
Mynn	0.0825775	0.109447	0.115	0.034	1
Cct3	0.0825775	0.109447	0.115	0.034	1
Ctbs	0.0825775	0.109447	0.115	0.034	1
Runx1t1	0.0825775	0.109447	0.115	0.034	1
Ugcg	0.0825775	0.109447	0.115	0.034	1
Pik3r3	0.0825775	0.109447	0.115	0.034	1
Zmym1	0.0825775	0.109447	0.115	0.034	1
Adgrb2	0.0825775	0.109447	0.115	0.034	1
Mtfr1l	0.0825775	0.109447	0.115	0.034	1
Zbtb40	0.0825775	0.109447	0.115	0.034	1
Cops4	0.0825775	0.109447	0.115	0.034	1
Rnf10	0.0825775	0.109447	0.115	0.034	1
Eif2ak1	0.0825775	0.109447	0.115	0.034	1
Nfu1	0.0825775	0.109447	0.115	0.034	1
Wbp11	0.0825775	0.109447	0.115	0.034	1
Pyroxd1	0.0825775	0.109447	0.115	0.034	1
Mrps35	0.0825775	0.109447	0.115	0.034	1
Zfp788	0.0825775	0.109447	0.115	0.034	1
Ldha	0.0825775	0.109447	0.115	0.034	1
Usp35	0.0825775	0.109447	0.115	0.034	1
Dctn5	0.0825775	0.109447	0.115	0.034	1
Sbk1	0.0825775	0.109447	0.115	0.034	1
Adam9	0.0825775	0.109447	0.115	0.034	1
Spcs3	0.0825775	0.109447	0.115	0.034	1
Spock3	0.0825775	0.109447	0.115	0.034	1
Terf2ip	0.0825775	0.109447	0.115	0.034	1
Agt	0.0825775	0.109447	0.115	0.034	1
Gm48855	0.0825775	0.109447	0.115	0.034	1
Plekho2	0.0825775	0.109447	0.115	0.034	1
Mon1a	0.0825775	0.109447	0.115	0.034	1
Glb1	0.0825775	0.109447	0.115	0.034	1
Fzr1	0.0825775	0.109447	0.115	0.034	1
Pa2g4	0.0825775	0.109447	0.115	0.034	1
Rnf227	0.0825775	0.109447	0.115	0.034	1
Kpnb1	0.0825775	0.109447	0.115	0.034	1
Gaa	0.0825775	0.109447	0.115	0.034	1
Zfp458	0.0825775	0.109447	0.115	0.034	1
Zfp825	0.0825775	0.109447	0.115	0.034	1
Arhgef3	0.0825775	0.109447	0.115	0.034	1
Polr2k	0.0825775	0.109447	0.115	0.034	1
Dcaf13	0.0825775	0.109447	0.115	0.034	1
Bop1	0.0825775	0.109447	0.115	0.034	1
Cby1	0.0825775	0.109447	0.115	0.034	1
Sgsm3	0.0825775	0.109447	0.115	0.034	1
2510002D24Rik	0.0825775	0.109447	0.115	0.034	1
Satb1	0.0825775	0.109447	0.115	0.034	1
Pigf	0.0825775	0.109447	0.115	0.034	1
Hars2	0.0825775	0.109447	0.115	0.034	1
Gnl3l	0.0825775	0.109447	0.115	0.034	1
mt-Nd2	0.0825775	0.109447	0.115	0.034	1
Clk4	0.0833301	0.163344	0.462	0.271	1
Dync1i2	0.0838674	0.182203	0.308	0.161	1
Mir100hg	0.0843142	-0.300189	0.538	0.695	1
Col4a5	0.0843949	-0.167381	0.115	0.288	1
Cmss1	0.0844807	0.268618	0.462	0.314	1
BC005537	0.0845828	0.171634	0.308	0.161	1
Chl1	0.0849484	-0.430774	0.269	0.424	1
Znrf3	0.0850295	0.130115	0.308	0.153	1
Psma7	0.0852516	0.225272	0.231	0.11	1
Acss1	0.0853105	0.191984	0.385	0.22	1
Nfat5	0.0856521	-0.215674	0.308	0.508	1
Gm35188	0.0864419	-0.247001	0.654	0.763	1
Gm45051	0.0866102	-0.202461	0.038	0.169	1
Gm21798	0.0866127	-0.222781	0.038	0.169	1
Tprkb	0.0869542	-0.267104	0.308	0.517	1
Zup1	0.086983	-0.245218	0.115	0.271	1
Birc6	0.0871607	0.232244	0.577	0.407	1
Rpl37a	0.0875274	0.192851	0.269	0.136	1
Sos2	0.0875274	0.192851	0.269	0.136	1
Sdha	0.0875274	0.192851	0.269	0.136	1
Rbbp4	0.0878764	-0.18185	0.038	0.169	1
Isca2	0.0878764	-0.18185	0.038	0.169	1
Alkbh1	0.0878764	-0.18185	0.038	0.169	1
Dhx30	0.0881859	0.172219	0.385	0.22	1
Gm15952	0.0884889	-0.171434	0.038	0.169	1
Mmp16	0.0884889	-0.171434	0.038	0.169	1
Ubap2	0.0884889	-0.171434	0.038	0.169	1
Irf2bp2	0.0884889	-0.171434	0.038	0.169	1
Ryk	0.0884889	-0.171434	0.038	0.169	1
Gm16189	0.0884889	-0.171434	0.038	0.169	1
Cst3	0.0886565	0.494147	0.692	0.585	1
Dcaf6	0.0886572	-0.226602	0.115	0.271	1
Ubr3	0.0886572	-0.226602	0.115	0.271	1
Dnah7b	0.0887994	-0.23926	0.077	0.22	1
Pacs1	0.0902384	-0.139725	0.038	0.178	1
Stat2	0.0902866	0.214384	0.231	0.11	1
Nfyc	0.0905205	0.161142	0.308	0.161	1
Mindy2	0.0905205	0.161142	0.308	0.161	1
Odf2	0.0907541	0.193174	0.231	0.11	1
Pcdh17	0.0907541	0.193174	0.231	0.11	1
Nckap5	0.0909421	0.168398	0.731	0.492	1
Ddx27	0.0915973	-0.139725	0	0.102	1
Lmna	0.0915973	-0.139725	0	0.102	1
Txndc12	0.0915973	-0.139725	0	0.102	1
Poln	0.0915973	-0.139725	0	0.102	1
0610040J01Rik	0.0915973	-0.139725	0	0.102	1
Lrrc8b	0.0915973	-0.139725	0	0.102	1
Spsb2	0.0915973	-0.139725	0	0.102	1
Dmac2	0.0915973	-0.139725	0	0.102	1
Trim12c	0.0915973	-0.139725	0	0.102	1
Nxpe2	0.0915973	-0.139725	0	0.102	1
Man2c1os	0.0915973	-0.139725	0	0.102	1
Fbxo9	0.0915973	-0.139725	0	0.102	1
Aarsd1	0.0915973	-0.139725	0	0.102	1
Dmac2l	0.0915973	-0.139725	0	0.102	1
Sorbs3	0.0915973	-0.139725	0	0.102	1
Tmem65	0.0915973	-0.139725	0	0.102	1
Ankrd54	0.0915973	-0.139725	0	0.102	1
Cldnd1	0.0915973	-0.139725	0	0.102	1
Lca5l	0.0915973	-0.139725	0	0.102	1
Ppp2r1a	0.0915973	-0.139725	0	0.102	1
Socs5	0.0915973	-0.139725	0	0.102	1
Psat1	0.0915973	-0.139725	0	0.102	1
Utp14a	0.0915973	-0.139725	0	0.102	1
8030442B05Rik	0.0916912	-0.15078	0	0.102	1
Sympk	0.0916912	-0.15078	0	0.102	1
Zfp612	0.0916912	-0.15078	0	0.102	1
Baiap2	0.0916912	-0.183446	0	0.102	1
Elovl7	0.0916912	-0.161751	0	0.102	1
Cchcr1	0.0916912	-0.15078	0	0.102	1
Rassf9	0.091768	-0.161751	0	0.102	1
Nalcn	0.0917694	-0.172639	0	0.102	1
Zfp846	0.0918277	-0.172639	0	0.102	1
5830448L01Rik	0.0918277	-0.172639	0	0.102	1
Myo9a	0.0920422	-0.217204	0.115	0.271	1
Cpsf6	0.0923377	0.192257	0.346	0.195	1
hapoE-transgene	0.0925554	0.358454	0.538	0.381	1
S100a10	0.0925737	-0.210114	0.077	0.22	1
Slc5a3	0.0925737	-0.210114	0.077	0.22	1
Auts2	0.0926989	0.207007	0.5	0.314	1
Magi1	0.0927806	0.151615	0.346	0.186	1
Arhgef19	0.0927927	-0.232834	0.154	0.314	1
Acyp2	0.0927927	-0.232834	0.154	0.314	1
Cyp7b1	0.092974	0.220677	0.346	0.195	1
Bcl9	0.0931306	0.182203	0.269	0.136	1
1810026B05Rik	0.0937454	-0.19822	0.115	0.271	1
Trak1	0.0938235	-0.200266	0.077	0.22	1
Armc2	0.0938235	-0.200266	0.077	0.22	1
Nck2	0.0938242	-0.210114	0.077	0.22	1
Kiz	0.0941673	0.160508	0.269	0.136	1
Agpat3	0.0941673	0.160508	0.269	0.136	1
Gtpbp4	0.0941673	0.160508	0.269	0.136	1
Akt3	0.0947665	0.35397	0.5	0.381	1
Grik5	0.0948585	0.170615	0.154	0.059	1
Hlf	0.0948585	0.170615	0.154	0.059	1
Gm49336	0.0948585	0.170615	0.154	0.059	1
Eif4b	0.0948585	0.170615	0.154	0.059	1
Clcn7	0.0948585	0.170615	0.154	0.059	1
Cnot4	0.0950345	-0.223789	0.154	0.314	1
Smim14	0.0950687	-0.200266	0.077	0.22	1
Map3k2	0.0950687	-0.190351	0.077	0.22	1
Btrc	0.0950687	-0.190351	0.077	0.22	1
Lgi1	0.0951309	-0.277228	0.192	0.356	1
Pdlim4	0.0951778	0.162304	0.385	0.22	1
Apod	0.0955531	-0.289865	0.192	0.347	1
Rgs6	0.0957379	-0.272699	0.115	0.263	1
Bcr	0.096087	0.182203	0.231	0.11	1
Tbc1d9b	0.096087	0.182203	0.231	0.11	1
Pip4k2a	0.0962789	0.182203	0.192	0.085	1
Clic4	0.0962789	0.182203	0.192	0.085	1
Prdx5	0.0962789	0.182203	0.192	0.085	1
Sox2ot	0.0964703	-0.221152	0.154	0.322	1
Gja1	0.097257	0.345702	0.346	0.229	1
Hnrnph1	0.0972962	-0.26074	0.192	0.364	1
Syn2	0.0974543	0.212577	0.308	0.169	1
Fars2	0.0974557	0.284963	0.385	0.246	1
Samd4	0.0987366	-0.320297	0.308	0.466	1
Cpe	0.0993146	0.236839	0.808	0.602	1
Itsn1	0.0994299	0.164281	0.5	0.314	1
Lxn	0.0994774	0.15912	0.154	0.059	1
Setd2	0.099573	-0.245218	0.115	0.263	1
Rock1	0.100072	0.209511	0.423	0.263	1
Mipol1	0.10015	0.149782	0.269	0.136	1
Ppp2r5c	0.10015	0.149782	0.269	0.136	1
Gm16759	0.101399	0.170976	0.192	0.085	1
Coa3	0.101399	0.170976	0.192	0.085	1
Nim1k	0.10163	0.229201	0.385	0.237	1
E130102H24Rik	0.101758	-0.192192	0.038	0.161	1
Trappc10	0.101912	-0.196308	0.154	0.314	1
Wdr12	0.102114	0.14878	0.231	0.11	1
Eprs	0.102114	0.14878	0.231	0.11	1
Rnf24	0.102114	0.14878	0.231	0.11	1
Cbx3	0.102114	0.14878	0.231	0.11	1
Izumo4	0.102114	0.14878	0.231	0.11	1
Mlc1	0.102114	0.14878	0.231	0.11	1
Ndufaf7	0.102114	0.14878	0.231	0.11	1
Phf8	0.102114	0.14878	0.231	0.11	1
Tnrc6a	0.102429	-0.2253	0.346	0.517	1
Zfp260	0.102523	-0.18185	0.038	0.161	1
Arntl	0.102523	-0.18185	0.038	0.161	1
Ss18	0.102523	-0.18185	0.038	0.161	1
Arhgef9	0.102523	-0.18185	0.038	0.161	1
Atp2a2	0.10257	0.142675	0.385	0.22	1
Astn1	0.102594	0.191726	0.385	0.229	1
Lactb2	0.102841	0.12331	0.154	0.059	1
Rbm18	0.102841	0.12331	0.154	0.059	1
Gorasp2	0.102841	0.12331	0.154	0.059	1
Phgdh	0.102841	0.12331	0.154	0.059	1
Sars	0.102841	0.12331	0.154	0.059	1
Ap1ar	0.102841	0.12331	0.154	0.059	1
Gar1	0.102841	0.12331	0.154	0.059	1
Efcab14	0.102841	0.12331	0.154	0.059	1
Il17ra	0.102841	0.12331	0.154	0.059	1
Ptms	0.102841	0.12331	0.154	0.059	1
Mrpl51	0.102841	0.12331	0.154	0.059	1
Megf8	0.102841	0.12331	0.154	0.059	1
Rbm42	0.102841	0.12331	0.154	0.059	1
Ciao2b	0.102841	0.12331	0.154	0.059	1
Gm28379	0.102841	0.12331	0.154	0.059	1
Abhd17a	0.102841	0.12331	0.154	0.059	1
Gna11	0.102841	0.12331	0.154	0.059	1
Phlda1	0.102841	0.12331	0.154	0.059	1
Coq10a	0.102841	0.12331	0.154	0.059	1
Rnasek	0.102841	0.12331	0.154	0.059	1
Slc25a11	0.102841	0.12331	0.154	0.059	1
Rnf167	0.102841	0.12331	0.154	0.059	1
Ppp1r9b	0.102841	0.12331	0.154	0.059	1
Psma2	0.102841	0.12331	0.154	0.059	1
Selenop	0.102841	0.12331	0.154	0.059	1
Brix1	0.102841	0.12331	0.154	0.059	1
Ift140	0.102841	0.12331	0.154	0.059	1
Cmtr1	0.102841	0.12331	0.154	0.059	1
Elp2	0.102841	0.12331	0.154	0.059	1
Sfr1	0.102841	0.12331	0.154	0.059	1
Trp53rkb	0.103273	-0.171434	0.038	0.161	1
Atp6v1g1	0.103273	-0.171434	0.038	0.161	1
Ccm2	0.103273	-0.171434	0.038	0.161	1
4833420G17Rik	0.103273	-0.171434	0.038	0.161	1
Morc3	0.103273	-0.171434	0.038	0.161	1
Tmem63b	0.103273	-0.171434	0.038	0.161	1
Atp2b2	0.103307	0.140383	0.308	0.161	1
Arglu1	0.103378	-0.280769	0.308	0.492	1
Cebpd	0.103558	-0.273476	0.308	0.475	1
Hnrnpf	0.104009	-0.160941	0.038	0.161	1
Arhgef17	0.104009	-0.160941	0.038	0.161	1
Kxd1	0.104009	-0.160941	0.038	0.161	1
Wwp2	0.104009	-0.160941	0.038	0.161	1
Flnb	0.104009	-0.160941	0.038	0.161	1
Gm10785	0.104009	-0.160941	0.038	0.161	1
Safb	0.104009	-0.160941	0.038	0.161	1
Ppil6	0.105023	-0.129383	0.038	0.169	1
Ccdc191	0.105759	-0.118966	0.038	0.169	1
L3mbtl3	0.105769	0.213454	0.269	0.144	1
Gm28411	0.106373	0.1364	0.192	0.085	1
Glrx2	0.106373	0.1364	0.192	0.085	1
Arfgef2	0.106373	0.1364	0.192	0.085	1
Aimp1	0.106373	0.1364	0.192	0.085	1
Slc10a7	0.106373	0.1364	0.192	0.085	1
Ranbp10	0.106373	0.1364	0.192	0.085	1
Serpinb6a	0.106373	0.1364	0.192	0.085	1
Ddx23	0.106373	0.1364	0.192	0.085	1
Tomm70a	0.106373	0.1364	0.192	0.085	1
Eif2ak2	0.106373	0.1364	0.192	0.085	1
Ammecr1l	0.106403	0.139135	0.269	0.136	1
Arhgap23	0.106404	0.128565	0.269	0.136	1
Robo1	0.106404	0.128565	0.269	0.136	1
Ptchd4	0.106404	0.128565	0.269	0.136	1
Mfap3l	0.107134	0.218729	0.462	0.297	1
Tia1	0.107382	-0.19822	0.115	0.263	1
Mpdz	0.107383	-0.207743	0.115	0.263	1
Napb	0.107784	0.111814	0.154	0.059	1
P2rx7	0.107784	0.111814	0.154	0.059	1
Prkar1b	0.107784	0.111814	0.154	0.059	1
Mgat1	0.107784	0.111814	0.154	0.059	1
Hacl1	0.107784	0.111814	0.154	0.059	1
Sall3	0.107784	0.111814	0.154	0.059	1
Pdcd10	0.107811	0.192851	0.269	0.144	1
Srsf4	0.107811	0.192851	0.269	0.144	1
Nos1ap	0.107988	0.137809	0.231	0.11	1
Mrps28	0.107988	0.137809	0.231	0.11	1
Mtor	0.107988	0.137809	0.231	0.11	1
Rab28	0.107988	0.137809	0.231	0.11	1
Acadsb	0.107988	0.137809	0.231	0.11	1
Il18	0.107988	0.137809	0.231	0.11	1
Aatk	0.107988	0.137809	0.231	0.11	1
Apba1	0.107988	0.137809	0.231	0.11	1
Kdm5d	0.107988	0.137809	0.231	0.11	1
2810405F17Rik	0.108224	-0.29461	0.154	0.297	1
Plxna2	0.108267	-0.200266	0.077	0.212	1
Trpc1	0.108267	-0.200266	0.077	0.212	1
Spata5	0.10827	-0.210114	0.077	0.212	1
Dlg2	0.108818	0.192257	0.269	0.144	1
Ppargc1a	0.109683	-0.218676	0.231	0.39	1
Mafg	0.109732	-0.200266	0.077	0.212	1
Nhs	0.109732	-0.23926	0.077	0.212	1
Mbnl2	0.109838	0.225793	0.462	0.314	1
Stx16	0.109841	0.216969	0.462	0.305	1
Gpcpd1	0.110931	0.212577	0.308	0.169	1
Spen	0.111191	-0.180367	0.077	0.212	1
Zdhhc17	0.111191	-0.180367	0.077	0.212	1
Pwwp2a	0.111191	-0.180367	0.077	0.212	1
Wsb1	0.111389	-0.26074	0.231	0.381	1
Pibf1	0.111464	0.191984	0.385	0.237	1
Syt11	0.111608	0.221732	0.346	0.212	1
Mast4	0.111826	-0.139725	0.231	0.415	1
Mlxip	0.11193	0.125172	0.192	0.085	1
Adcyap1r1	0.11193	0.125172	0.192	0.085	1
Gm46218	0.11193	0.125172	0.192	0.085	1
Gclm	0.112646	-0.170313	0.077	0.212	1
Snrnp48	0.112646	-0.170313	0.077	0.212	1
Ppp2r2a	0.112646	-0.170313	0.077	0.212	1
Egfr	0.112772	0.12487	0.423	0.246	1
Gnaq	0.1129	0.190816	0.538	0.347	1
Glud1	0.113286	0.275313	0.462	0.331	1
Cap2	0.113416	0.224024	0.269	0.144	1
Eea1	0.113448	0.149782	0.231	0.11	1
Cox5a	0.113487	0.171935	0.308	0.169	1
Dst	0.113526	0.302043	0.692	0.72	1
Ndufa12	0.114099	0.126921	0.231	0.11	1
Sumo2	0.114334	0.182203	0.269	0.144	1
Ifrd1	0.115151	-0.244061	0.231	0.381	1
Ankhd1	0.115176	-0.212329	0.154	0.314	1
Zfp445	0.11604	-0.158834	0.115	0.271	1
Rsf1	0.116222	0.150725	0.308	0.169	1
Mfhas1	0.116222	0.150725	0.308	0.169	1
Pacrg	0.116538	-0.241823	0.154	0.297	1
Tspan5	0.116859	0.131577	0.346	0.195	1
Nufip2	0.116971	-0.201501	0.231	0.39	1
Celrr	0.117691	0.114032	0.192	0.085	1
Dyrk1a	0.117904	0.143729	0.423	0.254	1
Gpatch8	0.118062	-0.156599	0.192	0.373	1
Scarb2	0.119399	-0.18185	0.038	0.153	1
Me3	0.119427	-0.285946	0.154	0.297	1
Mbd2	0.1197	0.182203	0.385	0.237	1
Stim1	0.120308	-0.171434	0.038	0.153	1
Cfap47	0.120308	-0.171434	0.038	0.153	1
Xist	0.121104	-0.35917	0.038	0.153	1
Hibch	0.121203	-0.160941	0.038	0.153	1
Slc50a1	0.121203	-0.160941	0.038	0.153	1
Ssu72	0.121203	-0.160941	0.038	0.153	1
Arhgef1	0.121203	-0.160941	0.038	0.153	1
Cebpg	0.121203	-0.171434	0.038	0.153	1
Cops3	0.121203	-0.160941	0.038	0.153	1
Krt10	0.121203	-0.160941	0.038	0.153	1
Zfp236	0.121203	-0.160941	0.038	0.153	1
Gm38562	0.121225	-0.23926	0.077	0.203	1
Kirrel3	0.12182	0.201312	0.346	0.203	1
Mkln1	0.121885	-0.206067	0.308	0.466	1
Cep350	0.121896	0.182203	0.231	0.119	1
Senp7	0.121896	0.182203	0.231	0.119	1
Rbm3	0.121896	0.182203	0.231	0.119	1
Rnf25	0.122084	-0.150372	0.038	0.153	1
Ier5l	0.122084	-0.150372	0.038	0.153	1
4930599N23Rik	0.122084	-0.150372	0.038	0.153	1
Arl8b	0.122084	-0.150372	0.038	0.153	1
Itgb1	0.122084	-0.150372	0.038	0.153	1
Rdh5	0.122084	-0.150372	0.038	0.153	1
Ankfy1	0.122084	-0.150372	0.038	0.153	1
Slc38a6	0.122084	-0.150372	0.038	0.153	1
Txlng	0.122084	-0.150372	0.038	0.153	1
Fam184a	0.122892	-0.273248	0.269	0.415	1
Slc35f1	0.122926	-0.219895	0.077	0.203	1
Vps35l	0.122945	-0.108474	0.038	0.161	1
Arhgef4	0.123093	-0.243281	0.5	0.619	1
Atxn2l	0.123368	0.149782	0.269	0.144	1
Rpl14	0.123368	0.149782	0.269	0.144	1
Rab18	0.123368	0.149782	0.269	0.144	1
Klf12	0.123662	-0.249136	0.231	0.381	1
Rpl41	0.12415	0.231785	0.346	0.212	1
Bcl6	0.12415	0.231785	0.346	0.212	1
Xrcc4	0.124618	0.240306	0.346	0.212	1
Kif1a	0.124914	-0.188634	0.115	0.254	1
Eif1b	0.124914	-0.188634	0.115	0.254	1
Lats2	0.125758	-0.18703	0.115	0.263	1
Fmn2	0.126246	-0.241604	0.462	0.602	1
Bcan	0.126463	0.225793	0.462	0.305	1
Sox9	0.127027	0.200819	0.423	0.28	1
Xiap	0.127205	0.151615	0.346	0.203	1
Pnrc1	0.128042	-0.180367	0.077	0.203	1
Efemp1	0.128042	-0.180367	0.077	0.203	1
Resf1	0.128193	-0.277228	0.154	0.297	1
Kcnma1	0.128475	0.171315	0.231	0.119	1
Abhd3	0.128475	0.171315	0.231	0.119	1
Gm6145	0.129198	-0.29779	0.423	0.534	1
Styxl1	0.129746	-0.170313	0.077	0.203	1
Mapk1ip1	0.129746	-0.170313	0.077	0.203	1
Fbxl20	0.129746	-0.170313	0.077	0.203	1
Fam162a	0.129746	-0.170313	0.077	0.203	1
Gabra2	0.130472	0.199905	0.462	0.305	1
Zranb1	0.13063	0.139135	0.269	0.144	1
Gpx4	0.13063	0.139135	0.269	0.144	1
Ice1	0.13063	0.139135	0.269	0.144	1
Ccdc88a	0.131419	0.182203	0.654	0.517	1
D3Ertd751e	0.131446	-0.160189	0.077	0.203	1
Eif2s2	0.131998	0.252105	0.308	0.195	1
Dusp11	0.132255	-0.131687	0.231	0.449	1
Nbeal1	0.132279	-0.216346	0.269	0.415	1
Fgfr3	0.132484	0.182203	0.346	0.212	1
Rpl9	0.132484	0.182203	0.346	0.212	1
Bloc1s2	0.134096	-0.194517	0.115	0.271	1
Acadl	0.134298	0.170976	0.192	0.093	1
Psmb7	0.134298	0.170976	0.192	0.093	1
Ap2a2	0.134298	0.170976	0.192	0.093	1
Phf12	0.134298	0.170976	0.192	0.093	1
Impact	0.134349	-0.131213	0.231	0.398	1
Ube2e2	0.134402	-0.125581	0.346	0.517	1
Trps1	0.134726	0.171787	0.923	0.737	1
Slc38a1	0.13477	-0.130955	0.154	0.305	1
Cbl	0.135298	0.160508	0.231	0.119	1
4930578M01Rik	0.135573	-0.323032	0.154	0.297	1
Abcb1b	0.135686	0.193885	0.115	0.042	1
Tmtc3	0.135686	0.146579	0.115	0.042	1
Unkl	0.135686	0.146579	0.115	0.042	1
Gm10125	0.135686	0.146579	0.115	0.042	1
Pnpla7	0.135837	0.219678	0.385	0.254	1
Erp29	0.137017	0.137809	0.231	0.119	1
U2af2	0.137017	0.137809	0.231	0.119	1
Capns1	0.137017	0.137809	0.231	0.119	1
Nmt1	0.137017	0.137809	0.231	0.119	1
Faf2	0.137017	0.137809	0.231	0.119	1
Rrbp1	0.137575	0.191726	0.385	0.246	1
D730003I15Rik	0.137639	-0.196308	0.115	0.254	1
Foxj3	0.137764	0.150725	0.308	0.178	1
Eif3c	0.137764	0.150725	0.308	0.178	1
Gpbp1	0.137764	0.150725	0.308	0.178	1
Add3	0.138142	0.280051	0.615	0.475	1
Spaca6	0.138186	0.128565	0.269	0.144	1
Myl6	0.13947	0.289119	0.192	0.093	1
Cwf19l2	0.13947	-0.184119	0.192	0.347	1
Mt1	0.139475	-0.250756	0.654	0.839	1
1500015A07Rik	0.139933	-0.171434	0.038	0.144	1
Gem	0.139936	-0.18185	0.038	0.144	1
Psme4	0.140214	-0.20482	0.385	0.542	1
Mpp7	0.14069	-0.129741	0.038	0.153	1
Gng5	0.14075	0.159836	0.192	0.093	1
Clasrp	0.14075	0.159836	0.192	0.093	1
D7Ertd443e	0.14101	-0.160941	0.038	0.144	1
Anxa2	0.14101	-0.160941	0.038	0.144	1
Lrriq1	0.14101	-0.160941	0.038	0.144	1
Maged1	0.141663	0.15912	0.154	0.068	1
Fmn1	0.141727	-0.108474	0.038	0.153	1
Commd10	0.141727	-0.108474	0.038	0.153	1
Nr3c1	0.141962	0.161739	0.308	0.178	1
Zmynd8	0.142073	-0.150372	0.038	0.144	1
Pclo	0.142073	-0.150372	0.038	0.144	1
Ginm1	0.142073	-0.150372	0.038	0.144	1
Map2k2	0.142073	-0.150372	0.038	0.144	1
Stxbp4	0.142073	-0.150372	0.038	0.144	1
Cdc14b	0.142073	-0.150372	0.038	0.144	1
1110059E24Rik	0.142073	-0.150372	0.038	0.144	1
Rpgr	0.142073	-0.150372	0.038	0.144	1
Tceal8	0.142073	-0.150372	0.038	0.144	1
Rmdn1	0.142267	-0.188634	0.115	0.246	1
Cops2	0.14312	-0.139725	0.038	0.144	1
Rorc	0.14312	-0.139725	0.038	0.144	1
2310014F06Rik	0.14312	-0.139725	0.038	0.144	1
Msantd2	0.14312	-0.139725	0.038	0.144	1
Dcaf1	0.14312	-0.139725	0.038	0.144	1
Tcaim	0.14312	-0.139725	0.038	0.144	1
Zfp938	0.14312	-0.139725	0.038	0.144	1
Mat2b	0.14312	-0.139725	0.038	0.144	1
Zic5	0.14312	-0.139725	0.038	0.144	1
2310039H08Rik	0.14312	-0.139725	0.038	0.144	1
Cpt1a	0.14312	-0.139725	0.038	0.144	1
Stxbp5	0.143133	-0.200266	0.077	0.195	1
Ppp2r3a	0.143371	-0.235649	0.231	0.364	1
Arhgef12	0.143464	0.134898	0.808	0.627	1
Rps12	0.143553	0.142675	0.385	0.237	1
Pcbp2	0.143553	0.142675	0.385	0.237	1
Ptprz1	0.144226	0.212157	0.808	0.686	1
Gjb6	0.144234	0.126921	0.231	0.119	1
Camkmt	0.144234	0.126921	0.231	0.119	1
Prdx6	0.1445	-0.28346	0.731	0.831	1
Gtf2i	0.144728	0.172743	0.423	0.28	1
St7l	0.144889	-0.178984	0.115	0.246	1
Rad23a	0.144889	-0.178984	0.115	0.246	1
Pnn	0.145762	0.171634	0.269	0.153	1
Asap2	0.145859	-0.216346	0.231	0.381	1
Scd2	0.146027	0.442171	0.385	0.297	1
Nrd1	0.147841	0.143729	0.423	0.271	1
Agmo	0.148313	-0.158834	0.115	0.254	1
Terf1	0.148318	0.125172	0.192	0.093	1
Epha4	0.148318	0.125172	0.192	0.093	1
Fjx1	0.148318	0.125172	0.192	0.093	1
Map1a	0.148318	0.125172	0.192	0.093	1
Mal	0.148318	0.125172	0.192	0.093	1
Nfs1	0.148318	0.125172	0.192	0.093	1
Gm20033	0.148318	0.125172	0.192	0.093	1
Arhgef10	0.148318	0.125172	0.192	0.093	1
Peli1	0.148318	0.125172	0.192	0.093	1
Mgat4b	0.148318	0.125172	0.192	0.093	1
Psmd12	0.148318	0.125172	0.192	0.093	1
Bzw2	0.148318	0.125172	0.192	0.093	1
Ghitm	0.148318	0.125172	0.192	0.093	1
Rpap3	0.148318	0.125172	0.192	0.093	1
Atp5o	0.148318	0.125172	0.192	0.093	1
Aff1	0.148374	-0.328759	0.154	0.28	1
Sox5	0.149023	0.199905	0.423	0.28	1
Ror1	0.149075	-0.170313	0.077	0.195	1
Pcx	0.149076	-0.180367	0.077	0.195	1
Atxn7	0.149408	0.221732	0.308	0.186	1
Ubb	0.149486	0.164281	0.5	0.347	1
Lrig1	0.150953	0.13591	0.615	0.398	1
Hdac4	0.151054	-0.160189	0.077	0.195	1
Tasp1	0.151054	-0.160189	0.077	0.195	1
Tpd52l2	0.151054	-0.160189	0.077	0.195	1
Csde1	0.151054	-0.160189	0.077	0.195	1
Rnf130	0.151054	-0.160189	0.077	0.195	1
Mrtfb	0.151054	-0.160189	0.077	0.195	1
Tasor	0.151218	-0.157647	0.192	0.347	1
Epha5	0.15192	-0.281453	0.192	0.322	1
Ddit4l	0.152798	-0.245218	0.115	0.237	1
Fmnl2	0.152852	-0.147718	0.269	0.441	1
Srpr	0.153031	-0.149993	0.077	0.195	1
Zfp131	0.153031	-0.149993	0.077	0.195	1
Ankrd44	0.15368	0.111814	0.154	0.068	1
Atg4b	0.15368	0.111814	0.154	0.068	1
Urm1	0.15368	0.111814	0.154	0.068	1
Zfp408	0.15368	0.111814	0.154	0.068	1
Mrpl24	0.15368	0.111814	0.154	0.068	1
Strip1	0.15368	0.111814	0.154	0.068	1
Smim8	0.15368	0.111814	0.154	0.068	1
Ddx58	0.15368	0.111814	0.154	0.068	1
9230114K14Rik	0.15368	0.111814	0.154	0.068	1
Lias	0.15368	0.111814	0.154	0.068	1
Mkrn1	0.15368	0.111814	0.154	0.068	1
2900076A07Rik	0.15368	0.111814	0.154	0.068	1
Cend1	0.15368	0.111814	0.154	0.068	1
Ppp2cb	0.15368	0.111814	0.154	0.068	1
Map1lc3b	0.15368	0.111814	0.154	0.068	1
Gm36198	0.15368	0.111814	0.154	0.068	1
Ppcdc	0.15368	0.111814	0.154	0.068	1
Mlh1	0.15368	0.111814	0.154	0.068	1
Tgfbr2	0.15368	0.111814	0.154	0.068	1
Uqcr11	0.15368	0.111814	0.154	0.068	1
Gm26542	0.15368	0.111814	0.154	0.068	1
Inpp5k	0.15368	0.111814	0.154	0.068	1
Ankrd40	0.15368	0.111814	0.154	0.068	1
Bfar	0.15368	0.111814	0.154	0.068	1
Gm50240	0.15368	0.111814	0.154	0.068	1
Gpatch11	0.15368	0.111814	0.154	0.068	1
Plaat3	0.15368	0.111814	0.154	0.068	1
Gdi1	0.15368	0.111814	0.154	0.068	1
Pgk1	0.15368	0.111814	0.154	0.068	1
Btbd9	0.153781	0.191984	0.346	0.22	1
Afdn	0.154528	0.212577	0.308	0.195	1
Chic2	0.155016	0.130115	0.308	0.178	1
Nr2f1	0.155094	0.220677	0.346	0.229	1
Zc3h6	0.155297	0.114032	0.192	0.093	1
Pde7a	0.155297	0.102977	0.192	0.093	1
Snrnp40	0.155297	0.114032	0.192	0.093	1
Mir9-3hg	0.155297	0.114032	0.192	0.093	1
Lactb	0.155297	0.114032	0.192	0.093	1
Ccdc47	0.155297	0.114032	0.192	0.093	1
Srebf2	0.155297	0.114032	0.192	0.093	1
Fgf13	0.155297	0.114032	0.192	0.093	1
Acp1	0.15551	0.192851	0.231	0.127	1
Cttnbp2	0.157634	0.139135	0.269	0.153	1
Rbm4b	0.157634	0.139135	0.269	0.153	1
Pan3	0.157958	-0.218676	0.231	0.364	1
Mical2	0.158682	0.171315	0.231	0.127	1
Atf7	0.158709	0.12487	0.423	0.271	1
Angpt1	0.159326	0.155403	0.462	0.288	1
Sgcd	0.159442	0.105388	0.231	0.119	1
Stam	0.160155	0.100409	0.154	0.068	1
Krtcap2	0.160155	0.100409	0.154	0.068	1
Brk1	0.160155	0.100409	0.154	0.068	1
Hdgfl3	0.160155	0.100409	0.154	0.068	1
Rpgrip1l	0.160155	0.100409	0.154	0.068	1
Rrp1	0.160155	0.100409	0.154	0.068	1
Tcerg1	0.160155	0.100409	0.154	0.068	1
Npas3	0.160588	0.311999	0.923	0.932	1
Irf2	0.160857	0.172219	0.346	0.22	1
Pja2	0.160857	0.172219	0.346	0.22	1
H3f3a	0.161594	-0.188634	0.115	0.237	1
Tubb2a	0.161594	-0.188634	0.115	0.237	1
6230400D17Rik	0.161594	-0.188634	0.115	0.237	1
Nbea	0.162007	0.142675	0.385	0.246	1
Atrn	0.16218	0.150725	0.269	0.153	1
2610307P16Rik	0.16255	-0.18185	0.038	0.136	1
Rgl1	0.162913	0.243604	0.462	0.322	1
Hist1h1c	0.163043	-0.250756	0.154	0.28	1
Lgi4	0.163085	0.237345	0.385	0.28	1
Irs1	0.163827	-0.160941	0.038	0.136	1
Ttc8	0.163827	-0.160941	0.038	0.136	1
Sel1l3	0.163831	-0.171434	0.038	0.136	1
Canx	0.16385	0.111814	0.346	0.203	1
Setd3	0.164173	0.119919	0.308	0.178	1
Arhgap32	0.164577	-0.178984	0.115	0.237	1
Dpyd	0.165045	-0.20345	0.192	0.322	1
Lrrc19	0.165098	-0.150372	0.038	0.136	1
Hps4	0.165098	-0.150372	0.038	0.136	1
Mical3	0.165098	-0.150372	0.038	0.136	1
Gm16159	0.165098	-0.150372	0.038	0.136	1
Zfhx3	0.165098	-0.150372	0.038	0.136	1
H2afy	0.165098	-0.150372	0.038	0.136	1
Cebpb	0.1651	-0.171434	0.038	0.136	1
Ptpn12	0.165215	0.121903	0.538	0.356	1
Arl8a	0.166237	0.128565	0.269	0.153	1
Ankrd6	0.166237	0.128565	0.269	0.153	1
Ptp4a2	0.166237	0.128565	0.269	0.153	1
Lrp6	0.166237	0.128565	0.269	0.153	1
Ier5	0.166354	-0.139725	0.038	0.136	1
Anxa3	0.166354	-0.139725	0.038	0.136	1
Ibtk	0.166354	-0.139725	0.038	0.136	1
2410006H16Rik	0.166354	-0.139725	0.038	0.136	1
Nudt13	0.166354	-0.139725	0.038	0.136	1
Zfp740	0.166354	-0.139725	0.038	0.136	1
Crem	0.166354	-0.139725	0.038	0.136	1
Mras	0.166824	-0.196308	0.154	0.28	1
Ercc5	0.167595	-0.128998	0.038	0.136	1
Aamp	0.167595	-0.128998	0.038	0.136	1
Atp1a1	0.167595	-0.128998	0.038	0.136	1
Agap3	0.167595	-0.128998	0.038	0.136	1
Fip1l1	0.167595	-0.128998	0.038	0.136	1
Scrn1	0.167595	-0.128998	0.038	0.136	1
Atg7	0.167595	-0.128998	0.038	0.136	1
Use1	0.167595	-0.128998	0.038	0.136	1
Slc44a2	0.167595	-0.128998	0.038	0.136	1
Cep162	0.167595	-0.128998	0.038	0.136	1
Nr2c1	0.167595	-0.128998	0.038	0.136	1
Mcur1	0.167595	-0.128998	0.038	0.136	1
Tango2	0.167595	-0.128998	0.038	0.136	1
Tcp1	0.167595	-0.128998	0.038	0.136	1
Mrps10	0.167595	-0.128998	0.038	0.136	1
Gm14966	0.167595	-0.128998	0.038	0.136	1
Armh3	0.167595	-0.128998	0.038	0.136	1
Wbp1l	0.167595	-0.128998	0.038	0.136	1
Man1a2	0.168609	-0.180367	0.077	0.186	1
F3	0.168721	0.158357	0.538	0.373	1
Eps8	0.17061	0.162304	0.308	0.186	1
Lmbrd1	0.170804	0.140383	0.308	0.186	1
E130307A14Rik	0.170896	-0.170313	0.077	0.186	1
Ncam2	0.171036	0.188545	0.731	0.534	1
Zfp36l1	0.171045	-0.29353	0.231	0.347	1
Pcdh7	0.171897	0.237698	0.577	0.466	1
Ccdc141	0.171946	0.12331	0.346	0.212	1
Rbm26	0.17307	0.118877	0.5	0.331	1
Nr6a1	0.173184	-0.160189	0.077	0.186	1
Sfpq	0.173184	-0.160189	0.077	0.186	1
Higd1a	0.173184	-0.160189	0.077	0.186	1
Vps26c	0.173184	-0.160189	0.077	0.186	1
Tmlhe	0.173184	-0.160189	0.077	0.186	1
Ubap2l	0.173641	-0.14964	0.115	0.237	1
Atp1a2	0.174003	0.257305	0.692	0.602	1
Uty	0.174481	0.151615	0.308	0.186	1
Rpl37	0.174695	0.149782	0.231	0.127	1
Sntb2	0.17515	0.118073	0.269	0.153	1
Spry2	0.17515	0.118073	0.269	0.153	1
Ephx1	0.175471	-0.149993	0.077	0.186	1
Pax6	0.175471	-0.149993	0.077	0.186	1
Rrnad1	0.175471	-0.160189	0.077	0.186	1
Capzb	0.175471	-0.149993	0.077	0.186	1
Tlr3	0.175471	-0.149993	0.077	0.186	1
Orc4	0.176276	-0.130075	0.115	0.246	1
Psd2	0.176663	-0.119687	0.077	0.195	1
Tox	0.176918	0.256204	0.346	0.237	1
Tmem131	0.177759	-0.139725	0.077	0.186	1
Inpp5f	0.177759	-0.139725	0.077	0.186	1
Plscr2	0.177759	-0.139725	0.077	0.186	1
Pfkfb4	0.177759	-0.139725	0.077	0.186	1
0610009E02Rik	0.17811	0.126921	0.231	0.127	1
Fnbp4	0.17811	0.126921	0.231	0.127	1
Rpl34	0.17811	0.126921	0.231	0.127	1
Picalm	0.17811	0.126921	0.231	0.127	1
Supt16	0.17811	0.126921	0.231	0.127	1
Rcbtb2	0.17811	0.126921	0.231	0.127	1
Reep5	0.17811	0.126921	0.231	0.127	1
Rnf38	0.178394	0.141561	0.346	0.22	1
9930021J03Rik	0.178819	-0.175349	0.231	0.364	1
Mapk1ip1l	0.178954	-0.109563	0.077	0.195	1
Brd8	0.178954	-0.109563	0.077	0.195	1
Tmem68	0.179526	0.159836	0.192	0.102	1
C87436	0.179526	0.159836	0.192	0.102	1
Eef2k	0.179526	0.159836	0.192	0.102	1
Nup153	0.179526	0.159836	0.192	0.102	1
Ntm	0.179978	0.159411	0.962	0.915	1
Dennd6a	0.181863	0.161142	0.269	0.161	1
Nrip1	0.181863	0.161142	0.269	0.161	1
Cnot2	0.182471	-0.158834	0.154	0.28	1
Nsd3	0.183063	0.237345	0.385	0.271	1
Exoc6b	0.183652	-0.167381	0.192	0.322	1
Rnpc3	0.18378	-0.265256	0.269	0.381	1
Wdr26	0.183784	0.153252	0.385	0.254	1
Mt3	0.184111	0.146579	0.462	0.322	1
Hnrnpa2b1	0.184303	-0.111156	0.462	0.669	1
Ascc3	0.186453	-0.178984	0.115	0.229	1
Zfand5	0.18664	-0.201501	0.231	0.356	1
Cdc26	0.186714	0.116114	0.231	0.127	1
Mrps33	0.186714	0.116114	0.231	0.127	1
Insr	0.186714	0.116114	0.231	0.127	1
Gdi2	0.186714	0.116114	0.231	0.127	1
Rab14	0.187682	0.163344	0.423	0.297	1
Chd6	0.189168	-0.212329	0.192	0.314	1
Tra2a	0.189456	-0.249349	0.462	0.534	1
Arfgef1	0.189911	0.161739	0.308	0.195	1
Ikzf2	0.190763	0.119919	0.308	0.186	1
Rab30	0.190763	0.119919	0.308	0.186	1
Bptf	0.190763	0.119919	0.308	0.186	1
Rapgef2	0.190763	0.109795	0.308	0.186	1
Nhsl1	0.191268	0.279501	0.423	0.305	1
Pcbp3	0.191631	-0.150372	0.038	0.127	1
Ate1	0.191635	-0.18703	0.154	0.271	1
Zc3h13	0.191834	-0.130387	0.154	0.288	1
Prkdc	0.191834	-0.130387	0.154	0.288	1
Rsf1os1	0.192192	0.225272	0.192	0.102	1
Nfasc	0.192433	-0.184119	0.231	0.356	1
Ppp3cc	0.193124	-0.139725	0.038	0.127	1
Endou	0.193124	-0.139725	0.038	0.127	1
Cpped1	0.193274	-0.159488	0.115	0.229	1
Add1	0.19356	-0.222187	0.269	0.398	1
Ston2	0.194269	-0.185528	0.192	0.314	1
Ntsr2	0.194553	0.225793	0.423	0.331	1
Gm15834	0.194603	-0.128998	0.038	0.127	1
Cd46	0.194603	-0.128998	0.038	0.127	1
Fam102a	0.194603	-0.128998	0.038	0.127	1
Mtx2	0.194603	-0.128998	0.038	0.127	1
Ahdc1	0.194603	-0.128998	0.038	0.127	1
Rbpj	0.194603	-0.139725	0.038	0.127	1
Taok3	0.194603	-0.128998	0.038	0.127	1
Mgmt	0.194603	-0.128998	0.038	0.127	1
Usp3	0.194603	-0.128998	0.038	0.127	1
Tmem108	0.194603	-0.128998	0.038	0.127	1
Ptgr2	0.194603	-0.128998	0.038	0.127	1
Wdr20	0.194603	-0.128998	0.038	0.127	1
Ppwd1	0.194603	-0.128998	0.038	0.127	1
Chchd1	0.194603	-0.128998	0.038	0.127	1
C730034F03Rik	0.194603	-0.128998	0.038	0.127	1
Tnfrsf12a	0.194603	-0.128998	0.038	0.127	1
Pcdh10	0.195128	0.192545	0.269	0.169	1
Foxp1	0.195585	0.105388	0.231	0.127	1
Mxi1	0.195585	0.105388	0.231	0.127	1
Rasa3	0.19598	-0.177693	0.154	0.271	1
Farsb	0.196067	-0.118192	0.038	0.127	1
Htr2b	0.196067	-0.118192	0.038	0.127	1
Il15ra	0.196067	-0.118192	0.038	0.127	1
Mccc1	0.196067	-0.118192	0.038	0.127	1
Sh3d19	0.196067	-0.118192	0.038	0.127	1
Amy1	0.196067	-0.118192	0.038	0.127	1
Usp45	0.196067	-0.118192	0.038	0.127	1
Fuca1	0.196067	-0.118192	0.038	0.127	1
Gm45847	0.196067	-0.118192	0.038	0.127	1
Exosc7	0.196067	-0.118192	0.038	0.127	1
Gm31763	0.196067	-0.118192	0.038	0.127	1
Jmy	0.196067	-0.118192	0.038	0.127	1
Nkiras1	0.196067	-0.118192	0.038	0.127	1
Nrg3	0.196067	-0.118192	0.038	0.127	1
Fam124a	0.196067	-0.118192	0.038	0.127	1
Heg1	0.196067	-0.118192	0.038	0.127	1
Zfp799	0.196067	-0.118192	0.038	0.127	1
Spast	0.196067	-0.118192	0.038	0.127	1
Apex2	0.196067	-0.118192	0.038	0.127	1
Rnf169	0.1963	0.154723	0.423	0.288	1
Sec62	0.196632	0.134269	0.385	0.254	1
Aqp4	0.196693	-0.280016	0.615	0.653	1
AU040320	0.196718	-0.14964	0.115	0.229	1
Arhgef10l	0.196718	-0.14964	0.115	0.229	1
Rnf216	0.196718	-0.14964	0.115	0.229	1
Gps2	0.196718	-0.14964	0.115	0.229	1
Fzd6	0.196718	-0.14964	0.115	0.229	1
Pou2f1	0.196998	0.128565	0.269	0.161	1
Vps35	0.196998	0.128565	0.269	0.161	1
Rpsa	0.196998	0.128565	0.269	0.161	1
Ube2f	0.198079	0.114032	0.192	0.102	1
Cntrl	0.198079	0.114032	0.192	0.102	1
Ggt7	0.198079	0.114032	0.192	0.102	1
Dnajb14	0.198079	0.114032	0.192	0.102	1
Hsdl2	0.198079	0.114032	0.192	0.102	1
Zfp710	0.198079	0.114032	0.192	0.102	1
Reep3	0.198079	0.114032	0.192	0.102	1
Nap1l1	0.198079	0.114032	0.192	0.102	1
Tbk1	0.198079	0.114032	0.192	0.102	1
Zfp692	0.198079	0.114032	0.192	0.102	1
Rab11fip3	0.198079	0.114032	0.192	0.102	1
Mtch1	0.198079	0.114032	0.192	0.102	1
Flot1	0.198079	0.114032	0.192	0.102	1
Safb2	0.198079	0.114032	0.192	0.102	1
Pdcd4	0.198079	0.114032	0.192	0.102	1
Phf6	0.198079	0.114032	0.192	0.102	1
Abcb7	0.198079	0.114032	0.192	0.102	1
Acss3	0.198126	-0.160189	0.077	0.178	1
Syne2	0.198248	0.147715	0.154	0.076	1
Rala	0.198248	0.147715	0.154	0.076	1
Itgb3bp	0.200186	-0.139725	0.115	0.229	1
Arhgap17	0.200186	-0.139725	0.115	0.229	1
Rnf14	0.200186	-0.139725	0.115	0.229	1
Ube2k	0.200281	-0.174282	0.269	0.398	1
Eny2	0.200378	-0.18703	0.154	0.271	1
Sarnp	0.200506	0.121662	0.346	0.22	1
Sugct	0.200757	-0.149993	0.077	0.178	1
Selenow	0.201045	0.160508	0.231	0.136	1
Vcam1	0.201708	0.150725	0.231	0.136	1
Kmt2a	0.202528	0.220677	0.346	0.237	1
Herc6	0.203391	-0.139725	0.077	0.178	1
Rbl2	0.203391	-0.139725	0.077	0.178	1
Lhfpl2	0.203391	-0.139725	0.077	0.178	1
Thoc1	0.203391	-0.139725	0.077	0.178	1
Ak3	0.203391	-0.139725	0.077	0.178	1
Rps24	0.203778	0.153252	0.385	0.263	1
Camta1	0.204202	0.117248	0.423	0.28	1
Ehmt1	0.204271	0.172985	0.423	0.305	1
Nemf	0.20449	0.211748	0.308	0.212	1
Mtmr3	0.204735	-0.167381	0.192	0.314	1
Lims1	0.20496	0.143729	0.385	0.263	1
Slc25a36	0.205103	-0.110578	0.115	0.237	1
Gm47423	0.205135	-0.214687	0.154	0.263	1
Sycp2	0.205762	0.1364	0.154	0.076	1
Bckdhb	0.205762	0.1364	0.154	0.076	1
Smc3	0.205762	0.1364	0.154	0.076	1
Pepd	0.206026	-0.129383	0.077	0.178	1
Gtf2a1	0.206026	-0.129383	0.077	0.178	1
Epdr1	0.206026	-0.129383	0.077	0.178	1
Rnf182	0.206026	-0.129383	0.077	0.178	1
Slc30a5	0.206026	-0.129383	0.077	0.178	1
Tsc1	0.206495	0.102977	0.192	0.102	1
Emc7	0.206495	0.102977	0.192	0.102	1
Invs	0.206495	0.102977	0.192	0.102	1
Cep70	0.206495	0.102977	0.192	0.102	1
Ocrl	0.206495	0.102977	0.192	0.102	1
Ptprd	0.206521	-0.192836	0.231	0.347	1
Preb	0.206971	0.118073	0.269	0.161	1
Tmem164	0.207107	0.182203	0.308	0.195	1
Crebrf	0.207644	0.134269	0.385	0.254	1
Dnlz	0.208729	0.134898	0.115	0.051	1
Limk2	0.20905	-0.139725	0.154	0.28	1
Ctnnal1	0.21009	-0.158221	0.192	0.314	1
Wwc2	0.212242	0.161142	0.269	0.169	1
Scaf11	0.212242	0.161142	0.269	0.169	1
Psmc6	0.213306	-0.157107	0.231	0.364	1
Ccdc85a	0.213444	0.152456	0.308	0.195	1
Hspa14	0.215018	0.100409	0.154	0.076	1
Gstcd	0.215018	0.100409	0.154	0.076	1
Eif4e	0.215018	0.100409	0.154	0.076	1
Gm11906	0.215018	0.100409	0.154	0.076	1
Ubap1	0.215018	0.100409	0.154	0.076	1
Smc2	0.215018	0.100409	0.154	0.076	1
Ppt1	0.215018	0.100409	0.154	0.076	1
1110065P20Rik	0.215018	0.100409	0.154	0.076	1
Maea	0.215018	0.100409	0.154	0.076	1
Acacb	0.215018	0.100409	0.154	0.076	1
Pxn	0.215018	0.100409	0.154	0.076	1
Rplp0	0.215018	0.100409	0.154	0.076	1
Slc6a11	0.215018	0.100409	0.154	0.076	1
Hif3a	0.215018	0.100409	0.154	0.076	1
Sipa1l3	0.215018	0.100409	0.154	0.076	1
Cox6b1	0.215018	0.100409	0.154	0.076	1
Afg3l1	0.215018	0.100409	0.154	0.076	1
Rpl4	0.215018	0.100409	0.154	0.076	1
Smarcb1	0.215018	0.100409	0.154	0.076	1
Blmh	0.215018	0.100409	0.154	0.076	1
Rab5c	0.215018	0.100409	0.154	0.076	1
Aldh5a1	0.215018	0.100409	0.154	0.076	1
Fam193b	0.215018	0.100409	0.154	0.076	1
Emc2	0.215018	0.100409	0.154	0.076	1
Cep19	0.215018	0.100409	0.154	0.076	1
1600012H06Rik	0.215018	0.100409	0.154	0.076	1
Ndufb10	0.215018	0.100409	0.154	0.076	1
Mrpl21	0.215018	0.100409	0.154	0.076	1
Fads1	0.215018	0.100409	0.154	0.076	1
Trub1	0.215018	0.100409	0.154	0.076	1
Lage3	0.215018	0.100409	0.154	0.076	1
Mageh1	0.215018	0.100409	0.154	0.076	1
Ofd1	0.215018	0.100409	0.154	0.076	1
Zfp329	0.215528	-0.149003	0.192	0.314	1
Slc38a3	0.216046	-0.185528	0.192	0.305	1
9330159F19Rik	0.216058	-0.194517	0.192	0.305	1
Ube2d2a	0.216799	-0.148714	0.231	0.356	1
Son	0.216812	0.182203	0.769	0.712	1
Scg3	0.217114	0.191481	0.385	0.28	1
Dcakd	0.217262	0.107656	0.269	0.161	1
Glul	0.217436	0.101283	0.423	0.271	1
Krit1	0.218024	0.172219	0.308	0.203	1
Fos	0.218402	-0.169269	0.115	0.22	1
B3galt1	0.219388	-0.311336	0.654	0.746	1
Slc25a12	0.219392	0.119919	0.308	0.195	1
Gm26917	0.219392	0.119919	0.308	0.195	1
Cox7c	0.221052	0.106254	0.423	0.288	1
Sf3b2	0.221643	0.192851	0.231	0.144	1
Rnf114	0.22228	-0.14964	0.115	0.22	1
Stx8	0.22228	-0.14964	0.115	0.22	1
Bmp6	0.22228	-0.14964	0.115	0.22	1
Ppp1r2	0.22228	-0.14964	0.115	0.22	1
Ncl	0.222583	0.150725	0.269	0.169	1
Mgat4c	0.222617	0.111814	0.115	0.051	1
Rtn3	0.223059	0.136689	0.462	0.331	1
Aebp1	0.223192	-0.139725	0.115	0.229	1
Clybl	0.223304	0.108203	0.423	0.288	1
Gm15614	0.22433	-0.168294	0.154	0.263	1
Snx21	0.225257	0.116114	0.231	0.136	1
Apbb2	0.225257	0.116114	0.231	0.136	1
Tnks	0.225257	0.116114	0.231	0.136	1
Nt5c	0.225257	0.116114	0.231	0.136	1
Gpld1	0.225257	0.116114	0.231	0.136	1
Pfdn1	0.225257	0.116114	0.231	0.136	1
Spopl	0.225736	-0.128998	0.038	0.119	1
Hps3	0.225736	-0.128998	0.038	0.119	1
Fam126a	0.225736	-0.128998	0.038	0.119	1
Mrpl53	0.225736	-0.128998	0.038	0.119	1
Gadd45b	0.225738	-0.160941	0.038	0.119	1
0610009L18Rik	0.225738	-0.139725	0.038	0.119	1
Atp13a5	0.225738	-0.18185	0.038	0.119	1
Lrp1	0.226946	0.154006	0.385	0.271	1
Ccdc39	0.227471	-0.118192	0.038	0.119	1
A630072M18Rik	0.227471	-0.118192	0.038	0.119	1
Fbl	0.227471	-0.118192	0.038	0.119	1
Pdcd6ip	0.227471	-0.118192	0.038	0.119	1
Ap3d1	0.227471	-0.118192	0.038	0.119	1
Pigl	0.227471	-0.118192	0.038	0.119	1
Klhl29	0.227471	-0.118192	0.038	0.119	1
Gm49708	0.227471	-0.118192	0.038	0.119	1
Supt3	0.227471	-0.118192	0.038	0.119	1
Hook3	0.227587	-0.176483	0.192	0.305	1
Cpeb1	0.227874	0.151615	0.308	0.203	1
Susd6	0.227945	-0.210114	0.231	0.339	1
Irak2	0.228002	-0.157107	0.269	0.39	1
Pdgfd	0.229144	-0.217204	0.115	0.212	1
Tsen15	0.22919	-0.107303	0.038	0.119	1
Cnih4	0.22919	-0.107303	0.038	0.119	1
Cobll1	0.22919	-0.107303	0.038	0.119	1
Rap2b	0.22919	-0.107303	0.038	0.119	1
Lekr1	0.22919	-0.107303	0.038	0.119	1
Man1c1	0.22919	-0.107303	0.038	0.119	1
Slc25a33	0.22919	-0.107303	0.038	0.119	1
Mib2	0.22919	-0.107303	0.038	0.119	1
Rbks	0.22919	-0.107303	0.038	0.119	1
Zcchc8	0.22919	-0.107303	0.038	0.119	1
Sbds	0.22919	-0.107303	0.038	0.119	1
Ccz1	0.22919	-0.107303	0.038	0.119	1
Rab7	0.22919	-0.107303	0.038	0.119	1
Sugp1	0.22919	-0.107303	0.038	0.119	1
Pard6a	0.22919	-0.107303	0.038	0.119	1
Atm	0.22919	-0.107303	0.038	0.119	1
E530011L22Rik	0.22919	-0.107303	0.038	0.119	1
Mcm9	0.22919	-0.107303	0.038	0.119	1
Fbxo7	0.22919	-0.107303	0.038	0.119	1
Kif1c	0.22919	-0.107303	0.038	0.119	1
Brms1l	0.22919	-0.107303	0.038	0.119	1
Dek	0.22919	-0.107303	0.038	0.119	1
Tbca	0.22919	-0.107303	0.038	0.119	1
Zcrb1	0.22919	-0.107303	0.038	0.119	1
4930453N24Rik	0.22919	-0.107303	0.038	0.119	1
Usp16	0.22919	-0.107303	0.038	0.119	1
Gm26549	0.22919	-0.107303	0.038	0.119	1
Prr3	0.22919	-0.107303	0.038	0.119	1
Cul2	0.22919	-0.107303	0.038	0.119	1
Mbd1	0.22919	-0.107303	0.038	0.119	1
Syt12	0.22919	-0.107303	0.038	0.119	1
Bcap31	0.22919	-0.107303	0.038	0.119	1
B3galt2	0.229214	-0.149993	0.077	0.169	1
Cyb5b	0.229214	-0.149993	0.077	0.169	1
Rabgap1l	0.229217	0.12331	0.346	0.229	1
S100a6	0.229274	-0.158834	0.154	0.263	1
Clasp1	0.229356	0.134269	0.385	0.263	1
Mpzl1	0.230122	-0.129741	0.115	0.22	1
Far1os	0.230122	-0.129741	0.115	0.22	1
Ccdc34	0.231602	0.14878	0.192	0.11	1
Peg3	0.231602	0.14878	0.192	0.11	1
Coq8b	0.231602	0.14878	0.192	0.11	1
Ppp1r21	0.231602	0.14878	0.192	0.11	1
Mthfs	0.232228	-0.139725	0.077	0.169	1
Btaf1	0.232228	-0.139725	0.077	0.169	1
Smg7	0.232229	-0.149993	0.077	0.169	1
Ephb1	0.232426	-0.289865	0.192	0.288	1
AW047730	0.233236	0.140383	0.269	0.169	1
Adcy9	0.233236	0.140383	0.269	0.169	1
Dpysl2	0.2334	0.182203	0.308	0.212	1
Tmeff2	0.233464	-0.221152	0.192	0.297	1
Gm20275	0.233484	-0.158221	0.192	0.305	1
Scaf8	0.234273	-0.149311	0.154	0.263	1
Dip2c	0.23487	-0.201501	0.231	0.339	1
4732440D04Rik	0.235245	-0.129383	0.077	0.169	1
Agap1	0.235245	-0.129383	0.077	0.169	1
Sh3glb1	0.235245	0.105388	0.231	0.136	1
Gpbp1l1	0.235245	0.105388	0.231	0.136	1
Dguok	0.235245	-0.129383	0.077	0.169	1
Tomm20	0.235245	0.105388	0.231	0.136	1
D10Wsu102e	0.235245	-0.129383	0.077	0.169	1
Hmgcr	0.235245	0.105388	0.231	0.136	1
Wdfy2	0.235245	0.105388	0.231	0.136	1
Sugt1	0.235245	0.105388	0.231	0.136	1
Hes1	0.235245	0.105388	0.231	0.136	1
B230307C23Rik	0.235245	0.105388	0.231	0.136	1
Bbip1	0.235245	0.105388	0.231	0.136	1
Msi2	0.235667	-0.224614	0.846	0.831	1
Appl2	0.23571	-0.255202	0.346	0.441	1
Scmh1	0.236193	0.117248	0.423	0.288	1
Srrm2	0.236454	0.142675	0.577	0.441	1
Lrrc4c	0.236516	0.221578	0.654	0.559	1
Lpp	0.237133	-0.114038	0.231	0.356	1
Ppp4r2	0.238267	-0.118966	0.077	0.169	1
Rpl18	0.238267	-0.118966	0.077	0.169	1
Ankrd52	0.238267	-0.118966	0.077	0.169	1
Rpl38	0.238267	-0.118966	0.077	0.169	1
BC031181	0.238267	-0.118966	0.077	0.169	1
Tnrc6c	0.238755	0.111814	0.346	0.229	1
Zzz3	0.239329	-0.139725	0.154	0.263	1
Plekhm2	0.239474	-0.149003	0.192	0.305	1
Pak2	0.239662	-0.139725	0.154	0.271	1
Fgf12	0.240755	0.137809	0.192	0.11	1
Rps10	0.240755	0.137809	0.192	0.11	1
Phyhd1	0.241348	-0.147502	0.269	0.398	1
Ksr1	0.241373	0.118073	0.269	0.169	1
Zeb2	0.241465	-0.123142	0.269	0.415	1
Ccdc50	0.241828	0.113724	0.346	0.229	1
Pygb	0.241929	0.12635	0.423	0.297	1
Trio	0.242161	0.13296	0.346	0.237	1
Pla2g7	0.242569	-0.176251	0.385	0.508	1
Rfx3	0.24333	-0.215132	0.462	0.576	1
Nr3c2	0.245529	0.182203	0.346	0.237	1
Upf3b	0.245764	0.119919	0.269	0.169	1
Trp53bp2	0.245893	-0.13068	0.192	0.314	1
Sptan1	0.248038	0.162304	0.308	0.212	1
Agfg1	0.248769	0.149782	0.231	0.144	1
Arf4	0.248769	0.149782	0.231	0.144	1
Lrch1	0.248769	0.149782	0.231	0.144	1
Myh9	0.248769	0.149782	0.231	0.144	1
Gapdh	0.249353	0.213454	0.231	0.153	1
Tnpo1	0.249981	0.119919	0.308	0.203	1
2900052L18Rik	0.250498	-0.168294	0.154	0.254	1
Slc20a1	0.250542	-0.14964	0.115	0.212	1
Stag2	0.250542	-0.14964	0.115	0.212	1
Antxr1	0.251847	0.102033	0.346	0.229	1
Enah	0.252057	0.28335	0.5	0.441	1
Kifap3	0.25271	0.107656	0.269	0.169	1
Bod1l	0.25271	0.107656	0.269	0.169	1
Rpl5	0.25271	0.107656	0.269	0.169	1
Trip11	0.253116	0.121662	0.308	0.203	1
Ip6k1	0.254922	-0.139725	0.115	0.212	1
Trpc4ap	0.255175	0.102977	0.192	0.11	1
Yars	0.255175	0.102977	0.192	0.11	1
Mapre3	0.255175	0.102977	0.192	0.11	1
Akr1b10	0.255175	0.102977	0.192	0.11	1
Ypel3	0.255175	0.102977	0.192	0.11	1
Zc3h12c	0.255175	0.102977	0.192	0.11	1
Cnot10	0.255175	0.102977	0.192	0.11	1
Hira	0.255175	0.102977	0.192	0.11	1
Nedd9	0.255973	-0.168294	0.154	0.254	1
Kcnab1	0.257183	-0.110578	0.115	0.22	1
Gsdme	0.258441	-0.192836	0.231	0.331	1
Actr2	0.259253	0.139135	0.231	0.144	1
Rassf8	0.259332	-0.129741	0.115	0.212	1
2700069I18Rik	0.259619	-0.150372	0.038	0.11	1
Prex2	0.260964	-0.201125	0.615	0.78	1
Zkscan3	0.261499	-0.149311	0.154	0.254	1
Arhgap6	0.261668	-0.150372	0.038	0.11	1
Malat1	0.261897	0.139047	1	1	1
Luc7l3	0.26221	-0.185772	0.385	0.483	1
Slc9a9	0.262514	0.109795	0.308	0.203	1
Gstm1	0.262822	0.182203	0.192	0.119	1
Ugp2	0.263476	-0.247785	0.385	0.458	1
Mia3	0.263562	0.1364	0.154	0.085	1
Ctnnbip1	0.263562	0.1364	0.154	0.085	1
Bsg	0.263562	0.1364	0.154	0.085	1
Adam17	0.263562	0.1364	0.154	0.085	1
Cxcl14	0.263562	0.1364	0.154	0.085	1
Ubac2	0.263562	0.1364	0.154	0.085	1
Cox6c	0.263562	0.1364	0.154	0.085	1
Etv5	0.263562	0.1364	0.154	0.085	1
Dennd2a	0.263702	-0.118192	0.038	0.11	1
Luzp2	0.263704	0.177338	0.654	0.525	1
Arpc2	0.263773	-0.119687	0.115	0.212	1
4931406P16Rik	0.263773	-0.119687	0.115	0.212	1
Ubn1	0.263773	-0.119687	0.115	0.212	1
Jmjd1c	0.264361	0.121903	0.5	0.381	1
Snx14	0.264633	-0.139725	0.077	0.161	1
Adamts20	0.264633	-0.139725	0.077	0.161	1
Thoc2	0.265333	-0.149003	0.192	0.297	1
Pfkfb2	0.265729	-0.107303	0.038	0.11	1
Ptpmt1	0.265729	-0.107303	0.038	0.11	1
Trmt13	0.265729	-0.107303	0.038	0.11	1
Stx12	0.265729	-0.107303	0.038	0.11	1
Uri1	0.265729	-0.107303	0.038	0.11	1
Hps5	0.265729	-0.107303	0.038	0.11	1
Ankrd10	0.265729	-0.107303	0.038	0.11	1
[truncated: 482 more rows]

## Sheet: S3h_DEPathway_AS_Cluste3vsOther
	ID	Description	GeneRatio	BgRatio	pvalue	p.adjust	qvalue	geneID	Count
mmu04724	mmu04724	Glutamatergic synapse	12/80	101/5798	9.09591e-09	1.50083e-06	1.283e-06	Gria2/Slc38a1/Grm3/Kcnj3/Plcb1/Gnao1/Gnaq/Glul/Gria1/Grm5/Grin2a/Grin2b	12
mmu04514	mmu04514	Cell adhesion molecules	11/80	103/5798	1.22647e-07	1.01184e-05	8.64987e-06	Nrxn1/Nrcam/Negr1/Cadm1/Nlgn1/Lrrc4c/Cdh2/Ncam1/Ptprd/Nrxn3/Cntnap2	11
mmu04720	mmu04720	Long-term potentiation	8/80	62/5798	1.70578e-06	9.21702e-05	7.8793e-05	Gria2/Plcb1/Gnaq/Gria1/Grm5/Grin2a/Grin2b/Calm1	8
mmu04713	mmu04713	Circadian entrainment	9/80	86/5798	2.23443e-06	9.21702e-05	7.8793e-05	Gria2/Kcnj3/Plcb1/Gnao1/Gnaq/Gria1/Grin2a/Grin2b/Calm1	9
mmu05033	mmu05033	Nicotine addiction	6/80	31/5798	3.19332e-06	0.000105379	9.00852e-05	Gria2/Gabrb1/Gabrb3/Gria1/Grin2a/Grin2b	6
mmu04728	mmu04728	Dopaminergic synapse	9/80	116/5798	2.65252e-05	0.000729444	0.000623576	Gria2/Kcnj3/Plcb1/Gnao1/Gnaq/Gria1/Grin2a/Grin2b/Calm1	9
mmu04723	mmu04723	Retrograde endocannabinoid signaling	9/80	122/5798	3.96936e-05	0.000935634	0.00079984	Gria2/Kcnj3/Plcb1/Gnao1/Gabrb1/Gabrb3/Gnaq/Gria1/Grm5	9
mmu04730	mmu04730	Long-term depression	6/80	55/5798	9.66171e-05	0.00199273	0.00170351	Gria2/Grid2/Plcb1/Gnao1/Gnaq/Gria1	6
mmu04726	mmu04726	Serotonergic synapse	7/80	88/5798	0.000188839	0.00320155	0.00273689	Kcnj3/Kcnd2/Plcb1/Gnao1/Gabrb1/Gabrb3/Gnaq	7
mmu04080	mmu04080	Neuroactive ligand-receptor interaction	10/80	184/5798	0.000194033	0.00320155	0.00273689	Gria2/Grm3/Grid2/Grid1/Gabrb1/Gabrb3/Gria1/Grm5/Grin2a/Grin2b	10
mmu04024	mmu04024	cAMP signaling pathway	9/80	167/5798	0.000440792	0.00661187	0.00565226	Gria2/Gli3/Pde10a/Ptch1/Pde4d/Gria1/Grin2a/Grin2b/Calm1	9
mmu05032	mmu05032	Morphine addiction	6/80	79/5798	0.00071239	0.00979537	0.00837371	Kcnj3/Pde10a/Gnao1/Gabrb1/Gabrb3/Pde4d	6
mmu05031	mmu05031	Amphetamine addiction	5/80	60/5798	0.00133029	0.0168845	0.0144339	Gria2/Gria1/Grin2a/Grin2b/Calm1	5
mmu04978	mmu04978	Mineral absorption	4/80	37/5798	0.00157055	0.01851	0.0158236	Slc8a1/Fth1/Mt2/Mt1	4
mmu04915	mmu04915	Estrogen signaling pathway	6/80	99/5798	0.00230865	0.0252815	0.0216123	Kcnj3/Plcb1/Gnao1/Gnaq/Hsp90ab1/Calm1	6
mmu05017	mmu05017	Spinocerebellar ataxia	7/80	135/5798	0.00245154	0.0252815	0.0216123	Gria2/Rora/Plcb1/Gnaq/Gria1/Grin2a/Grin2b	7
mmu05030	mmu05030	Cocaine addiction	4/80	43/5798	0.00275669	0.0267561	0.0228729	Gria2/Grm3/Grin2a/Grin2b	4
mmu04015	mmu04015	Rap1 signaling pathway	8/80	178/5798	0.00296381	0.0271683	0.0232252	Plcb1/Dock4/Gnao1/Enah/Gnaq/Grin2a/Grin2b/Calm1	8
mmu04727	mmu04727	GABAergic synapse	5/80	74/5798	0.00337696	0.0293262	0.0250699	Slc38a1/Gnao1/Gabrb1/Gabrb3/Glul	5
mmu04970	mmu04970	Salivary secretion	4/80	58/5798	0.00810967	0.0669048	0.0571945	Cst3/Plcb1/Gnaq/Calm1	4
mmu05034	mmu05034	Alcoholism	5/80	96/5798	0.0101321	0.0796092	0.0680551	Gnao1/Hdac8/Grin2a/Grin2b/Calm1	5
mmu04020	mmu04020	Calcium signaling pathway	7/80	182/5798	0.0123395	0.0925461	0.0791144	Plcb1/Slc8a1/Gnaq/Grm5/Erbb4/Grin2a/Calm1	7
mmu05412	mmu05412	Arrhythmogenic right ventricular cardiomyopathy	4/80	69/5798	0.0147482	0.105802	0.0904467	Slc8a1/Dmd/Cdh2/Ctnna2	4
mmu04961	mmu04961	Endocrine and other factor-regulated calcium reabsorption	3/80	42/5798	0.0197384	0.135701	0.116006	Plcb1/Slc8a1/Gnaq	3
mmu04916	mmu04916	Melanogenesis	4/80	83/5798	0.0271447	0.175287	0.149846	Plcb1/Gnao1/Gnaq/Calm1	4
mmu05143	mmu05143	African trypanosomiasis	2/80	19/5798	0.0276209	0.175287	0.149846	Plcb1/Gnaq	2
mmu04924	mmu04924	Renin secretion	3/80	50/5798	0.031166	0.190459	0.162817	Plcb1/Gnaq/Calm1	3
mmu04921	mmu04921	Oxytocin signaling pathway	5/80	130/5798	0.0330963	0.195032	0.166726	Kcnj3/Plcb1/Gnao1/Gnaq/Calm1	5
mmu04929	mmu04929	GnRH secretion	3/80	53/5798	0.0361776	0.205838	0.175963	Kcnj3/Plcb1/Gnaq	3
mmu04725	mmu04725	Cholinergic synapse	4/80	92/5798	0.0376415	0.207028	0.176981	Kcnj3/Plcb1/Gnao1/Gnaq	4

## Sheet: S3i_DEPathway_AS_Cluste5vsOther
	ID	Description	GeneRatio	BgRatio	pvalue	p.adjust	qvalue	geneID	Count
mmu04724	mmu04724	Glutamatergic synapse	20/374	101/5798	4.917e-06	0.000952477	0.00081484	Slc38a2/Grik2/Grm7/Slc1a2/Gnai1/Plcb1/Gria2/Prkacb/Pld1/Slc1a3/Grm3/Dlgap1/Prkca/Gnao1/Grin2b/Adcy2/Gria1/Grin2a/Grm5/Grk3	20
mmu04514	mmu04514	Cell adhesion molecules	20/374	103/5798	6.73129e-06	0.000952477	0.00081484	Mag/Ptprd/Nfasc/Cldn11/Cntn2/Jam3/Ncam2/Nrxn1/Nlgn1/Mpzl1/Ncam1/Neo1/Cadm1/Cdh2/Negr1/Alcam/Cntn1/Cntnap2/Nrcam/Nrxn3	20
mmu05032	mmu05032	Morphine addiction	16/374	79/5798	3.28648e-05	0.00310025	0.00265225	Pde4b/Pde8a/Pde1c/Gnai1/Gabrb1/Prkacb/Pde7b/Prkca/Gnao1/Pde10a/Adcy2/Pde8b/Pde4d/Grk3/Gabrg3/Gabra2	16
mmu04072	mmu04072	Phospholipase D signaling pathway	20/374	124/5798	0.000111297	0.00787424	0.00673637	Dgki/Dnm3/Agpat4/Gab1/Gna12/Lpar1/Grm7/Ptpn11/Cyth1/Plcb1/Dgkb/Plpp3/Gab2/Pld1/Grm3/Dnm2/Tsc1/Prkca/Adcy2/Grm5	20
mmu04024	mmu04024	cAMP signaling pathway	24/374	167/5798	0.000154333	0.00873525	0.00747297	Pde4b/Pak1/Creb5/Hcn2/Gnai1/Rap1a/Atp1b3/Gria2/Prkacb/Pld1/Atp1a2/Calm1/Ppp1r12a/Pde10a/Gli3/Grin2b/Adcy2/Mapk10/Gria1/Grin2a/Vav3/Calm2/Pde4d/Atp1b1	24
mmu04970	mmu04970	Salivary secretion	12/374	58/5798	0.000257929	0.0121656	0.0104077	Slc12a2/Atp1b3/Plcb1/Prkacb/Atp1a2/Calm1/Cst3/Prkca/Adcy2/Kcnma1/Calm2/Atp1b1	12
mmu04971	mmu04971	Gastric acid secretion	12/374	60/5798	0.000359915	0.0145508	0.0124482	Car2/Gnai1/Atp1b3/Plcb1/Prkacb/Atp1a2/Calm1/Prkca/Adcy2/Calm2/Atp1b1/Actb	12
mmu04015	mmu04015	Rap1 signaling pathway	24/374	178/5798	0.000412236	0.0145828	0.0124756	Magi2/Rasgrp3/Lpar1/Prkcz/Gnai1/Rap1a/Plcb1/Csf1/Pard3/Magi1/Calm1/Rapgef6/Prkca/Gnao1/Grin2b/Adcy2/Fgfr1/Vegfa/Enah/Grin2a/Vav3/Prkd1/Calm2/Actb	24
mmu04972	mmu04972	Pancreatic secretion	12/374	62/5798	0.000494119	0.0155373	0.0132921	Slc12a2/Car2/Rap1a/Atp1b3/Plcb1/Atp1a2/Slc4a4/Prkca/Adcy2/Cck/Kcnma1/Atp1b1	12
mmu04360	mmu04360	Axon guidance	23/374	171/5798	0.000561698	0.015896	0.013599	Pak1/Unc5c/Ssh2/Ablim2/Efnb3/Srgap1/Prkcz/Ptpn11/Sema6a/Gnai1/Ephb1/Dpysl2/Ptk2/Pard3/Neo1/Abl1/Cfl2/Robo1/Dcc/Prkca/Enah/Epha5/Bmpr1b	23
mmu04911	mmu04911	Insulin secretion	12/374	66/5798	0.000890934	0.0229213	0.0196091	Creb5/Atp1b3/Plcb1/Prkacb/Atp1a2/Prkca/Adcy2/Snap25/Kcnn2/Cck/Kcnma1/Atp1b1	12
mmu04728	mmu04728	Dopaminergic synapse	17/374	116/5798	0.00111964	0.025344	0.0216817	Creb5/Ppp2r2a/Ppp2r3a/Gnai1/Plcb1/Gria2/Prkacb/Clock/Ppp2r2b/Calm1/Prkca/Gnao1/Grin2b/Mapk10/Gria1/Grin2a/Calm2	17
mmu04961	mmu04961	Endocrine and other factor-regulated calcium reabsorption	9/374	42/5798	0.00116421	0.025344	0.0216817	Dnm3/Slc8a1/Atp1b3/Plcb1/Prkacb/Atp1a2/Dnm2/Prkca/Atp1b1	9
mmu04720	mmu04720	Long-term potentiation	11/374	62/5798	0.00178239	0.0339324	0.0290291	Rap1a/Plcb1/Gria2/Prkacb/Calm1/Prkca/Grin2b/Gria1/Grin2a/Calm2/Grm5	11
mmu04261	mmu04261	Adrenergic signaling in cardiomyocytes	17/374	121/5798	0.00179854	0.0339324	0.0290291	Creb5/Slc8a1/Ppp2r2a/Ppp2r3a/Rps6ka5/Gnai1/Cacnb4/Atp1b3/Plcb1/Prkacb/Atp1a2/Ppp2r2b/Calm1/Prkca/Adcy2/Calm2/Atp1b1	17
mmu04670	mmu04670	Leukocyte transendothelial migration	13/374	84/5798	0.00256784	0.0422908	0.0361796	Ctnna3/Cldn11/Jam3/Ptpn11/Gnai1/Ctnna2/Rap1a/Ptk2/Prkca/Arhgap5/Vcl/Vav3/Actb	13
mmu04964	mmu04964	Proximal tubule bicarbonate reclamation	5/374	16/5798	0.00262304	0.0422908	0.0361796	Car2/Atp1b3/Atp1a2/Slc4a4/Atp1b1	5
mmu04014	mmu04014	Ras signaling pathway	23/374	192/5798	0.00273296	0.0422908	0.0361796	Pak1/Rasgrp3/Gab1/Bcl2l1/Ptpn11/Rap1a/Plaat3/Prkacb/Csf1/Rasa3/Gab2/Ntrk2/Pld1/Abl1/Nf1/Calm1/Prkca/Grin2b/Fgfr1/Mapk10/Vegfa/Grin2a/Calm2	23
mmu05100	mmu05100	Bacterial invasion of epithelial cells	11/374	66/5798	0.00298673	0.0422908	0.0361796	Elmo1/Dnm3/Ctnna3/Gab1/Ctnna2/Dock1/Ptk2/Dnm2/Vcl/Arhgef26/Actb	11
mmu05033	mmu05033	Nicotine addiction	7/374	31/5798	0.00298875	0.0422908	0.0361796	Gabrb1/Gria2/Grin2b/Gria1/Grin2a/Gabrg3/Gabra2	7
mmu04713	mmu04713	Circadian entrainment	13/374	86/5798	0.00317684	0.0428117	0.0366252	Rps6ka5/Gnai1/Plcb1/Gria2/Prkacb/Calm1/Prkca/Gnao1/Grin2b/Adcy2/Gria1/Grin2a/Calm2	13
mmu04070	mmu04070	Phosphatidylinositol signaling system	13/374	88/5798	0.00389865	0.0501508	0.0429038	Dgki/Pik3c2b/Synj2/Pip4k2a/Itpk1/Inpp5f/Inpp5a/Mtmr2/Plcb1/Dgkb/Calm1/Prkca/Calm2	13
mmu04530	mmu04530	Tight junction	17/374	132/5798	0.0045585	0.0560894	0.0479842	Cldn11/Dlg1/Arhgef2/Jam3/Prkcz/Ppp2r2a/Dlg2/Rap1a/Prkacb/Pard3/Rdx/Magi1/Ppp2r2b/Mpdz/Rapgef6/Mapk10/Actb	17
mmu00565	mmu00565	Ether lipid metabolism	7/374	35/5798	0.00611695	0.0721291	0.0617061	Ugt8a/Enpp2/Gal3st1/Plaat3/Plpp3/Pld1/Pafah1b1	7
mmu04918	mmu04918	Thyroid hormone synthesis	9/374	54/5798	0.00699963	0.0792358	0.0677859	Creb5/Atp1b3/Plcb1/Prkacb/Atp1a2/Prkca/Adcy2/Atp1b1/Ttr	9
mmu04978	mmu04978	Mineral absorption	7/374	37/5798	0.00838148	0.0912292	0.0780461	Trf/Slc8a1/Atp1b3/Atp1a2/Trpm7/Mt1/Atp1b1	7
mmu05202	mmu05202	Transcriptional misregulation in cancer	16/374	131/5798	0.0096739	0.0994972	0.0851194	Bcl2l1/Uty/Ptk2/Meis1/Kdm6a/Taf15/Mdm2/Mitf/Bmp2k/Ewsr1/Jmjd1c/Pbx1/Tspan7/Zeb1/Id2/Ddx5	16
mmu04540	mmu04540	Gap junction	11/374	77/5798	0.00984425	0.0994972	0.0851194	Tubb4a/Lpar1/Gnai1/Plcb1/Prkacb/Tubb3/Prkca/Map2k5/Adcy2/Gja1/Grm5	11
mmu04976	mmu04976	Bile secretion	8/374	48/5798	0.010772	0.10512	0.0899295	Car2/Atp1b3/Prkacb/Atp1a2/Slc4a4/Adcy2/Kcnn2/Atp1b1	8
mmu04925	mmu04925	Aldosterone synthesis and secretion	11/374	79/5798	0.0118677	0.108751	0.0930358	Creb5/Atp1b3/Plcb1/Prkacb/Atp1a2/Calm1/Prkca/Adcy2/Prkd1/Calm2/Atp1b1	11
mmu04390	mmu04390	Hippo signaling pathway	16/374	134/5798	0.0119126	0.108751	0.0930358	Ctnna3/Smad7/Dlg1/Prkcz/Ywhaq/Ppp2r2a/Dlg2/Ctnna2/Pard3/Ppp2r2b/Btrc/Apc/Id2/Actb/Tcf7l2/Bmpr1b	16
mmu05031	mmu05031	Amphetamine addiction	9/374	60/5798	0.0138495	0.121724	0.104134	Creb5/Gria2/Prkacb/Calm1/Prkca/Grin2b/Gria1/Grin2a/Calm2	9
mmu04750	mmu04750	Inflammatory mediator regulation of TRP channels	11/374	81/5798	0.014194	0.121724	0.104134	Il1rap/Cyp2j12/Prkcq/Plcb1/Prkacb/Calm1/Prkca/Asic2/Adcy2/Mapk10/Calm2	11
mmu04928	mmu04928	Parathyroid hormone synthesis, secretion and action	11/374	83/5798	0.0168493	0.137604	0.117719	Pde4b/Creb5/Gna12/Gnai1/Plcb1/Prkacb/Pld1/Prkca/Adcy2/Fgfr1/Pde4d	11
mmu05205	mmu05205	Proteoglycans in cancer	19/374	175/5798	0.0170181	0.137604	0.117719	Ank3/Pak1/Gab1/Erbb4/Ptpn11/Flnb/Ank2/Prkacb/Ptk2/Rdx/Mdm2/Ppp1r12a/Stat3/Prkca/Fgfr1/Vegfa/Vav3/Actb/Ddx5	19
mmu04922	mmu04922	Glucagon signaling pathway	11/374	84/5798	0.0183086	0.140266	0.119997	Creb5/Plcb1/Prkacb/Acaca/Calm1/Phkg1/Adcy2/Ppargc1a/Pygb/Phka1/Calm2	11
mmu04270	mmu04270	Vascular smooth muscle contraction	12/374	95/5798	0.0183508	0.140266	0.119997	Prkcq/Ppp1r14a/Gna12/Plcb1/Prkacb/Cald1/Calm1/Ppp1r12a/Prkca/Adcy2/Kcnma1/Calm2	12
mmu05030	mmu05030	Cocaine addiction	7/374	43/5798	0.0188343	0.140266	0.119997	Creb5/Gnai1/Gria2/Prkacb/Grm3/Grin2b/Grin2a	7
mmu04727	mmu04727	GABAergic synapse	10/374	74/5798	0.0195486	0.141853	0.121354	Plcl1/Slc38a2/Gnai1/Gabrb1/Prkacb/Prkca/Gnao1/Adcy2/Gabrg3/Gabra2	10
mmu04666	mmu04666	Fc gamma R-mediated phagocytosis	11/374	86/5798	0.021506	0.152155	0.130168	Pak1/Bin1/Amph/Dock1/Plpp3/Gab2/Pld1/Cfl2/Dnm2/Prkca/Vav3	11
mmu04144	mmu04144	Endocytosis	23/374	230/5798	0.02278	0.157238	0.134516	Dnm3/Agap1/Bin1/Sh3kbp1/Prkcz/Epn2/Rab31/Wipf1/Snx1/Iqsec1/Cyth1/Amph/Itch/Traf6/Arap2/Mvb12b/Pard3/Pld1/Dnajc6/Mdm2/Dnm2/Wwp1/Grk3	23
mmu04919	mmu04919	Thyroid hormone signaling pathway	13/374	110/5798	0.0239617	0.161456	0.138125	Atp1b3/Plcb1/Prkacb/Atp1a2/Kat2b/Mdm2/Rcan2/Prkca/Ncoa2/Slco1c1/Thrb/Atp1b1/Actb	13
mmu04723	mmu04723	Retrograde endocannabinoid signaling	14/374	122/5798	0.0246302	0.162101	0.138677	Gnai1/Gabrb1/Plcb1/Gria2/Prkacb/Prkca/Gnao1/Adcy2/Mapk10/Gria1/Mgll/Grm5/Gabrg3/Gabra2	14
mmu04960	mmu04960	Aldosterone-regulated sodium reabsorption	5/374	28/5798	0.0312266	0.200844	0.171821	Sgk1/Atp1b3/Atp1a2/Prkca/Atp1b1	5
mmu05412	mmu05412	Arrhythmogenic right ventricular cardiomyopathy	9/374	69/5798	0.031991	0.201188	0.172115	Ctnna3/Slc8a1/Cacnb4/Ctnna2/Dmd/Cdh2/Gja1/Actb/Tcf7l2	9
mmu00564	mmu00564	Glycerophospholipid metabolism	10/374	81/5798	0.034375	0.211481	0.180921	Dgki/Lpgat1/Agpat4/Mboat1/Plaat3/Dgkb/Plpp3/Pld1/Pcyt1b/Pcyt2	10
mmu04916	mmu04916	Melanogenesis	10/374	83/5798	0.0397597	0.225211	0.192667	Gnai1/Plcb1/Prkacb/Mitf/Calm1/Prkca/Gnao1/Adcy2/Calm2/Tcf7l2	10
mmu04010	mmu04010	MAPK signaling pathway	24/374	256/5798	0.0397823	0.225211	0.192667	Il1rap/Mapt/Pak1/Rasgrp3/Gna12/Erbb4/Rps6ka5/Flnb/Cacnb4/Rap1a/Prkacb/Traf6/Csf1/Map4k4/Mapk8ip1/Dusp16/Ntrk2/Nf1/Stmn1/Prkca/Map2k5/Fgfr1/Mapk10/Vegfa	24
mmu04924	mmu04924	Renin secretion	7/374	50/5798	0.03979	0.225211	0.192667	Pde1c/Gnai1/Plcb1/Prkacb/Calm1/Kcnma1/Calm2	7
mmu04927	mmu04927	Cortisol synthesis and secretion	7/374	50/5798	0.03979	0.225211	0.192667	Pde8a/Creb5/Plcb1/Prkacb/Pbx1/Adcy2/Pde8b	7
mmu04071	mmu04071	Sphingolipid signaling pathway	12/374	107/5798	0.0417906	0.228631	0.195593	Gna12/Prkcz/Ppp2r2a/Ppp2r3a/Gnai1/Plcb1/Gab2/Pld1/Ppp2r2b/Prkca/Mapk10/S1pr1	12
mmu04910	mmu04910	Insulin signaling pathway	13/374	119/5798	0.0420099	0.228631	0.195593	Prkcz/Inpp5a/Prkacb/Acaca/Calm1/Tsc1/Phkg1/Mapk10/Ppargc1a/Pygb/Phka1/Calm2/Sorbs1	13

## Sheet: S3j_DEPathway_AS_Cluste7vsOther
	ID	Description	GeneRatio	BgRatio	pvalue	p.adjust	qvalue	geneID	Count
mmu04024	mmu04024	cAMP signaling pathway	35/515	167/5798	9.46724e-07	0.000288751	0.000239172	Fos/Plce1/Nfkbia/Gria2/Creb1/Jun/Fxyd1/Rapgef4/Abcc4/Rapgef3/Pde10a/Rock2/Sox9/Nfkb1/Rap1a/Gria1/Camk2d/Rhoa/Grin2b/Acox1/Gabbr2/Ep300/Pik3ca/Ppp1r12a/Atp1a3/Ptch1/Gabbr1/Calm1/Grin2c/Pde4b/Atp1a2/Atp2b1/Adcy2/Grin2a/Pde4d	35
mmu04720	mmu04720	Long-term potentiation	16/515	62/5798	6.8428e-05	0.0104353	0.00864353	Plcb1/Gria2/Rps6ka3/Rapgef3/Rap1a/Gria1/Camk2d/Grin2b/Prkca/Ep300/Ppp3cc/Prkcb/Calm1/Grin2c/Ppp3ca/Grin2a	16
mmu04724	mmu04724	Glutamatergic synapse	21/515	101/5798	0.00016451	0.0167252	0.0138535	Plcb1/Gria2/Slc38a3/Grm3/Slc38a1/Trpc1/Glul/Grik4/Slc1a2/Gria1/Grin2b/Prkca/Dlgap1/Ppp3cc/Grk3/Prkcb/Gnao1/Grin2c/Ppp3ca/Adcy2/Grin2a	21
mmu04514	mmu04514	Cell adhesion molecules	21/515	103/5798	0.000219769	0.0167574	0.0138801	Nlgn1/Nfasc/Nrxn1/Negr1/Ptprf/H2-K1/Vcam1/Itgb8/Igsf11/Cadm1/Sdc4/Ncam2/Itga6/Cdh4/Alcam/Ptprd/Lrrc4c/Nrcam/Nrxn3/Cntnap2/Ncam1	21
mmu05417	mmu05417	Lipid and atherosclerosis	28/515	163/5798	0.000456168	0.0264008	0.0218678	Fos/Fas/Nfkbia/Abca1/Plcb1/Stat3/Jun/Tab2/Trp53/Bax/Rock2/Vcam1/Bcl2l1/Traf3/Nfkb1/Rap1a/Bcl2/Camk2d/Map2k6/Rhoa/Prkca/Cyp2j9/Pik3ca/Ppp3cc/Hspa4/Calm1/Il18/Ppp3ca	28
mmu05031	mmu05031	Amphetamine addiction	14/515	60/5798	0.000596759	0.0264008	0.0218678	Fos/Gria2/Creb1/Jun/Gria1/Camk2d/Grin2b/Prkca/Ppp3cc/Prkcb/Calm1/Grin2c/Ppp3ca/Grin2a	14
mmu05205	mmu05205	Proteoglycans in cancer	29/515	175/5798	0.00066895	0.0264008	0.0218678	Cd44/Plce1/Cdkn1a/Fas/Msn/Fzd6/Ank2/Stat3/Arhgef12/Fgfr1/Trp53/Rock2/Mdm2/Cd63/Iqgap1/Cttn/Sos1/Camk2d/Sdc4/Rhoa/Prkca/Pik3ca/Mras/Ppp1r12a/Prkcb/Gab1/Ptch1/Erbb4/Ank3	29
mmu05017	mmu05017	Spinocerebellar ataxia	24/515	135/5798	0.00069248	0.0264008	0.0218678	Plcb1/Gria2/Rora/Psmc6/Dab1/Fgf14/Atxn2/Slc25a4/Cic/Psmd1/Pum2/Gria1/Rb1cc1/Ambra1/Grin2b/Prkca/Psmd14/Atxn10/Pum1/Pik3ca/Psma3/Prkcb/Grin2c/Grin2a	24
mmu04911	mmu04911	Insulin secretion	14/515	66/5798	0.00162054	0.0518836	0.0429752	Plcb1/Creb1/Rapgef4/Snap25/Camk2d/Kcnma1/Prkca/Prkcb/Atp1a3/Cck/Pclo/Atp1a2/Rims2/Adcy2	14
mmu05222	mmu05222	Small cell lung cancer	17/515	89/5798	0.00183416	0.0518836	0.0429752	Cdkn1a/Nfkbia/Gadd45g/Col4a5/Birc2/Trp53/Polk/Bax/Bcl2l1/Traf3/Nfkb1/Bcl2/Rarb/Rb1/Itga6/Pik3ca/Lama2	17
mmu04015	mmu04015	Rap1 signaling pathway	28/515	178/5798	0.00187121	0.0518836	0.0429752	Plce1/Plcb1/Angpt1/Id1/Fgfr1/Csf1/Rapgef4/Rapgef3/Rapgef1/Rap1a/Fgfr2/Map2k6/Rhoa/Grin2b/Dock4/Prkca/Pik3ca/Rapgef2/Mras/Prkcb/Rapgef6/Gnao1/Calm1/Magi2/Prkd1/Adcy2/Grin2a/Enah	28
mmu05223	mmu05223	Non-small cell lung cancer	14/515	69/5798	0.00252607	0.0642043	0.0531804	Cdkn1a/Gadd45g/Stat3/Trp53/Polk/Bax/Kif5b/Sos1/Rarb/Rb1/Prkca/Pik3ca/Foxo3/Prkcb	14
mmu04668	mmu04668	TNF signaling pathway	17/515	93/5798	0.00299081	0.070169	0.058121	Junb/Fos/Cxcl5/Fas/Nfkbia/Creb1/Map3k14/Jun/Tab2/Birc2/Csf1/Vcam1/Traf3/Cflar/Nfkb1/Map2k6/Pik3ca	17
mmu05032	mmu05032	Morphine addiction	15/515	79/5798	0.00354438	0.0756929	0.0626965	Pde7b/Pde10a/Pde8b/Grk4/Prkca/Gabrg3/Gabbr2/Grk3/Prkcb/Gnao1/Gabbr1/Pde4b/Gabrb3/Adcy2/Pde4d	15
mmu04216	mmu04216	Ferroptosis	9/515	37/5798	0.00415793	0.0756929	0.0626965	Slc39a14/Sat1/Trp53/Gclc/Gpx4/Ftl1/Fth1/Acsl3/Slc7a11	9
mmu04978	mmu04978	Mineral absorption	9/515	37/5798	0.00415793	0.0756929	0.0626965	Mt1/Mt2/Atp7a/Trpm7/Ftl1/Atp1a3/Fth1/Atp1a2/Atp2b1	9
mmu05143	mmu05143	African trypanosomiasis	6/515	19/5798	0.00473683	0.0756929	0.0626965	Fas/Plcb1/Vcam1/Prkca/Prkcb/Il18	6
mmu04392	mmu04392	Hippo signaling pathway - multiple species	7/515	25/5798	0.00487657	0.0756929	0.0626965	Lats2/Lats1/Mob1b/Wwtr1/Stk3/Wwc1/Tead1	7
mmu04727	mmu04727	GABAergic synapse	14/515	74/5798	0.00493469	0.0756929	0.0626965	Slc38a3/Slc38a1/Glul/Prkca/Gabrg3/Gabbr2/Slc6a11/Prkcb/Slc6a1/Gnao1/Gabbr1/Gabrb3/Gphn/Adcy2	14
mmu05169	mmu05169	Epstein-Barr virus infection	25/515	165/5798	0.00531971	0.0756929	0.0626965	Vim/Cd44/Cdkn1a/Fas/Nfkbia/Gadd45g/Stat3/Map3k14/Jun/Tab2/Psmc6/Trp53/H2-K1/Polk/Bax/Mdm2/Traf3/Nfkb1/Psmd1/Bcl2/Map2k6/Rb1/Psmd14/Snw1/Pik3ca	25
mmu05202	mmu05202	Transcriptional misregulation in cancer	21/515	131/5798	0.00533302	0.0756929	0.0626965	Cdkn1a/Gadd45g/Tspan7/Birc2/Etv6/Trp53/Polk/Pbx1/Bax/Mdm2/Bcl2l1/H3f3b/Nfkb1/Uty/Arnt2/Bmp2k/Aff1/Bcl6/Eya1/Jmjd1c/Zeb1	21
mmu05170	mmu05170	Human immunodeficiency virus 1 infection	26/515	174/5798	0.00545982	0.0756929	0.0626965	Fos/Fas/Nfkbia/Jun/Tab2/Cfl2/H2-K1/Apobec3/Bax/Bcl2l1/Nfkb1/Rnf7/Ap1s2/Limk2/Bcl2/Map2k6/Prkca/Cul5/Ap1g1/Pak2/Pik3ca/Ppp3cc/Prkcb/Gnao1/Calm1/Ppp3ca	26
mmu04928	mmu04928	Parathyroid hormone synthesis, secretion and action	15/515	83/5798	0.00574704	0.0762108	0.0631254	Fos/Cdkn1a/Plcb1/Creb1/Jund/Fgfr1/Bcl2/Rhoa/Prkca/Mef2a/Gna13/Prkcb/Pde4b/Adcy2/Pde4d	15
mmu05161	mmu05161	Hepatitis B	21/515	133/5798	0.00636922	0.0809422	0.0670445	Fos/Cdkn1a/Fas/Nfkbia/Stat3/Creb1/Jun/Tab2/Trp53/Bax/Traf3/Nfkb1/Bcl2/Sos1/Map2k6/Rb1/Ddx3x/Prkca/Ep300/Pik3ca/Prkcb	21
mmu05214	mmu05214	Glioma	13/515	69/5798	0.00687951	0.083329	0.0690214	Cdkn1a/Gadd45g/Trp53/Polk/Bax/Mdm2/Sos1/Camk2d/Rb1/Prkca/Pik3ca/Prkcb/Calm1	13
mmu04064	mmu04064	NF-kappa B signaling pathway	14/515	77/5798	0.00710345	0.083329	0.0690214	Nfkbia/Gadd45g/Map3k14/Tab2/Birc2/Vcam1/Bcl2l1/Traf3/Cflar/Nfkb1/Bcl2/Erc1/Csnk2a1/Prkcb	14
mmu04972	mmu04972	Pancreatic secretion	12/515	62/5798	0.00743337	0.0839695	0.069552	Plcb1/Trpc1/Rap1a/Kcnma1/Rhoa/Prkca/Prkcb/Atp1a3/Cck/Atp1a2/Atp2b1/Adcy2	12
mmu05206	mmu05206	MicroRNAs in cancer	22/515	144/5798	0.00785133	0.0855234	0.0708391	Vim/Cd44/Cdkn1a/Mcl1/Ccng1/Stat3/Trp53/Dicer1/Mdm2/Nfkb1/Bcl2/Sos1/Spry2/Rhoa/Prkca/Ep300/Pik3ca/Prkcb/Mdm4/Zeb1/Foxp1/Apc	22
mmu04722	mmu04722	Neurotrophin signaling pathway	18/515	111/5798	0.00845485	0.0889217	0.0736539	Nfkbia/Jun/Trp53/Rps6ka3/Bax/Rapgef1/Nfkb1/Rap1a/Bcl2/Sos1/Camk2d/Rhoa/Pik3ca/Foxo3/Ywhae/Ntrk2/Gab1/Calm1	18
mmu04010	mmu04010	MAPK signaling pathway	34/515	256/5798	0.0105391	0.107147	0.0887502	Map3k20/Fos/Fas/Gadd45g/Map3k14/Jun/Tab2/Angpt1/Jund/Cacna2d3/Ppm1b/Fgfr1/Trp53/Csf1/Rps6ka3/Nfkb1/Rap1a/Fgfr2/Sos1/Map2k6/Prkca/Stk3/Map4k4/Cacnb2/Pak2/Taok1/Ppp3cc/Rapgef2/Nf1/Mras/Prkcb/Ntrk2/Erbb4/Ppp3ca	34
mmu05163	mmu05163	Human cytomegalovirus infection	26/515	184/5798	0.0112421	0.110608	0.0916164	Cdkn1a/Fas/Nfkbia/Plcb1/Stat3/Creb1/Arhgef12/Trp53/H2-K1/Bax/Rock2/Mdm2/Nfkb1/Sos1/Map2k6/Rb1/Rhoa/Prkca/Pik3ca/Ppp3cc/Gna13/Prkcb/Gnao1/Calm1/Ppp3ca/Adcy2	26
mmu05213	mmu05213	Endometrial cancer	11/515	58/5798	0.0118519	0.112963	0.0935673	Cdkn1a/Gadd45g/Trp53/Polk/Bax/Ctnna2/Sos1/Pik3ca/Foxo3/Ctnna1/Apc	11
mmu05203	mmu05203	Viral carcinogenesis	22/515	151/5798	0.0134819	0.123382	0.102197	Cdkn1a/Nfkbia/Stat3/Creb1/Jun/Trp53/H2-K1/Bax/Mdm2/Traf3/Nfkb1/Il6st/Rb1/Rhoa/Dlg1/Ddx3x/Ep300/Snw1/Pik3ca/Ywhae/Hdac8/Hdac9	22
mmu04520	mmu04520	Adherens junction	12/515	67/5798	0.013754	0.123382	0.102197	Ptprf/Tjp1/Fgfr1/Sorbs1/Iqgap1/Ctnna2/Ptprj/Rhoa/Ep300/Csnk2a1/Ctnna1/Vcl	12
mmu04670	mmu04670	Leukocyte transendothelial migration	14/515	84/5798	0.015126	0.131812	0.10918	Msn/Rapgef4/Rapgef3/Rock2/Vcam1/Rap1a/Ctnna2/Rhoa/Prkca/Pik3ca/Ctnna1/Vcl/Prkcb/Arhgap5	14
mmu04919	mmu04919	Thyroid hormone signaling pathway	17/515	110/5798	0.0163444	0.133703	0.110746	Plce1/Plcb1/Slc16a2/Pfkp/Plcd4/Trp53/Mdm2/Med13l/Prkca/Slco1c1/Ep300/Pik3ca/Rcan2/Prkcb/Atp1a3/Atp1a2/Ncoa1	17
mmu05033	mmu05033	Nicotine addiction	7/515	31/5798	0.0167549	0.133703	0.110746	Gria2/Gria1/Grin2b/Gabrg3/Grin2c/Gabrb3/Grin2a	7
mmu01521	mmu01521	EGFR tyrosine kinase inhibitor resistance	13/515	77/5798	0.0170364	0.133703	0.110746	Stat3/Nrg2/Bax/Bcl2l1/Bcl2/Fgfr2/Sos1/Prkca/Pik3ca/Foxo3/Nf1/Prkcb/Gab1	13
mmu04115	mmu04115	p53 signaling pathway	11/515	61/5798	0.0170964	0.133703	0.110746	Cdkn1a/Fas/Gadd45g/Ccng1/Zmat3/Trp53/Bax/Mdm2/Bcl2l1/Bcl2/Mdm4	11
mmu04713	mmu04713	Circadian entrainment	14/515	86/5798	0.0183706	0.136659	0.113195	Fos/Plcb1/Gria2/Creb1/Gria1/Camk2d/Grin2b/Prkca/Prkcb/Gnao1/Calm1/Grin2c/Adcy2/Grin2a	14
mmu05215	mmu05215	Prostate cancer	14/515	86/5798	0.0183706	0.136659	0.113195	Cdkn1a/Nfkbia/Creb1/Fgfr1/Trp53/Mdm2/Nfkb1/Bcl2/Fgfr2/Sos1/Rb1/Ep300/Pik3ca/Zeb1	14
mmu04933	mmu04933	AGE-RAGE signaling pathway in diabetic complications	14/515	88/5798	0.0221182	0.16062	0.133042	Nox4/Plce1/Plcb1/Stat3/Jun/Col4a5/Plcd4/Bax/Vcam1/Nfkb1/Bcl2/Prkca/Pik3ca/Prkcb	14
mmu04660	mmu04660	T cell receptor signaling pathway	13/515	80/5798	0.022904	0.162459	0.134565	Fos/Nfkbia/Map3k14/Jun/Nck2/Nfkb1/Sos1/Rhoa/Dlg1/Pak2/Pik3ca/Ppp3cc/Ppp3ca	13
mmu04210	mmu04210	Apoptosis	17/515	115/5798	0.0244593	0.163373	0.135322	Fos/Fas/Nfkbia/Mcl1/Gadd45g/Map3k14/Jun/Birc2/Trp53/Bax/Ctsb/Ctsd/Bcl2l1/Cflar/Nfkb1/Bcl2/Pik3ca	17
mmu04218	mmu04218	Cellular senescence	20/515	142/5798	0.025133	0.163373	0.135322	Cdkn1a/Gadd45g/Sqstm1/Zfp36l1/Trp53/Hipk3/H2-K1/Slc25a4/Mdm2/Nfkb1/Trpm7/Rbbp4/Map2k6/Rb1/Pik3ca/Foxo3/Ppp3cc/Mras/Calm1/Ppp3ca	20
mmu04012	mmu04012	ErbB signaling pathway	13/515	81/5798	0.0251594	0.163373	0.135322	Cdkn1a/Jun/Nrg2/Nck2/Sos1/Camk2d/Prkca/Pak2/Pik3ca/Prkcb/Gab1/Erbb4/Nrg3	13
mmu04380	mmu04380	Osteoclast differentiation	15/515	98/5798	0.0251756	0.163373	0.135322	Junb/Fos/Nfkbia/Creb1/Map3k14/Jun/Tab2/Sqstm1/Jund/Csf1/Nfkb1/Map2k6/Pik3ca/Ppp3cc/Ppp3ca	15
mmu04728	mmu04728	Dopaminergic synapse	17/515	116/5798	0.0263953	0.164906	0.136592	Fos/Plcb1/Gria2/Creb1/Comt/Kif5b/Gria1/Camk2d/Ppp2r3a/Grin2b/Prkca/Ppp3cc/Prkcb/Gnao1/Calm1/Ppp3ca/Grin2a	17
mmu04310	mmu04310	Wnt signaling pathway	20/515	143/5798	0.0268937	0.164906	0.136592	Plcb1/Fzd6/Jun/Ror1/Trp53/Rock2/Ctnnd2/Camk2d/Rhoa/Prkca/Tle1/Daam1/Prickle2/Ep300/Znrf3/Ppp3cc/Csnk2a1/Prkcb/Apc/Ppp3ca	20
mmu04915	mmu04915	Estrogen signaling pathway	15/515	99/5798	0.0273436	0.164906	0.136592	Fos/Plcb1/Krt10/Creb1/Jun/Ctsd/Bcl2/Sos1/Gabbr2/Pik3ca/Gnao1/Gabbr1/Calm1/Ncoa1/Adcy2	15
mmu05210	mmu05210	Colorectal cancer	13/515	82/5798	0.0275745	0.164906	0.136592	Fos/Cdkn1a/Gadd45g/Jun/Trp53/Polk/Bax/Dcc/Bcl2/Sos1/Rhoa/Pik3ca/Apc	13
mmu05220	mmu05220	Chronic myeloid leukemia	12/515	74/5798	0.0286063	0.167787	0.138978	Cdkn1a/Nfkbia/Gadd45g/Trp53/Polk/Bax/Mdm2/Bcl2l1/Nfkb1/Sos1/Rb1/Pik3ca	12
mmu01524	mmu01524	Platinum drug resistance	11/515	66/5798	0.0294251	0.169333	0.140259	Cdkn1a/Fas/Birc2/Trp53/Bax/Mdm2/Bcl2l1/Atp7a/Bcl2/Pik3ca/Gstm5	11
mmu05162	mmu05162	Measles	15/515	101/5798	0.0320907	0.17783	0.147297	Fos/Fas/Nfkbia/Msn/Stat3/Jun/Tab2/Trp53/Bax/Bcl2l1/Traf3/Nfkb1/Bcl2/Pik3ca/Csnk2a1	15
mmu05030	mmu05030	Cocaine addiction	8/515	43/5798	0.0331095	0.17783	0.147297	Gria2/Creb1/Jun/Grm3/Nfkb1/Grin2b/Grin2c/Grin2a	8
mmu04960	mmu04960	Aldosterone-regulated sodium reabsorption	6/515	28/5798	0.0332339	0.17783	0.147297	Prkca/Pik3ca/Nr3c2/Prkcb/Atp1a3/Atp1a2	6
mmu04973	mmu04973	Carbohydrate digestion and absorption	6/515	28/5798	0.0332339	0.17783	0.147297	Plcb1/Hk1/Pik3ca/Prkcb/Atp1a3/Atp1a2	6
mmu04921	mmu04921	Oxytocin signaling pathway	18/515	130/5798	0.0377472	0.198498	0.164416	Fos/Cdkn1a/Plcb1/Jun/Camkk2/Cacna2d3/Rock2/Camk2d/Rhoa/Prkca/Cacnb2/Ppp3cc/Ppp1r12a/Prkcb/Gnao1/Calm1/Ppp3ca/Adcy2	18
mmu04662	mmu04662	B cell receptor signaling pathway	10/515	62/5798	0.0449262	0.232246	0.192369	Fos/Nfkbia/Jun/Nfkb1/Sos1/Pik3ca/Ppp3cc/Prkcb/Cd81/Ppp3ca	10
mmu05152	mmu05152	Tuberculosis	17/515	124/5798	0.0462395	0.234244	0.194024	Creb1/Arhgef12/Lamp2/Bax/Ctsd/Hspa9/Nfkb1/Cebpg/Bcl2/Lamp1/Camk2d/Rhoa/Ep300/Ppp3cc/Calm1/Il18/Ppp3ca	17
mmu04964	mmu04964	Proximal tubule bicarbonate reclamation	4/515	16/5798	0.047337	0.234244	0.194024	Slc38a3/Atp1a3/Atp1a2/Glud1	4
mmu04360	mmu04360	Axon guidance	22/515	171/5798	0.0478852	0.234244	0.194024	Srgap1/Cfl2/Ablim2/Arhgef12/Nck2/Rock2/Dcc/Plxna2/Trpc1/Limk2/Camk2d/Rhoa/Prkca/Pak2/Unc5c/Pik3ca/Ppp3cc/Lrrc4c/Ptch1/Ephb1/Ppp3ca/Enah	22
mmu04390	mmu04390	Hippo signaling pathway	18/515	134/5798	0.0487318	0.234244	0.194024	Fzd6/Id1/Birc2/Lats2/Lats1/Bmp6/Mob1b/Ctnna2/Wwtr1/Dlg2/Dlg1/Stk3/Wwc1/Ctnna1/Ywhae/Trp53bp2/Tead1/Apc	18
mmu04071	mmu04071	Sphingolipid signaling pathway	15/515	107/5798	0.0499208	0.234244	0.194024	Plcb1/Trp53/Bax/Rock2/Ctsd/Nfkb1/Bcl2/Ppp2r3a/Rhoa/Prkca/Sgms1/Pik3ca/Gna13/S1pr1/Prkcb	15
mmu04936	mmu04936	Alcoholic liver disease	15/515	107/5798	0.0499208	0.234244	0.194024	Nox4/C4b/Fas/Nfkbia/Map3k14/Tab2/Camkk2/Tra2a/Traf3/Nfkb1/Map2k6/Lpin1/Acox1/Srebf1/Foxo3	15
