# Supplementary material for: The APOE-R136S mutation protects against APOE4-driven Tau pathology, neurodegeneration and neuroinflammation
Source: Nat Neurosci. 2023 Nov 13;26(12):2104–21. doi: 10.1038/s41593-023-01480-8 (PMC10689245; doi:10.1038/s41593-023-01480-8)
Supplement: Supplementary file 6 — LOR estimates of associations with histopathology for all astrocyte subclusters [file 41593_2023_1480_MOESM6_ESM.xlsx]

## Sheet: Table S4_LogOddsRatio_Patho_AS
	Cluster1	Cluster2	Cluster3	Cluster4	Cluster5	Cluster6	Cluster7	Cluster8	Cluster9	Cluster10	Cluster11	Cluster12
logOddsRatio_for_unit_Hippocampus_Vol_mm3	0.0809614	0.0524701	0.0472808	-0.216164	-0.196055	0.504996	-0.111664	-0.0812452	-0.0342953	0.0353652	0.218949	0.0852942
logOddsRatio_for_unit_prop_IBA1_Coverage_Area	-0.00998813	-0.0138496	-0.0128445	0.0154734	0.0284843	-0.106713	0.0405092	0.0110184	0.00114533	0.000825869	-0.0556348	-0.0244215
logOddsRatio_for_unit_prop_CD68_Coverage_Area	-0.00474705	-0.0259065	-0.0227675	0.0378424	0.063688	-0.241457	0.0546292	0.0252342	-0.00366367	-0.0120944	-0.439969	-0.346641
logOddsRatio_for_unit_prop_GFAP_Quant_Coverage_Area	-0.0213199	-0.0186573	-0.0165523	0.0152024	0.0336652	-0.0844739	0.0842036	0.00496213	0.00800635	0.0222148	-0.0187865	0.0278888
logOddsRatio_for_unit_prop_S100beta_Coverage_Area	-0.0236668	-0.0312945	-0.0342116	0.0392173	0.0751088	-0.247266	0.11015	0.0279995	0.00929441	0.00688952	-0.17471	-0.0551373
logOddsRatio_for_unit_prop_AT8_Coverage_Area	-0.0132704	-0.0126287	-0.00323468	0.00494182	0.0153786	-0.0388422	0.045022	0.00124729	-0.000885448	0.0161435	0.00889687	0.0154406
StdErr_for_unit_Hippocampus_Vol_mm3	0.171968	0.0843627	0.0582761	0.0720875	0.0511322	0.335986	0.179991	0.0588652	0.0755465	0.123243	0.00230537	0.258719
StdErr_for_unit_prop_IBA1_Coverage_Area	0.0212291	0.00986938	0.00642215	0.0105918	0.00343112	0.0618677	0.0210138	0.00738269	0.00892987	0.0149376	0.0337346	0.0375595
StdErr_for_unit_prop_CD68_Coverage_Area	0.0513642	0.0246518	0.0144728	0.0255215	0.00978641	0.00251227	0.0406222	0.0161336	0.0216515	0.0367871	0.228283	0.394925
StdErr_for_unit_prop_GFAP_Quant_Coverage_Area	0.0268647	0.0125939	0.0109458	0.015087	0.0091162	0.0459455	0.0172959	0.0119305	0.0124697	0.0193303	0.00207432	0.0352785
StdErr_for_unit_prop_S100beta_Coverage_Area	0.0544023	0.0258745	0.0167982	0.0275469	0.00879401	0.145165	0.0546768	0.0193115	0.0232511	0.0388431	0.0829788	0.0960113
StdErr_for_unit_prop_AT8_Coverage_Area	0.013196	0.00548003	0.00411446	0.00726376	0.00435705	0.00125778	0.00635497	0.00505744	0.0053441	0.00852839	0.0125779	0.0160323
pvalue_for_unit_Hippocampus_Vol_mm3	0.637788	0.533969	0.417179	0.00271198	0.000125932	0.132832	0.535004	0.167528	0.649855	0.774146	0	0.741642
pvalue_for_unit_prop_IBA1_Coverage_Area	0.638003	0.160531	0.0454976	0.144046	1.02573e-16	0.0845522	0.053887	0.135577	0.897944	0.955909	0.0991085	0.515557
pvalue_for_unit_prop_CD68_Coverage_Area	0.926365	0.293305	0.115689	0.138136	7.62631e-11	0	0.178687	0.117799	0.865631	0.742332	0.0539428	0.380086
pvalue_for_unit_prop_GFAP_Quant_Coverage_Area	0.427427	0.138483	0.130482	0.313623	0.00022171	0.0659786	1.12494e-06	0.677469	0.52083	0.250464	1.34425e-19	0.429216
pvalue_for_unit_prop_S100beta_Coverage_Area	0.663538	0.226482	0.0416885	0.154546	1.33169e-17	0.0885044	0.0439503	0.14709	0.689347	0.859219	0.03525	0.565779
pvalue_for_unit_prop_AT8_Coverage_Area	0.31459	0.0211951	0.431765	0.496289	0.000416217	2.11787e-209	1.39518e-12	0.805199	0.868403	0.0583701	0.479353	0.335498
p.adjust_for_unit_Hippocampus_Vol_mm3	0.792004	0.700369	0.63443	0.0150202	0.000906713	0.311485	0.700369	0.326	0.793044	0.857515	0	0.835124
p.adjust_for_unit_prop_IBA1_Coverage_Area	0.792004	0.321063	0.181991	0.311485	1.23088e-15	0.264685	0.194194	0.311485	0.9236	0.955909	0.285432	0.700369
p.adjust_for_unit_prop_CD68_Coverage_Area	0.939412	0.515072	0.311485	0.311485	6.86368e-10	0	0.338564	0.311485	0.90616	0.835124	0.194194	0.608137
p.adjust_for_unit_prop_GFAP_Quant_Coverage_Area	0.63443	0.311485	0.311485	0.526756	0.00145119	0.21593	8.99955e-06	0.799636	0.700369	0.450834	2.41964e-18	0.63443
p.adjust_for_unit_prop_S100beta_Coverage_Area	0.796246	0.41812	0.181991	0.317923	1.91763e-16	0.265513	0.181991	0.311485	0.800532	0.90616	0.1692	0.72743
p.adjust_for_unit_prop_AT8_Coverage_Area	0.526756	0.109003	0.63443	0.700369	0.0024973	5.08288e-208	1.43504e-11	0.878399	0.90616	0.200126	0.690268	0.548997
