# Supplementary material for: The APOE-R136S mutation protects against APOE4-driven Tau pathology, neurodegeneration and neuroinflammation
Source: Nat Neurosci. 2023 Nov 13;26(12):2104–21. doi: 10.1038/s41593-023-01480-8 (PMC10689245; doi:10.1038/s41593-023-01480-8)
Supplement: Supplementary file 7 — snRNA-seq data related to microglia subclusters, including LORs of subclusters across genotypes, cell counts per sample per cluster and DE genes and pathways. A GLMM was used to assess association with animal models and report the log odds values and unadjusted (two-sided) P values. The DE genes were calculated using the two-sided Wilcoxon rank-sum test as implemented in the FindAllMarkers function of Seurat. KEGG pathway enrichment analysis was performed, and P values were based on a two-sided hypergeometric test and were adjusted for multiple testing using the Benjamini–Hochberg method. [file 41593_2023_1480_MOESM7_ESM.xlsx]

## Sheet: Table S5a_LogOddsRatio_MG
	logOddsRatio_E3_vs_E4	logOddsRatio_E4R_S_vs_E4	logOddsRatio_E4S_S_vs_E4	standardError_E3_vs_E4	standardError_E4R_S_vs_E4	standardError_E4S_S_vs_E4	pvalue-E3	pvalue-E4R_S	pvalue-E4S_S	p.adjust-E3	p.adjust-E4R_S	p.adjust-E4S_S
Cluster1	0.988338	1.45216	0.936711	1.15193	1.0805	1.07293	0.3909	0.178957	0.382642	0.556761	0.503317	0.556761
Cluster2	0.493053	1.5261	3.01957	1.37723	1.27742	1.27528	0.720341	0.232214	0.017896	0.771794	0.539986	0.118506
Cluster3	0.279711	-0.542042	-1.369	0.578879	0.547567	0.580876	0.628959	0.322219	0.0184343	0.69032	0.539986	0.118506
Cluster4	1.04813	-0.572245	-0.805586	0.824862	0.775903	0.798479	0.203846	0.460806	0.313022	0.509616	0.592465	0.539986
Cluster5	0.0685735	-0.998367	-1.01319	1.05422	0.987112	1.02727	0.948137	0.311824	0.323991	0.948137	0.539986	0.539986
Cluster6	0.994135	2.83227	0.652256	1.09028	1.01649	1.03702	0.361864	0.00533089	0.529366	0.556761	0.0599725	0.636007
Cluster7	0.492722	0.413768	-0.858102	0.248794	0.240367	0.307898	0.0476542	0.0851775	0.00532041	0.238271	0.319416	0.0599725
Cluster8	-0.678871	-2.57893	-3.35749	1.01243	1.01624	1.17246	0.502514	0.0111582	0.00418833	0.628142	0.100424	0.0599725
Cluster9	-0.280358	-0.510689	-0.218649	0.275877	0.272203	0.278491	0.309514	0.0606371	0.432382	0.539986	0.267772	0.572271
Cluster10	0.495118	0.563048	-0.859986	0.568991	0.531832	0.601123	0.384209	0.289738	0.152535	0.556761	0.539986	0.490292
Cluster11	1.89557	1.12572	2.68904	1.37998	1.32605	1.29732	0.169558	0.395919	0.0381943	0.503317	0.556761	0.214843
Cluster12	-0.281928	-2.32218	-0.55651	0.563131	0.685655	0.552339	0.616622	0.00070713	0.31367	0.69032	0.0318209	0.539986
Cluster13	0.281996	-0.0590687	-0.510415	0.456862	0.446452	0.496064	0.537073	0.894741	0.303513	0.636007	0.915076	0.539986
Cluster14	0.189679	-0.0886531	-1.19814	0.388934	0.398387	0.753873	0.625769	0.823901	0.111989	0.69032	0.862222	0.387655
Cluster15	1.10643	1.4783	0.823312	0.866754	0.80249	1.00082	0.201772	0.0654554	0.410715	0.509616	0.267772	0.560066

## Sheet: S5b_CountsperSampleperCluste_MG
sample_id	animal_model	cluster_id	total_numbers_of_cells_per_sample	number_of_cells_per_sample_in_cluster
PS19_fE3_585S	fE3	1	258	56
PS19_fE4R_S_15	fE4R_S	1	521	203
PS19_fE4R_S_19	fE4R_S	1	54	1
PS19_fE4R_S_30	fE4R_S	1	485	161
PS19_fE4R_S_50	fE4R_S	1	536	27
PS19_fE4_437G	fE4	1	246	20
PS19_fE4_461G	fE4	1	804	4
PS19_fE3_524G	fE3	1	416	58
PS19_fE4S_S_132	fE4S_S	1	260	33
PS19_fE4S_S_152	fE4S_S	1	159	26
PS19_fE4S_S_154	fE4S_S	1	239	8
PS19_fE4S_S_169	fE4S_S	1	218	13
PS19_fE3_579S	fE3	1	647	11
PS19_fE4_594S	fE4	1	582	234
PS19_fE4_518G	fE4	1	361	1
PS19_fE3_585S	fE3	2	258	31
PS19_fE4R_S_15	fE4R_S	2	521	60
PS19_fE4R_S_19	fE4R_S	2	54	6
PS19_fE4R_S_30	fE4R_S	2	485	129
PS19_fE4R_S_50	fE4R_S	2	536	15
PS19_fE4_437G	fE4	2	246	30
PS19_fE4_461G	fE4	2	804	4
PS19_fE3_524G	fE3	2	416	29
PS19_fE4S_S_132	fE4S_S	2	260	44
PS19_fE4S_S_152	fE4S_S	2	159	96
PS19_fE4S_S_154	fE4S_S	2	239	7
PS19_fE4S_S_169	fE4S_S	2	218	188
PS19_fE3_579S	fE3	2	647	4
PS19_fE4_594S	fE4	2	582	139
PS19_fE3_585S	fE3	3	258	51
PS19_fE4R_S_15	fE4R_S	3	521	49
PS19_fE4R_S_19	fE4R_S	3	54	5
PS19_fE4R_S_30	fE4R_S	3	485	46
PS19_fE4R_S_50	fE4R_S	3	536	19
PS19_fE4_437G	fE4	3	246	27
PS19_fE4_461G	fE4	3	804	177
PS19_fE3_524G	fE3	3	416	25
PS19_fE4S_S_132	fE4S_S	3	260	35
PS19_fE4S_S_152	fE4S_S	3	159	3
PS19_fE4S_S_154	fE4S_S	3	239	11
PS19_fE3_579S	fE3	3	647	164
PS19_fE4_594S	fE4	3	582	31
PS19_fE4_518G	fE4	3	361	50
PS19_fE3_585S	fE3	4	258	40
PS19_fE4R_S_15	fE4R_S	4	521	12
PS19_fE4R_S_19	fE4R_S	4	54	12
PS19_fE4R_S_30	fE4R_S	4	485	26
PS19_fE4R_S_50	fE4R_S	4	536	9
PS19_fE4_437G	fE4	4	246	57
PS19_fE4_461G	fE4	4	804	156
PS19_fE3_524G	fE3	4	416	108
PS19_fE4S_S_132	fE4S_S	4	260	49
PS19_fE4S_S_152	fE4S_S	4	159	8
PS19_fE4S_S_154	fE4S_S	4	239	8
PS19_fE3_579S	fE3	4	647	123
PS19_fE4_594S	fE4	4	582	16
PS19_fE4_518G	fE4	4	361	9
PS19_fE3_585S	fE3	5	258	11
PS19_fE4R_S_15	fE4R_S	5	521	8
PS19_fE4R_S_19	fE4R_S	5	54	14
PS19_fE4R_S_30	fE4R_S	5	485	10
PS19_fE4R_S_50	fE4R_S	5	536	5
PS19_fE4_437G	fE4	5	246	18
PS19_fE4_461G	fE4	5	804	294
PS19_fE3_524G	fE3	5	416	34
PS19_fE4S_S_132	fE4S_S	5	260	33
PS19_fE4S_S_152	fE4S_S	5	159	1
PS19_fE4S_S_154	fE4S_S	5	239	40
PS19_fE3_579S	fE3	5	647	104
PS19_fE4_594S	fE4	5	582	11
PS19_fE4_518G	fE4	5	361	20
PS19_fE3_585S	fE3	6	258	4
PS19_fE4R_S_15	fE4R_S	6	521	61
PS19_fE4R_S_30	fE4R_S	6	485	28
PS19_fE4R_S_50	fE4R_S	6	536	351
PS19_fE4_437G	fE4	6	246	1
PS19_fE4_461G	fE4	6	804	2
PS19_fE3_524G	fE3	6	416	33
PS19_fE4S_S_132	fE4S_S	6	260	3
PS19_fE4S_S_152	fE4S_S	6	159	4
PS19_fE4S_S_154	fE4S_S	6	239	1
PS19_fE4S_S_169	fE4S_S	6	218	8
PS19_fE3_579S	fE3	6	647	4
PS19_fE4_594S	fE4	6	582	30
PS19_fE4_518G	fE4	6	361	2
PS19_fE3_585S	fE3	7	258	23
PS19_fE4R_S_15	fE4R_S	7	521	56
PS19_fE4R_S_19	fE4R_S	7	54	2
PS19_fE4R_S_30	fE4R_S	7	485	30
PS19_fE4R_S_50	fE4R_S	7	536	51
PS19_fE4_437G	fE4	7	246	16
PS19_fE4_461G	fE4	7	804	56
PS19_fE3_524G	fE3	7	416	31
PS19_fE4S_S_132	fE4S_S	7	260	14
PS19_fE4S_S_152	fE4S_S	7	159	2
PS19_fE4S_S_154	fE4S_S	7	239	7
PS19_fE3_579S	fE3	7	647	66
PS19_fE4_594S	fE4	7	582	18
PS19_fE4_518G	fE4	7	361	24
PS19_fE3_585S	fE3	8	258	6
PS19_fE4R_S_15	fE4R_S	8	521	5
PS19_fE4R_S_30	fE4R_S	8	485	3
PS19_fE4R_S_50	fE4R_S	8	536	3
PS19_fE4_437G	fE4	8	246	7
PS19_fE4_461G	fE4	8	804	48
PS19_fE3_524G	fE3	8	416	10
PS19_fE4S_S_132	fE4S_S	8	260	6
PS19_fE3_579S	fE3	8	647	45
PS19_fE4_594S	fE4	8	582	5
PS19_fE4_518G	fE4	8	361	194
PS19_fE3_585S	fE3	9	258	8
PS19_fE4R_S_15	fE4R_S	9	521	19
PS19_fE4R_S_19	fE4R_S	9	54	6
PS19_fE4R_S_30	fE4R_S	9	485	8
PS19_fE4R_S_50	fE4R_S	9	536	13
PS19_fE4_437G	fE4	9	246	25
PS19_fE4_461G	fE4	9	804	34
PS19_fE3_524G	fE3	9	416	15
PS19_fE4S_S_132	fE4S_S	9	260	11
PS19_fE4S_S_152	fE4S_S	9	159	6
PS19_fE4S_S_154	fE4S_S	9	239	13
PS19_fE4S_S_169	fE4S_S	9	218	6
PS19_fE3_579S	fE3	9	647	29
PS19_fE4_594S	fE4	9	582	20
PS19_fE4_518G	fE4	9	361	15
PS19_fE3_585S	fE3	10	258	4
PS19_fE4R_S_15	fE4R_S	10	521	22
PS19_fE4R_S_19	fE4R_S	10	54	6
PS19_fE4R_S_30	fE4R_S	10	485	18
PS19_fE4R_S_50	fE4R_S	10	536	23
PS19_fE4_437G	fE4	10	246	21
PS19_fE4_461G	fE4	10	804	7
PS19_fE3_524G	fE3	10	416	25
PS19_fE4S_S_132	fE4S_S	10	260	11
PS19_fE4S_S_152	fE4S_S	10	159	2
PS19_fE4S_S_154	fE4S_S	10	239	2
PS19_fE3_579S	fE3	10	647	52
PS19_fE4_594S	fE4	10	582	26
PS19_fE4_518G	fE4	10	361	6
PS19_fE3_585S	fE3	11	258	12
PS19_fE4R_S_15	fE4R_S	11	521	3
PS19_fE4R_S_19	fE4R_S	11	54	1
PS19_fE4R_S_30	fE4R_S	11	485	10
PS19_fE4R_S_50	fE4R_S	11	536	2
PS19_fE4_437G	fE4	11	246	5
PS19_fE4_461G	fE4	11	804	6
PS19_fE3_524G	fE3	11	416	14
PS19_fE4S_S_132	fE4S_S	11	260	4
PS19_fE4S_S_152	fE4S_S	11	159	6
PS19_fE4S_S_154	fE4S_S	11	239	134
PS19_fE3_579S	fE3	11	647	2
PS19_fE3_585S	fE3	12	258	1
PS19_fE4R_S_15	fE4R_S	12	521	1
PS19_fE4R_S_19	fE4R_S	12	54	1
PS19_fE4R_S_30	fE4R_S	12	485	3
PS19_fE4_437G	fE4	12	246	10
PS19_fE4_461G	fE4	12	804	6
PS19_fE3_524G	fE3	12	416	17
PS19_fE4S_S_132	fE4S_S	12	260	8
PS19_fE4S_S_152	fE4S_S	12	159	3
PS19_fE4S_S_154	fE4S_S	12	239	5
PS19_fE4S_S_169	fE4S_S	12	218	1
PS19_fE3_579S	fE3	12	647	19
PS19_fE4_594S	fE4	12	582	41
PS19_fE4_518G	fE4	12	361	10
PS19_fE3_585S	fE3	13	258	7
PS19_fE4R_S_15	fE4R_S	13	521	18
PS19_fE4R_S_30	fE4R_S	13	485	7
PS19_fE4R_S_50	fE4R_S	13	536	10
PS19_fE4_437G	fE4	13	246	5
PS19_fE4_461G	fE4	13	804	6
PS19_fE3_524G	fE3	13	416	12
PS19_fE4S_S_132	fE4S_S	13	260	6
PS19_fE4S_S_152	fE4S_S	13	159	1
PS19_fE4S_S_154	fE4S_S	13	239	3
PS19_fE4S_S_169	fE4S_S	13	218	2
PS19_fE3_579S	fE3	13	647	17
PS19_fE4_594S	fE4	13	582	7
PS19_fE4_518G	fE4	13	361	25
PS19_fE3_585S	fE3	14	258	1
PS19_fE4R_S_15	fE4R_S	14	521	3
PS19_fE4R_S_30	fE4R_S	14	485	2
PS19_fE4R_S_50	fE4R_S	14	536	6
PS19_fE4_437G	fE4	14	246	4
PS19_fE4_461G	fE4	14	804	3
PS19_fE3_524G	fE3	14	416	5
PS19_fE4S_S_132	fE4S_S	14	260	2
PS19_fE3_579S	fE3	14	647	6
PS19_fE4_594S	fE4	14	582	4
PS19_fE4_518G	fE4	14	361	4
PS19_fE3_585S	fE3	15	258	3
PS19_fE4R_S_15	fE4R_S	15	521	1
PS19_fE4R_S_30	fE4R_S	15	485	4
PS19_fE4R_S_50	fE4R_S	15	536	2
PS19_fE4_461G	fE4	15	804	1
PS19_fE4S_S_132	fE4S_S	15	260	1
PS19_fE4S_S_152	fE4S_S	15	159	1
PS19_fE3_579S	fE3	15	647	1
PS19_fE4_518G	fE4	15	361	1

## Sheet: S5c_DEGenes_MG_Cluster2vsOthers
gene	p_val	avg_log2FC	pct.1	pct.2	p_val_adj
Xist	1.25836e-147	0.895019	0.758	0.302	2.13997e-143
Csmd3	6.88844e-133	0.877943	0.949	0.632	1.17145e-128
Selplg	5.19455e-46	0.332939	0.371	0.161	8.83385e-42
Tsix	5.68775e-45	0.263716	0.294	0.107	9.67258e-41
Numb	5.98892e-44	0.395453	0.65	0.41	1.01848e-39
Tanc2	1.64161e-41	0.384611	0.914	0.733	2.79172e-37
Siglech	6.55926e-41	0.309073	0.419	0.203	1.11547e-36
Gm10790	1.54597e-40	0.336346	0.478	0.251	2.62908e-36
Elmo1	4.70267e-40	0.411394	0.792	0.596	7.99735e-36
Gm42418	9.68967e-37	0.348874	0.988	0.934	1.64783e-32
Ttr	3.5898e-34	-0.418591	0.325	0.557	6.10481e-30
Bank1	3.84951e-33	0.151584	0.139	0.036	6.54649e-29
Myo1e	1.83351e-30	-0.386662	0.084	0.273	3.11807e-26
Zfhx3	3.14155e-30	0.341392	0.683	0.486	5.34251e-26
Apbb2	1.34949e-27	-0.36483	0.179	0.37	2.29495e-23
Gm35188	4.65296e-27	0.326471	0.708	0.525	7.91282e-23
Agmo	2.14596e-26	0.245396	0.367	0.196	3.64941e-22
Cdh23	4.37104e-26	0.245403	0.393	0.219	7.43339e-22
Gpr34	1.47706e-25	0.256743	0.352	0.189	2.51188e-21
8030442B05Rik	5.53582e-25	0.227682	0.265	0.126	9.41422e-21
Pde3b	1.34584e-24	0.287339	0.646	0.459	2.28874e-20
Myo1d	2.82082e-24	0.116348	0.115	0.033	4.79709e-20
Gm46367	1.88872e-23	0.241357	0.455	0.283	3.21196e-19
Myo5a	3.39942e-23	-0.267057	0.095	0.255	5.78106e-19
Trps1	3.04925e-22	-0.229409	0.032	0.163	5.18555e-18
Nav3	5.11895e-22	0.262913	0.746	0.559	8.70528e-18
Cx3cr1	5.86211e-22	0.251244	0.523	0.352	9.9691e-18
P2ry12	2.0227e-21	0.269781	0.454	0.295	3.4398e-17
Apobec1	2.59289e-21	-0.298853	0.11	0.262	4.40947e-17
Dock4	2.72862e-21	0.278163	0.794	0.661	4.64029e-17
Lrmda	3.35258e-21	-0.342673	0.723	0.818	5.7014e-17
Cacna1a	4.87472e-21	-0.283239	0.148	0.308	8.28996e-17
Arhgap5	1.58932e-20	0.276897	0.547	0.392	2.70279e-16
Rapgef5	1.80661e-20	0.23936	0.532	0.366	3.07232e-16
Plxna4	6.58904e-20	0.210194	0.301	0.167	1.12053e-15
Rhobtb1	4.85848e-19	0.145439	0.189	0.085	8.26233e-15
Cacnb2	1.30885e-18	0.188246	0.306	0.171	2.22582e-14
Lilrb4a	1.14729e-17	-0.165282	0.019	0.121	1.95108e-13
AY036118	1.64203e-17	0.263372	0.623	0.476	2.79244e-13
Maf	3.08774e-17	0.184883	0.288	0.163	5.25101e-13
Srgap2	4.14763e-17	0.237288	0.825	0.687	7.05345e-13
Hexb	4.89857e-17	0.244871	0.679	0.532	8.3305e-13
Prkca	6.9163e-17	0.210078	0.33	0.201	1.17619e-12
4933406I18Rik	9.75506e-17	0.214293	0.463	0.318	1.65894e-12
Pde4d	1.40897e-16	0.155757	0.246	0.131	2.3961e-12
Maml3	2.01718e-16	0.226293	0.555	0.406	3.43041e-12
March3	3.66368e-16	-0.196984	0.041	0.147	6.23045e-12
Nav2	7.89612e-16	0.220226	0.817	0.68	1.34281e-11
Med12l	1.49203e-15	0.194585	0.348	0.222	2.53734e-11
Fgf13	1.55095e-15	-0.464484	0.265	0.389	2.63754e-11
Arid5b	2.14618e-15	-0.225565	0.156	0.292	3.64979e-11
Etl4	2.45161e-15	-0.192867	0.052	0.159	4.1692e-11
Uty	4.19366e-15	-0.133353	0.017	0.104	7.13174e-11
Dip2b	5.66752e-15	0.195631	0.491	0.352	9.63818e-11
Ivns1abp	5.98897e-15	0.20286	0.366	0.242	1.01848e-10
Chd9	6.14178e-15	0.220943	0.613	0.489	1.04447e-10
Lst1	8.22099e-15	0.10352	0.119	0.048	1.39806e-10
Rftn1	1.32663e-14	-0.177002	0.069	0.178	2.25606e-10
Colec12	1.36796e-14	-0.185128	0.023	0.112	2.32635e-10
Cask	1.59511e-14	0.170466	0.321	0.2	2.71264e-10
St3gal6	1.92162e-14	0.196124	0.332	0.214	3.26791e-10
Acaca	3.28726e-14	-0.187796	0.086	0.198	5.59031e-10
Fgr	5.67867e-14	-0.149282	0.04	0.135	9.65715e-10
Frmd4a	1.10463e-13	0.220025	0.6	0.479	1.87853e-09
Fchsd2	1.29341e-13	0.16559	0.497	0.356	2.19957e-09
Arhgap15	1.94145e-13	-0.253977	0.102	0.211	3.30163e-09
Ccr5	2.02865e-13	0.17256	0.24	0.14	3.44993e-09
Arsb	3.82461e-13	0.196764	0.362	0.244	6.50413e-09
Col27a1	4.181e-13	0.11794	0.155	0.076	7.1102e-09
A830008E24Rik	5.0987e-13	0.149319	0.275	0.167	8.67085e-09
Pard3b	1.18572e-12	0.151793	0.228	0.132	2.01643e-08
AC149090.1	2.32333e-12	0.194801	0.636	0.52	3.95105e-08
Ank	3.44163e-12	-0.184952	0.083	0.184	5.85283e-08
Xylt1	4.1365e-12	-0.148178	0.037	0.12	7.03454e-08
Rai14	6.12712e-12	-0.117481	0.027	0.104	1.04198e-07
Pag1	1.26201e-11	0.193888	0.602	0.487	2.14617e-07
Rps6ka1	1.30043e-11	0.112503	0.157	0.082	2.21152e-07
Fgd2	1.33214e-11	0.163124	0.341	0.233	2.26543e-07
Csf1	1.39247e-11	-0.130149	0.028	0.104	2.36803e-07
Malat1	1.51543e-11	-0.136108	1	1	2.57713e-07
Lyst	1.53114e-11	-0.191119	0.164	0.274	2.60386e-07
Vsir	1.55524e-11	0.134468	0.21	0.122	2.64484e-07
St3gal5	1.77369e-11	0.11761	0.192	0.107	3.01634e-07
0610040J01Rik	2.11792e-11	0.152851	0.265	0.167	3.60174e-07
Fhit	2.25466e-11	0.171947	0.285	0.185	3.83428e-07
Fmnl2	2.4071e-11	-0.188624	0.133	0.237	4.09351e-07
Rtn1	2.88041e-11	0.189269	0.396	0.29	4.89843e-07
Slco2b1	3.78699e-11	0.156693	0.404	0.287	6.44015e-07
Tmsb4x	3.84228e-11	0.196934	0.688	0.58	6.53417e-07
Calm2	7.61925e-11	0.176398	0.43	0.32	1.29573e-06
Mitf	8.26092e-11	-0.232667	0.373	0.478	1.40485e-06
Qk	9.29655e-11	0.175565	0.821	0.708	1.58097e-06
Sp100	1.07839e-10	-0.122149	0.045	0.124	1.8339e-06
Bbs9	1.71245e-10	0.139751	0.267	0.172	2.91219e-06
Inpp5d	1.83307e-10	0.195234	0.757	0.654	3.11732e-06
Cmss1	2.11562e-10	0.182799	0.565	0.457	3.59782e-06
Atp8a2	2.14419e-10	0.158109	0.434	0.319	3.64642e-06
Pmepa1	2.75627e-10	0.120362	0.187	0.108	4.68731e-06
Nrip1	4.53246e-10	0.145919	0.331	0.229	7.70791e-06
Cst3	6.28872e-10	0.224014	0.476	0.38	1.06946e-05
Gm32036	6.9461e-10	0.145201	0.301	0.206	1.18125e-05
Gm26827	8.35156e-10	0.125698	0.184	0.108	1.42027e-05
Sall1	1.37871e-09	0.112916	0.185	0.11	2.34463e-05
Ssh2	1.48674e-09	0.165934	0.673	0.567	2.52836e-05
Entpd1	2.65345e-09	0.130649	0.386	0.281	4.51246e-05
Otulinl	4.11569e-09	0.133757	0.376	0.274	6.99914e-05
Lrba	4.79194e-09	0.125361	0.217	0.139	8.14917e-05
Dapp1	5.01554e-09	0.111381	0.217	0.137	8.52944e-05
St8sia6	5.27529e-09	-0.114562	0.049	0.118	8.97116e-05
Hif1a	5.79605e-09	-0.153657	0.097	0.178	9.85676e-05
Tgfbr1	6.63805e-09	0.142479	0.72	0.619	0.000112887
Fnip2	6.98952e-09	-0.158144	0.155	0.247	0.000118864
Plcl2	9.07803e-09	0.158178	0.474	0.373	0.000154381
Ptprc	9.09518e-09	-0.193696	0.372	0.472	0.000154673
Nr6a1	1.08271e-08	0.150353	0.344	0.251	0.000184126
P2rx4	1.54983e-08	-0.138141	0.109	0.191	0.000263564
Fmn1	1.55491e-08	-0.127922	0.077	0.152	0.000264429
Neat1	1.676e-08	-0.129449	0.101	0.182	0.000285021
Epb41l2	1.72866e-08	0.171354	0.691	0.594	0.000293976
Akt3	2.05805e-08	-0.140314	0.191	0.288	0.000349992
Gm15283	2.0935e-08	-0.149426	0.147	0.234	0.00035602
Phyhd1	2.37569e-08	0.118531	0.371	0.272	0.000404011
Dock8	2.38052e-08	0.166114	0.554	0.464	0.000404831
Mef2a	2.4964e-08	0.154491	0.769	0.691	0.000424537
Cck	2.6473e-08	0.131601	0.281	0.197	0.0004502
Dock10	2.7357e-08	0.134652	0.482	0.379	0.000465233
E230029C05Rik	2.82371e-08	0.185741	0.48	0.392	0.000480201
Cd37	2.83003e-08	0.118818	0.303	0.213	0.000481274
Pld1	2.95243e-08	0.113631	0.243	0.162	0.00050209
A930037H05Rik	3.05248e-08	-0.122522	0.05	0.115	0.000519105
H2-K1	3.07024e-08	-0.121037	0.091	0.168	0.000522125
Zeb2	3.33956e-08	-0.215774	0.648	0.708	0.000567925
Gas7	3.65445e-08	-0.110664	0.051	0.116	0.000621476
Serinc3	4.85024e-08	0.130372	0.373	0.28	0.000824831
Ulk2	5.30563e-08	0.143949	0.375	0.284	0.000902276
Ddx5	5.53484e-08	0.149336	0.606	0.509	0.000941255
Fkbp5	1.15662e-07	0.119696	0.252	0.173	0.00196694
Zfp710	1.19666e-07	0.139365	0.391	0.301	0.00203504
Mbnl1	1.23541e-07	0.152552	0.671	0.569	0.00210094
Sfi1	1.36852e-07	0.10274	0.142	0.084	0.00232731
Cadm1	1.49982e-07	-0.197788	0.33	0.416	0.00255059
Csf1r	1.7057e-07	0.146608	0.372	0.288	0.00290071
Prkg1	1.81285e-07	-0.140043	0.087	0.156	0.00308293
Ppp1r21	2.00682e-07	0.115453	0.219	0.148	0.00341279
Atp8a1	2.20436e-07	-0.17315	0.302	0.388	0.00374873
Cd83	2.9304e-07	-0.104129	0.047	0.106	0.00498344
Plekhm2	3.31297e-07	-0.111809	0.102	0.175	0.00563404
Pik3r1	3.44871e-07	0.107649	0.256	0.179	0.00586488
Abca1	3.49392e-07	-0.159708	0.348	0.434	0.00594176
Nrp1	4.5443e-07	-0.148947	0.184	0.265	0.00772803
Plekha1	4.87377e-07	-0.109347	0.097	0.167	0.00828833
Cd9	5.44385e-07	-0.129406	0.196	0.281	0.00925782
AU020206	7.20646e-07	-0.140514	0.187	0.266	0.0122553
Cd84	7.27878e-07	-0.145703	0.26	0.346	0.0123783
Phf14	9.22829e-07	0.124899	0.404	0.32	0.0156936
Adap2os	1.05518e-06	0.131441	0.398	0.315	0.0179445
Cers6	1.1371e-06	-0.105277	0.093	0.16	0.0193376
Hk2	1.22478e-06	0.109962	0.352	0.268	0.0208286
Fam102b	1.83364e-06	0.11205	0.215	0.15	0.0311829
Rassf3	1.88155e-06	-0.112313	0.132	0.203	0.0319977
Adap2	2.05925e-06	0.119775	0.38	0.298	0.0350197
Ptprm	2.08013e-06	0.116725	0.307	0.23	0.0353746
Itgam	2.15598e-06	0.103994	0.28	0.205	0.0366647
Rbpj	2.29674e-06	-0.177849	0.097	0.16	0.0390583
P3h2	2.58137e-06	0.109383	0.272	0.199	0.0438988
Osbpl8	3.3323e-06	-0.146304	0.173	0.242	0.0566691
Rptor	4.38727e-06	0.118673	0.309	0.237	0.0746098
Vps13c	4.96663e-06	-0.112238	0.152	0.222	0.0844625
Chchd2	5.36895e-06	0.102223	0.237	0.17	0.0913044
Gm50035	5.64111e-06	0.112003	0.332	0.257	0.0959328
Arhgap45	5.97397e-06	0.102562	0.527	0.434	0.101593
Ints6l	6.81047e-06	0.107401	0.28	0.21	0.115819
Stat1	9.78879e-06	-0.103342	0.082	0.138	0.166468
Arhgap24	1.09974e-05	-0.126446	0.242	0.318	0.187021
Rap1gds1	1.20294e-05	0.115532	0.476	0.397	0.204572
Ascc3	1.21747e-05	-0.113977	0.176	0.246	0.207042
Ccnd3	1.58722e-05	0.106821	0.449	0.364	0.269923
Srsf5	1.60398e-05	0.103721	0.251	0.187	0.272773
Slc12a6	1.68915e-05	0.114762	0.357	0.288	0.287257
Rgs10	1.87287e-05	0.102839	0.244	0.182	0.318501
Gm2629	2.07851e-05	0.101755	0.46	0.382	0.353471
Dleu2	2.2624e-05	0.121613	0.609	0.533	0.384745
Otulin	2.33614e-05	-0.117751	0.111	0.169	0.397283
Foxn3	2.49073e-05	0.129079	0.57	0.491	0.423573
Atp1b1	2.6863e-05	0.109985	0.336	0.267	0.456832
Slc8a1	2.92257e-05	0.114805	0.725	0.664	0.497013
Mgat4a	3.1202e-05	0.104659	0.286	0.221	0.530622
Rnf216	3.17319e-05	0.110594	0.381	0.307	0.539633
Pcdh9	3.52226e-05	-0.194237	0.106	0.161	0.598996
Ankrd44	3.69966e-05	0.122857	0.427	0.356	0.629164
Lrrc4	4.03788e-05	-0.107668	0.189	0.256	0.686681
Calm1	4.06001e-05	0.112003	0.501	0.427	0.690446
Ikzf1	4.0899e-05	0.112783	0.505	0.429	0.695528
Ifitm10	4.10417e-05	0.131913	0.494	0.419	0.697955
Irak2	4.65989e-05	-0.118859	0.238	0.307	0.792461
Ldlrad4	6.18546e-05	0.101451	0.652	0.579	1
Susd6	6.85654e-05	-0.104432	0.169	0.23	1
Anapc15	7.28644e-05	-0.100989	0.203	0.269	1
Parp14	9.30054e-05	-0.105591	0.097	0.148	1
Ophn1	0.000101498	0.103636	0.543	0.476	1
Ctsd	0.000112669	-0.106359	0.212	0.275	1
Nrg3	0.000161848	-0.170814	0.075	0.121	1
Myo1f	0.00019287	-0.115477	0.385	0.452	1
Mctp1	0.000220333	-0.1503	0.243	0.297	1
Rreb1	0.000511602	0.102417	0.568	0.51	1
Cadm2	0.000726822	-0.116321	0.081	0.121	1
Kcnip4	0.000748753	-0.1734	0.106	0.15	1
Dlg2	0.00106015	-0.143532	0.075	0.113	1
Fyb	0.00155859	-0.120439	0.52	0.566	1
Gm2245	0.0023995	-0.120409	0.316	0.359	1
Gab2	0.00318667	-0.112926	0.523	0.56	1
Gm37240	0.00340126	-0.102137	0.353	0.4	1
Tenm2	0.0113091	-0.110569	0.073	0.101	1
Rbfox1	0.0149678	-0.130187	0.098	0.128	1
Nrxn3	0.0191755	-0.133311	0.09	0.117	1
Ptprd	0.0214336	-0.140402	0.109	0.137	1
Opcml	0.0253232	-0.116102	0.084	0.11	1
Snhg11	0.108932	-0.137868	0.242	0.266	1
Lsamp	0.428625	-0.108325	0.196	0.18	1
Meg3	0.658995	-0.127732	0.194	0.197	1

## Sheet: S5d_DEGenes_MG_Cluster8vsOthers
gene	p_val	avg_log2FC	pct.1	pct.2	p_val_adj
Atp6v0d2	0	1.04963	0.539	0.009	0
Gpnmb	0	1.39313	0.669	0.014	0
Mamdc2	1.09584e-197	0.68439	0.328	0.014	1.86358e-193
Igf1	4.69884e-176	0.782011	0.515	0.06	7.99084e-172
Spp1	9.7322e-152	0.573306	0.352	0.028	1.65506e-147
Myof	9.27431e-147	0.373856	0.283	0.016	1.57719e-142
Adam33	6.53049e-132	0.41482	0.274	0.018	1.11057e-127
Sash1	2.81543e-131	0.4929	0.364	0.037	4.78793e-127
Lgals3	5.3284e-115	0.361247	0.259	0.019	9.06148e-111
Dkk2	9.47142e-114	0.367288	0.214	0.011	1.61071e-109
Ahnak2	4.77778e-108	0.258616	0.193	0.009	8.1251e-104
Lilr4b	7.53749e-108	0.386338	0.244	0.018	1.28182e-103
Msr1	3.34687e-104	0.31246	0.214	0.013	5.69169e-100
Lilrb4a	8.68174e-93	0.625868	0.527	0.121	1.47642e-88
Apobec1	3.95606e-92	0.834891	0.747	0.262	6.72767e-88
Gm50445	2.28326e-86	0.202203	0.13	0.004	3.88291e-82
Mdfic	9.83108e-83	0.472391	0.389	0.072	1.67187e-78
Ddhd1	2.24805e-82	0.563326	0.446	0.098	3.82304e-78
Bcar3	1.52224e-76	0.459087	0.386	0.076	2.58872e-72
Ms4a7	2.63074e-76	0.319842	0.235	0.027	4.47383e-72
Colec12	1.84672e-75	0.637615	0.464	0.112	3.14053e-71
Lyst	1.8973e-71	0.710447	0.702	0.274	3.22656e-67
Fmn1	5.65876e-65	0.536663	0.512	0.152	9.62329e-61
Fam20c	1.98978e-64	0.340438	0.268	0.043	3.38381e-60
Fnip2	2.16331e-64	0.683562	0.645	0.247	3.67892e-60
Flt1	1.14948e-63	0.392632	0.316	0.06	1.9548e-59
Csmd3	7.04904e-63	-1.15043	0.136	0.632	1.19876e-58
Plau	3.70747e-60	0.183484	0.145	0.012	6.30492e-56
Rftn1	7.08591e-59	0.497924	0.542	0.178	1.20503e-54
Eepd1	2.28153e-58	0.348341	0.313	0.064	3.87998e-54
Myo5a	3.31408e-57	0.591252	0.633	0.255	5.63592e-53
Alcam	2.08447e-56	0.450353	0.328	0.073	3.54485e-52
Arhgap24	2.04714e-55	0.694971	0.681	0.318	3.48137e-51
Capn15	4.53676e-55	0.332509	0.301	0.063	7.71521e-51
Apbb2	9.27739e-55	0.631117	0.768	0.37	1.57771e-50
Osbpl8	9.43927e-53	0.552377	0.605	0.242	1.60524e-48
Kynu	9.7216e-53	0.266999	0.193	0.027	1.65326e-48
Gm42836	3.4254e-52	0.250013	0.175	0.022	5.82523e-48
Neat1	7.56575e-52	0.522405	0.512	0.182	1.28663e-47
Sh3pxd2b	3.11627e-51	0.259512	0.214	0.034	5.29953e-47
Ikbke	3.2026e-50	0.191778	0.163	0.019	5.44633e-46
Xylt1	1.50952e-49	0.425287	0.41	0.12	2.5671e-45
Gm15261	7.58406e-49	0.190124	0.114	0.009	1.28974e-44
Iqsec1	3.2845e-48	0.261603	0.229	0.041	5.58562e-44
Gas7	2.54731e-47	0.444446	0.392	0.116	4.33196e-43
Plin2	9.96555e-46	0.238216	0.199	0.033	1.69474e-41
Lyz2	8.03188e-44	0.265141	0.214	0.04	1.3659e-39
Ankrd55	3.12686e-43	0.168298	0.123	0.013	5.31754e-39
Trpc4	3.29143e-43	0.30202	0.226	0.045	5.59741e-39
Ctsb	4.16482e-41	0.479808	0.548	0.23	7.08269e-37
Plxnc1	8.37185e-41	0.198501	0.157	0.023	1.42372e-36
Hpse	1.38849e-40	0.203896	0.166	0.026	2.36127e-36
Prkg1	1.45656e-40	0.508455	0.437	0.156	2.47703e-36
Ldlrad3	4.78983e-38	0.175818	0.151	0.023	8.14559e-34
Iqgap1	1.08491e-37	0.239356	0.205	0.042	1.84499e-33
Plekhm2	3.58796e-37	0.401544	0.452	0.175	6.10169e-33
Slc38a6	2.06896e-36	0.311168	0.34	0.106	3.51847e-32
Zranb3	3.83252e-36	0.129517	0.102	0.011	6.51759e-32
Fat3	9.79692e-36	0.496317	0.434	0.169	1.66606e-31
Myo1e	2.32081e-35	0.62443	0.575	0.273	3.94677e-31
Adgb	3.2637e-35	0.199965	0.172	0.032	5.55024e-31
Ercc6	5.39795e-35	0.206738	0.193	0.04	9.17975e-31
Gm15283	1.17259e-34	0.436934	0.53	0.234	1.99411e-30
Fam219a	4.70391e-34	0.322507	0.346	0.115	7.99948e-30
Gyg	8.90079e-34	0.129617	0.108	0.013	1.51367e-29
Kif13b	1.751e-33	0.400712	0.488	0.211	2.97775e-29
Zfp704	3.71694e-33	0.324195	0.313	0.1	6.32103e-29
Tenm4	6.22823e-33	0.231519	0.172	0.034	1.05917e-28
Gpr137b	9.27637e-33	0.252312	0.238	0.062	1.57754e-28
Peak1	9.43515e-33	0.356	0.352	0.123	1.60454e-28
Malat1	6.51378e-32	0.274153	1	1	1.10773e-27
Cpeb1	8.91764e-32	0.186942	0.154	0.028	1.51653e-27
Pid1	8.50655e-31	0.601548	0.533	0.27	1.44662e-26
Xdh	1.17307e-30	0.164812	0.123	0.019	1.99493e-26
Gm12474	1.24233e-30	0.154292	0.117	0.017	2.1127e-26
Gng12	2.49065e-30	0.343945	0.38	0.145	4.2356e-26
Rap2a	3.66152e-30	0.266382	0.262	0.077	6.22678e-26
Rusc2	4.20061e-30	0.180031	0.169	0.035	7.14356e-26
Trps1	9.45734e-30	0.37172	0.407	0.163	1.60831e-25
Arap2	2.18961e-29	0.257694	0.211	0.055	3.72365e-25
Lrp12	3.2288e-29	0.224776	0.22	0.058	5.4909e-25
Atf3	4.38217e-29	0.150177	0.117	0.018	7.45232e-25
Gas2l3	7.13999e-29	0.223656	0.193	0.047	1.21423e-24
Litaf	5.98384e-28	0.303867	0.292	0.099	1.01761e-23
Nav3	1.18538e-27	-0.705313	0.271	0.559	2.01585e-23
Cybb	1.99364e-27	0.231504	0.175	0.041	3.39039e-23
Vps13c	2.59355e-27	0.364513	0.476	0.222	4.41058e-23
Rbm47	7.84501e-27	0.365396	0.53	0.265	1.33412e-22
Cd84	9.4724e-27	0.424265	0.614	0.346	1.61088e-22
Trerf1	1.82683e-26	0.160118	0.139	0.027	3.10671e-22
Cacna1a	2.17741e-26	0.40429	0.572	0.308	3.7029e-22
Rnf149	8.59603e-26	0.203582	0.196	0.052	1.46184e-21
5033421B08Rik	1.33185e-25	0.187358	0.157	0.035	2.26494e-21
Abca1	2.17399e-25	0.455675	0.684	0.434	3.6971e-21
Tecpr1	2.29582e-25	0.199385	0.19	0.05	3.90427e-21
Ftl1	3.29568e-25	0.262406	0.316	0.118	5.60463e-21
Rgs1	4.28252e-25	0.175104	0.139	0.029	7.28285e-21
Dmxl2	7.32368e-25	0.198163	0.196	0.053	1.24546e-20
Gm42418	1.27506e-24	-0.593564	0.895	0.934	2.16836e-20
Rab7b	1.79776e-24	0.166402	0.142	0.03	3.05727e-20
Lipa	2.41795e-24	0.213832	0.169	0.042	4.11197e-20
Fblim1	2.85937e-24	0.196941	0.193	0.053	4.86265e-20
Mctp1	3.38015e-24	0.386688	0.557	0.297	5.74828e-20
Cd300lf	3.70503e-24	0.296243	0.307	0.117	6.30078e-20
Arhgap10	4.94303e-24	0.14639	0.117	0.022	8.40612e-20
Fgf13	5.96964e-24	0.49764	0.657	0.389	1.0152e-19
Tanc2	1.74603e-23	-0.562127	0.521	0.733	2.96931e-19
Cd300lb	1.94473e-23	0.127707	0.114	0.021	3.30722e-19
Soat1	4.65337e-23	0.271676	0.289	0.108	7.91353e-19
Slc3a2	6.13295e-23	0.229157	0.268	0.095	1.04297e-18
P2rx4	1.37932e-22	0.304075	0.413	0.191	2.34567e-18
Cerk	1.48624e-22	0.323125	0.494	0.253	2.52749e-18
Tent5c	5.70738e-22	0.196039	0.208	0.064	9.70597e-18
Sat1	9.12586e-22	0.42711	0.623	0.394	1.55194e-17
Olfr111	1.64064e-21	0.285744	0.298	0.119	2.79007e-17
Grm3	1.75855e-21	0.248983	0.178	0.051	2.99058e-17
Mfsd12	2.17494e-21	0.140343	0.117	0.024	3.69871e-17
Abr	5.126e-21	0.331671	0.464	0.239	8.71727e-17
Fabp5	6.55902e-21	0.205563	0.214	0.07	1.11543e-16
Rell1	7.00023e-21	0.133573	0.114	0.024	1.19046e-16
Fnip1	7.25572e-21	0.322027	0.488	0.26	1.23391e-16
Aplp2	1.13305e-20	0.2422	0.319	0.132	1.92687e-16
Sgk1	1.75542e-20	0.213455	0.241	0.086	2.98526e-16
Aig1	2.16844e-20	0.253291	0.328	0.14	3.68766e-16
Lpl	3.14061e-20	0.235647	0.184	0.056	5.34092e-16
Dscam	3.70058e-20	0.170438	0.13	0.03	6.29321e-16
4930533B01Rik	4.05037e-20	0.151997	0.139	0.034	6.88805e-16
Znrf3	5.78332e-20	0.239691	0.262	0.101	9.83511e-16
Hif1a	6.14232e-20	0.317129	0.377	0.178	1.04456e-15
Xist	6.65046e-20	-0.578084	0.066	0.302	1.13098e-15
Anxa4	2.4138e-19	0.134774	0.127	0.03	4.1049e-15
Ttyh2	3.62809e-19	0.134774	0.127	0.03	6.16993e-15
Mical2	5.26835e-19	0.132183	0.123	0.029	8.95936e-15
Arhgap25	1.21755e-18	0.301917	0.398	0.199	2.07056e-14
Fcgr2b	1.73338e-18	0.197694	0.232	0.085	2.94778e-14
Sntb2	2.61572e-18	0.16795	0.151	0.043	4.44829e-14
Agap1	4.29826e-18	0.177306	0.184	0.06	7.30963e-14
Etl4	4.48286e-18	0.299742	0.343	0.159	7.62354e-14
Ctnnb1	5.12496e-18	0.194191	0.217	0.078	8.71551e-14
Gab3	1.1925e-17	0.186957	0.223	0.082	2.02797e-13
Atg7	1.56348e-17	0.194355	0.223	0.083	2.65885e-13
Snx24	1.63754e-17	0.32161	0.572	0.348	2.7848e-13
Gnaq	1.77364e-17	0.350979	0.623	0.416	3.01626e-13
Reps2	2.46169e-17	0.159032	0.16	0.049	4.18635e-13
Bcl2	2.89495e-17	0.1758	0.238	0.091	4.92315e-13
Itsn1	3.53636e-17	0.156893	0.196	0.067	6.01393e-13
Nfe2l2	3.98943e-17	0.237454	0.31	0.141	6.78443e-13
Afdn	5.08798e-17	0.161557	0.181	0.06	8.65261e-13
Cipc	5.51622e-17	0.119344	0.12	0.031	9.38089e-13
Nagk	6.60825e-17	0.169713	0.208	0.075	1.1238e-12
Aopep	6.79952e-17	0.276882	0.38	0.192	1.15633e-12
Atp8a2	7.31446e-17	-0.353807	0.105	0.319	1.2439e-12
Rabep1	7.47399e-17	0.24923	0.419	0.217	1.27103e-12
Cpq	7.58698e-17	0.184218	0.202	0.072	1.29024e-12
Galc	9.06797e-17	0.162455	0.175	0.058	1.5421e-12
Galnt7	9.26941e-17	0.240591	0.337	0.16	1.57636e-12
Acaca	9.52044e-17	0.27777	0.389	0.198	1.61905e-12
Large1	1.4403e-16	0.341172	0.569	0.368	2.44937e-12
Dgkz	1.63595e-16	0.248677	0.349	0.171	2.78209e-12
Cd274	2.07766e-16	0.139355	0.145	0.043	3.53326e-12
Sgms1	2.61308e-16	0.215992	0.274	0.119	4.44381e-12
Rad51b	3.37259e-16	0.324911	0.307	0.146	5.73542e-12
Coro1c	4.09025e-16	0.151848	0.187	0.065	6.95588e-12
Srgap2	4.39802e-16	-0.438004	0.509	0.687	7.47927e-12
Lonrf3	4.55564e-16	0.16092	0.169	0.056	7.74733e-12
Axl	5.13699e-16	0.178831	0.214	0.081	8.73596e-12
Tlk1	6.63664e-16	0.236288	0.292	0.134	1.12863e-11
Fuca1	7.24076e-16	0.153728	0.19	0.068	1.23136e-11
Sh3bp2	1.08933e-15	0.176957	0.232	0.093	1.85252e-11
Gm37240	1.18415e-15	0.324581	0.611	0.4	2.01377e-11
Cnrip1	1.47445e-15	0.156221	0.148	0.046	2.50745e-11
Plxdc2	1.52181e-15	-0.450243	0.681	0.809	2.58798e-11
B4galt5	1.5344e-15	0.124268	0.12	0.033	2.60941e-11
Samd4	1.58528e-15	0.13868	0.117	0.032	2.69593e-11
A930007I19Rik	1.73517e-15	0.187553	0.193	0.071	2.95084e-11
Rai14	2.39844e-15	0.191967	0.247	0.104	4.07878e-11
Nceh1	2.50828e-15	0.186462	0.214	0.084	4.26559e-11
Rab40c	2.79215e-15	0.195799	0.241	0.101	4.74832e-11
Itgax	3.70517e-15	0.152113	0.139	0.042	6.30101e-11
Dab2	4.98515e-15	0.124114	0.169	0.057	8.47775e-11
Atp6v1a	6.08417e-15	0.207379	0.253	0.11	1.03467e-10
Syne1	7.77666e-15	0.20657	0.19	0.072	1.3225e-10
Fbxl17	8.36177e-15	0.34065	0.539	0.349	1.422e-10
Cnot4	1.01139e-14	0.26557	0.446	0.258	1.71997e-10
Gm37168	1.16057e-14	0.120528	0.12	0.034	1.97367e-10
C3ar1	1.73828e-14	0.122825	0.123	0.036	2.95613e-10
Atp6v1b2	1.80724e-14	0.2121	0.307	0.149	3.07339e-10
Nmnat3	1.96665e-14	0.117338	0.108	0.029	3.34449e-10
Nrp1	2.19454e-14	0.273634	0.455	0.265	3.73204e-10
Dtnbp1	2.22201e-14	0.214997	0.313	0.154	3.77875e-10
Cdk14	2.22327e-14	0.256548	0.389	0.209	3.78089e-10
Cd63	3.24734e-14	0.176909	0.232	0.098	5.52243e-10
Csf2ra	3.57428e-14	0.227486	0.343	0.177	6.07843e-10
Tmem87b	3.70034e-14	0.173688	0.241	0.104	6.29279e-10
Cacnb4	4.3353e-14	0.178463	0.169	0.061	7.37262e-10
Slc15a3	4.36265e-14	0.125641	0.133	0.041	7.41912e-10
Clcn7	4.36725e-14	0.125332	0.136	0.043	7.42695e-10
Hnrnpll	4.45451e-14	0.146718	0.154	0.052	7.57534e-10
Akap10	5.34706e-14	0.219345	0.392	0.21	9.0932e-10
Siglech	6.64609e-14	-0.264691	0.036	0.203	1.13023e-09
Optn	8.05875e-14	0.112674	0.102	0.027	1.37047e-09
Nav1	8.46969e-14	0.174669	0.211	0.087	1.44036e-09
Igf1r	9.24609e-14	0.197329	0.283	0.133	1.57239e-09
Pde3b	1.09046e-13	-0.371942	0.274	0.459	1.85443e-09
Cep350	1.27221e-13	0.200782	0.277	0.131	2.16352e-09
Sgpl1	1.49331e-13	0.162926	0.226	0.096	2.53953e-09
Mycbp	1.53016e-13	0.177594	0.214	0.09	2.6022e-09
Dnmt3a	1.57984e-13	0.295206	0.455	0.277	2.68667e-09
Dusp3	1.64052e-13	0.149649	0.169	0.062	2.78987e-09
Arhgap15	2.39936e-13	0.20839	0.395	0.211	4.08034e-09
Atp6v0a1	2.57255e-13	0.258435	0.416	0.239	4.37489e-09
Itpkb	3.00327e-13	0.203579	0.286	0.14	5.10736e-09
Slc6a6	3.15981e-13	0.215115	0.316	0.162	5.37357e-09
Slc23a2	3.52375e-13	0.190028	0.268	0.127	5.99249e-09
Lrmda	3.7415e-13	0.303982	0.94	0.818	6.36279e-09
Csf1	3.95169e-13	0.213008	0.232	0.104	6.72024e-09
Gm16183	4.18862e-13	0.129936	0.151	0.053	7.12316e-09
Tbc1d4	4.40174e-13	0.165236	0.184	0.072	7.4856e-09
Plcl1	4.67432e-13	-0.382004	0.337	0.516	7.94915e-09
Fgd4	5.27595e-13	0.191668	0.271	0.129	8.97228e-09
Prkn	6.6436e-13	0.260676	0.446	0.266	1.12981e-08
Gm13391	6.70753e-13	0.118973	0.117	0.036	1.14068e-08
Bcl2l11	6.82341e-13	0.118662	0.117	0.036	1.16039e-08
Rnf150	6.97916e-13	0.162352	0.211	0.089	1.18688e-08
Atp7a	8.36338e-13	0.185793	0.274	0.131	1.42228e-08
Cpeb2	8.74874e-13	0.196909	0.28	0.136	1.48781e-08
Rnf121	1.03281e-12	0.151143	0.181	0.071	1.7564e-08
Lhfpl2	1.22729e-12	0.231312	0.452	0.272	2.08714e-08
Mfhas1	1.44314e-12	0.188024	0.229	0.103	2.45421e-08
Pnpla7	1.7917e-12	0.252198	0.515	0.33	3.04697e-08
Ralgapa2	1.88315e-12	0.166144	0.208	0.089	3.20248e-08
Tmem163	2.14533e-12	0.116488	0.108	0.032	3.64834e-08
Ap3s1	2.29863e-12	0.131824	0.166	0.063	3.90905e-08
Gm48383	2.48279e-12	0.122086	0.111	0.034	4.22223e-08
Gk	2.66655e-12	0.107977	0.123	0.04	4.53474e-08
Gcnt2	2.73878e-12	0.178294	0.184	0.076	4.65756e-08
Man1c1	2.80206e-12	0.218137	0.389	0.222	4.76519e-08
Mgll	2.94873e-12	0.198904	0.163	0.063	5.01461e-08
Apaf1	3.03796e-12	0.134933	0.166	0.064	5.16635e-08
Itga4	3.11204e-12	0.106747	0.12	0.038	5.29233e-08
Gm10790	3.29023e-12	-0.264805	0.084	0.251	5.59537e-08
Rab3gap2	3.6805e-12	0.127801	0.154	0.057	6.25906e-08
Bach2os	3.7759e-12	0.106421	0.114	0.036	6.42129e-08
Map4k3	4.47832e-12	0.208042	0.271	0.135	7.61584e-08
Cyth1	4.75529e-12	0.141019	0.178	0.072	8.08684e-08
Arid5b	5.54205e-12	0.262143	0.47	0.292	9.4248e-08
Lpp	6.65578e-12	0.208666	0.304	0.159	1.13188e-07
Npc1	7.82388e-12	0.153333	0.196	0.084	1.33053e-07
Gm50035	7.85238e-12	-0.252698	0.09	0.257	1.33538e-07
Bcl2l1	1.06137e-11	0.21732	0.325	0.177	1.80497e-07
Ric1	1.27198e-11	0.130758	0.142	0.052	2.16312e-07
Atp6v0d1	1.3319e-11	0.167606	0.22	0.101	2.26503e-07
Plekhm3	1.52083e-11	0.194832	0.319	0.172	2.58633e-07
Bhlhe41	1.6116e-11	0.130313	0.166	0.066	2.74069e-07
Sdcbp	1.7077e-11	0.193	0.277	0.142	2.90411e-07
Pgap1	1.8134e-11	0.115517	0.123	0.042	3.08387e-07
Rasal2	2.28343e-11	0.190783	0.298	0.157	3.8832e-07
Nrp2	2.47124e-11	0.16242	0.232	0.109	4.20259e-07
Ctsa	2.85568e-11	0.152967	0.184	0.078	4.85636e-07
Myo9b	2.91344e-11	0.174542	0.328	0.178	4.95459e-07
Ctsd	3.21381e-11	0.223107	0.446	0.275	5.4654e-07
Numb	3.67367e-11	-0.321768	0.241	0.41	6.24745e-07
Pkib	3.72669e-11	0.147976	0.166	0.067	6.33761e-07
AU020206	4.41011e-11	0.215644	0.434	0.266	7.49983e-07
R3hdm1	4.84284e-11	0.217569	0.34	0.193	8.23573e-07
Slc35f6	5.14453e-11	0.103149	0.111	0.037	8.74878e-07
Anapc15	5.72988e-11	0.250926	0.431	0.269	9.74424e-07
Gns	5.94438e-11	0.232061	0.401	0.242	1.0109e-06
Cd48	6.07134e-11	0.185462	0.22	0.105	1.03249e-06
Gm32250	6.11638e-11	0.130452	0.139	0.052	1.04015e-06
Ifi207	6.43676e-11	0.127397	0.172	0.071	1.09464e-06
Pvt1	6.4923e-11	0.248176	0.47	0.308	1.10408e-06
Pced1b	6.77675e-11	0.123013	0.142	0.054	1.15245e-06
Pde4d	9.42223e-11	0.207575	0.256	0.131	1.60234e-06
Cd244a	9.51787e-11	0.136077	0.166	0.069	1.61861e-06
Apod	9.98037e-11	0.220278	0.401	0.244	1.69726e-06
Tbxas1	1.13616e-10	0.233141	0.53	0.354	1.93215e-06
Lrrc4	1.24029e-10	0.222376	0.413	0.256	2.10924e-06
Tnik	1.24677e-10	0.10396	0.12	0.042	2.12025e-06
Ssh2	1.31585e-10	-0.320547	0.413	0.567	2.23773e-06
Eea1	1.32575e-10	0.154732	0.211	0.099	2.25457e-06
Nek6	1.55782e-10	0.154965	0.202	0.093	2.64923e-06
Mef2c	1.91075e-10	-0.384234	0.497	0.614	3.24943e-06
Grb2	1.92039e-10	0.201118	0.352	0.206	3.26581e-06
Lpar6	2.28375e-10	0.123542	0.148	0.059	3.88375e-06
Clic4	2.37722e-10	0.128626	0.12	0.043	4.04269e-06
Atxn1	2.42362e-10	0.20724	0.358	0.21	4.1216e-06
Gm35188	2.43861e-10	-0.325605	0.349	0.525	4.1471e-06
Cd300a	2.47245e-10	0.145467	0.16	0.067	4.20465e-06
Usp12	2.83476e-10	0.195457	0.355	0.209	4.82078e-06
Myo1f	3.29128e-10	0.235609	0.62	0.452	5.59715e-06
Ralgapa1	4.00269e-10	0.186249	0.298	0.165	6.80697e-06
Bcl2a1b	4.06509e-10	0.131371	0.175	0.076	6.91309e-06
Gnptab	4.37867e-10	0.14673	0.181	0.081	7.44637e-06
Ccny	4.79256e-10	0.187431	0.289	0.158	8.15022e-06
Gpr183	4.90822e-10	0.164445	0.226	0.112	8.34692e-06
Mbnl2	5.02176e-10	0.231197	0.44	0.288	8.54e-06
2210408F21Rik	5.1254e-10	0.11653	0.13	0.049	8.71625e-06
Babam2	5.53138e-10	0.219041	0.334	0.197	9.40667e-06
Tmlhe	5.90848e-10	0.108131	0.117	0.042	1.0048e-05
Abcg1	5.95691e-10	0.182203	0.25	0.13	1.01303e-05
Cebpb	6.00686e-10	0.10767	0.127	0.048	1.02153e-05
Grik2	6.02449e-10	0.114823	0.157	0.065	1.02453e-05
Rassf8	6.63058e-10	0.122213	0.139	0.055	1.1276e-05
St3gal6	6.68232e-10	-0.21431	0.072	0.214	1.1364e-05
Ddx31	7.08324e-10	0.138233	0.193	0.089	1.20457e-05
Kpna4	7.27598e-10	0.192387	0.386	0.235	1.23735e-05
Nktr	8.51092e-10	0.171978	0.355	0.21	1.44737e-05
Ank	9.98983e-10	0.262385	0.313	0.184	1.69887e-05
Nsmce2	1.04491e-09	0.19561	0.322	0.188	1.77697e-05
Dennd4a	1.15964e-09	-0.322487	0.334	0.482	1.97209e-05
Psmc6	1.2369e-09	0.13997	0.211	0.103	2.10348e-05
Tmcc1	1.3601e-09	0.202182	0.395	0.245	2.31298e-05
Clk4	1.37736e-09	0.152473	0.217	0.108	2.34234e-05
Uhrf1bp1l	1.53562e-09	0.113499	0.123	0.047	2.61147e-05
Ddi2	1.55776e-09	0.165905	0.259	0.138	2.64913e-05
P2ry12	1.62398e-09	-0.232317	0.142	0.295	2.76174e-05
Crebbp	1.63853e-09	0.179376	0.386	0.237	2.78649e-05
Paxbp1	1.66891e-09	0.165899	0.256	0.136	2.83815e-05
Sirpa	1.6775e-09	0.188784	0.503	0.333	2.85276e-05
Hspa9	1.6842e-09	0.118334	0.157	0.067	2.86415e-05
Ttr	2.20063e-09	0.195151	0.741	0.557	3.7424e-05
Ms4a6c	2.3262e-09	0.109816	0.12	0.046	3.95593e-05
Taok3	2.61801e-09	0.178265	0.31	0.18	4.45218e-05
Tns3	2.636e-09	0.21193	0.503	0.342	4.48278e-05
Fmnl2	2.80147e-09	0.202247	0.383	0.237	4.76417e-05
Gm42962	2.80964e-09	0.170982	0.244	0.129	4.77807e-05
C9orf72	3.09078e-09	0.126502	0.172	0.078	5.25618e-05
Ctsz	3.78183e-09	0.190238	0.289	0.166	6.43138e-05
Slc8a1	4.50463e-09	0.243987	0.783	0.664	7.66057e-05
Rasa1	4.76397e-09	0.1808	0.316	0.186	8.10161e-05
Gm46367	5.07168e-09	-0.240181	0.139	0.283	8.62489e-05
Frrs1	5.48522e-09	0.166222	0.313	0.182	9.32816e-05
Nol4l	5.57417e-09	0.158936	0.211	0.106	9.47943e-05
Strn	5.89335e-09	0.112647	0.151	0.065	0.000100222
H3f3b	5.95914e-09	0.178276	0.361	0.223	0.000101341
Ptpre	6.00073e-09	0.168414	0.259	0.143	0.000102048
Ccdc88a	6.20405e-09	0.177689	0.238	0.127	0.000105506
Dapk1	6.29607e-09	0.123902	0.16	0.071	0.000107071
Ptprm	6.65043e-09	0.180473	0.373	0.23	0.000113097
Lrrc8d	8.30452e-09	0.148881	0.268	0.148	0.000141227
Kcnq1ot1	8.9766e-09	0.161111	0.238	0.127	0.000152656
Nln	9.06498e-09	0.103818	0.117	0.046	0.000154159
Lcp1	9.5792e-09	0.175619	0.295	0.172	0.000162904
Akirin1	1.02232e-08	0.100041	0.136	0.057	0.000173855
Zmiz1	1.06321e-08	0.179048	0.383	0.242	0.00018081
Fggy	1.0791e-08	0.112324	0.157	0.07	0.000183512
Kansl1	1.11313e-08	0.213328	0.566	0.407	0.000189299
Ptprc	1.2473e-08	0.201247	0.636	0.472	0.000212116
Lrguk	1.30552e-08	0.126009	0.169	0.079	0.000222017
Fchsd2	1.32638e-08	-0.300488	0.217	0.356	0.000225564
Commd10	1.36726e-08	0.118758	0.151	0.067	0.000232516
Gab2	1.50896e-08	0.246866	0.708	0.56	0.000256613
Rab10	1.67992e-08	0.169987	0.298	0.175	0.000285687
Gm2629	1.71317e-08	-0.249522	0.238	0.382	0.000291342
hapoE-transgene	1.84147e-08	0.135973	0.205	0.104	0.00031316
Gnl3	1.85254e-08	0.108432	0.154	0.069	0.000315042
Tec	2.01787e-08	0.172296	0.322	0.195	0.00034316
Dennd1a	2.15762e-08	0.188849	0.392	0.253	0.000366925
Tnfsf8	2.21273e-08	0.13482	0.166	0.078	0.000376297
Mgat5	2.23377e-08	0.185832	0.389	0.252	0.000379875
Chchd3	2.24264e-08	0.138626	0.229	0.121	0.000381384
Akap13	2.25779e-08	0.181321	0.467	0.316	0.00038396
Morrbid	2.30344e-08	0.108285	0.12	0.049	0.000391724
P3h2	2.33658e-08	-0.191931	0.075	0.199	0.000397358
Scarb2	2.35142e-08	0.127594	0.202	0.102	0.000399883
Arfgef2	2.44299e-08	0.114424	0.151	0.068	0.000415456
A330023F24Rik	2.50552e-08	0.125815	0.172	0.082	0.000426089
Cx3cr1	2.62379e-08	-0.245144	0.211	0.352	0.000446202
Rab8b	2.91226e-08	0.181032	0.373	0.239	0.000495258
Elmo1	2.95329e-08	-0.260198	0.449	0.596	0.000502236
Hnrnpu	3.30574e-08	0.148378	0.307	0.182	0.000562175
Tcirg1	3.55664e-08	0.145016	0.217	0.115	0.000604842
Rere	3.63137e-08	0.224933	0.509	0.377	0.000617551
Asah1	4.01169e-08	0.142836	0.226	0.122	0.000682229
Hpcal1	4.71192e-08	0.108889	0.139	0.061	0.000801308
Rufy3	4.85966e-08	0.133159	0.229	0.124	0.000826434
Gm20275	4.94852e-08	0.178019	0.386	0.248	0.000841545
Lamp2	5.36408e-08	0.196632	0.352	0.226	0.000912216
Snx10	5.422e-08	0.135373	0.235	0.128	0.000922066
Rttn	5.74152e-08	0.103089	0.127	0.054	0.000976403
Lrp1	6.00631e-08	0.161762	0.325	0.2	0.00102143
Nrros	6.19613e-08	0.171139	0.268	0.156	0.00105371
Hmgcl	6.38172e-08	0.102675	0.139	0.061	0.00108527
Cacnb2	6.42778e-08	-0.186171	0.057	0.171	0.00109311
Vps13d	6.60103e-08	0.141859	0.217	0.116	0.00112257
8030442B05Rik	7.02231e-08	-0.160252	0.027	0.126	0.00119421
Rassf3	7.41102e-08	0.149207	0.331	0.203	0.00126032
Eya4	7.50095e-08	0.131516	0.208	0.109	0.00127561
Psap	7.79668e-08	0.190362	0.361	0.233	0.0013259
Abca9	8.27319e-08	-0.171026	0.054	0.164	0.00140694
Calm1	8.59893e-08	-0.266055	0.295	0.427	0.00146233
Gna13	8.75435e-08	0.126911	0.187	0.095	0.00148877
Cdkal1	8.88256e-08	0.162408	0.352	0.224	0.00151057
1810026B05Rik	8.89517e-08	0.121601	0.184	0.093	0.00151271
Cdip1	9.18248e-08	0.111479	0.196	0.101	0.00156157
AY036118	9.22893e-08	-0.275695	0.346	0.476	0.00156947
Dennd4c	9.27665e-08	0.119779	0.172	0.085	0.00157759
Prkca	9.67033e-08	-0.180568	0.081	0.201	0.00164454
Tyrobp	9.67791e-08	0.131229	0.211	0.112	0.00164583
Tbc1d22a	9.90124e-08	0.151451	0.328	0.203	0.0016838
Elf2	9.99221e-08	0.143123	0.268	0.156	0.00169928
Arhgap26	1.03004e-07	0.124756	0.175	0.087	0.00175169
Cdk8	1.05881e-07	0.16341	0.346	0.221	0.00180061
Mcl1	1.08209e-07	0.131901	0.181	0.092	0.00184019
Cep83	1.11177e-07	0.121348	0.145	0.067	0.00189067
Fgd2	1.1228e-07	-0.189736	0.108	0.233	0.00190943
Cdc42se2	1.13244e-07	0.128437	0.235	0.13	0.00192583
Dnajc13	1.23136e-07	0.14217	0.247	0.14	0.00209405
Cers6	1.26468e-07	0.162126	0.271	0.16	0.00215071
Plekha1	1.26664e-07	0.141606	0.283	0.167	0.00215405
Lamp1	1.28879e-07	0.138274	0.226	0.125	0.00219171
Ecpas	1.47626e-07	0.151264	0.292	0.177	0.00251053
Etf1	1.51297e-07	0.105545	0.133	0.059	0.00257297
March3	1.53972e-07	0.142641	0.259	0.147	0.00261844
Dock4	1.62708e-07	-0.278047	0.575	0.661	0.00276701
Zeb2	1.63523e-07	0.226269	0.81	0.708	0.00278088
Oxr1	1.6528e-07	0.188213	0.398	0.268	0.00281075
Serinc3	1.69992e-07	-0.196063	0.151	0.28	0.00289088
Bmpr2	1.79539e-07	0.134729	0.262	0.152	0.00305325
Chst11	1.8655e-07	0.145685	0.238	0.134	0.00317247
Hipk2	1.86894e-07	0.146435	0.259	0.152	0.00317832
Cd200r1	2.05408e-07	0.113883	0.13	0.058	0.00349316
E230029C05Rik	2.11247e-07	-0.24822	0.262	0.392	0.00359246
Phf20l1	2.15591e-07	0.158482	0.304	0.189	0.00366634
Eif4a1	2.19094e-07	0.126122	0.178	0.091	0.0037259
Atp13a2	2.59723e-07	0.100478	0.123	0.055	0.00441685
Hsd17b12	2.61721e-07	0.10143	0.13	0.058	0.00445083
Ankrd12	2.6368e-07	0.18423	0.346	0.228	0.00448414
Slc11a1	2.77859e-07	0.117708	0.169	0.085	0.00472527
4930405A10Rik	2.81431e-07	0.117611	0.181	0.093	0.00478602
Ranbp9	2.83146e-07	0.153016	0.247	0.145	0.00481518
Col4a3bp	2.95113e-07	0.110061	0.163	0.081	0.00501869
Rcor1	3.24063e-07	0.131602	0.208	0.114	0.00551101
Scd2	3.34689e-07	0.126252	0.208	0.113	0.00569171
Socs6	3.41854e-07	0.102617	0.12	0.053	0.00581356
Golga4	3.44777e-07	0.11285	0.172	0.087	0.00586327
Gsap	3.50381e-07	0.158183	0.389	0.259	0.00595857
Tank	3.51783e-07	0.143621	0.247	0.143	0.00598243
Fbxw7	3.62794e-07	0.124313	0.238	0.136	0.00616968
Cpeb4	3.83093e-07	0.119425	0.172	0.088	0.00651487
Gm16541	3.87329e-07	0.11888	0.145	0.069	0.00658692
Vmp1	3.98924e-07	0.130734	0.25	0.146	0.00678409
Syk	4.27358e-07	0.118215	0.199	0.107	0.00726766
Blnk	4.55162e-07	0.173959	0.407	0.282	0.00774049
Dnajb14	4.61612e-07	0.116971	0.211	0.116	0.00785017
Tsix	5.07401e-07	-0.142117	0.021	0.107	0.00862886
Aff1	5.26153e-07	0.127013	0.193	0.104	0.00894776
Tmbim6	5.30161e-07	0.100936	0.154	0.076	0.00901591
Gpcpd1	5.56744e-07	0.1425	0.223	0.128	0.00946799
Prpf39	5.57058e-07	0.112985	0.175	0.091	0.00947332
Mast4	5.63376e-07	0.162579	0.313	0.201	0.00958077
Celf1	6.23375e-07	0.168726	0.401	0.276	0.0106011
Irak2	6.23689e-07	0.17625	0.437	0.307	0.0106065
E330020D12Rik	6.37738e-07	0.131373	0.241	0.14	0.0108454
Rab7	6.75353e-07	0.107109	0.187	0.099	0.0114851
Wipf1	6.75463e-07	0.165816	0.398	0.271	0.0114869
Arih1	6.97326e-07	0.163048	0.383	0.26	0.0118587
Ptpn1	7.01348e-07	0.158332	0.313	0.2	0.0119271
Wwox	7.0885e-07	0.186409	0.434	0.307	0.0120547
Ctsh	7.36697e-07	0.160512	0.274	0.17	0.0125283
Cryab	7.64949e-07	0.138558	0.214	0.121	0.0130087
Uty	8.05271e-07	0.113466	0.193	0.104	0.0136944
Fndc3b	8.83499e-07	0.129221	0.271	0.164	0.0150248
Trf	9.63481e-07	0.163196	0.265	0.164	0.016385
Fgfr2	9.67239e-07	0.199257	0.497	0.368	0.0164489
Rbms1	1.00404e-06	0.101306	0.16	0.081	0.0170748
Vps8	1.01619e-06	0.111357	0.175	0.092	0.0172813
Coro7	1.07242e-06	0.108281	0.145	0.071	0.0182375
Camk1d	1.23243e-06	-0.242841	0.506	0.612	0.0209587
Dram2	1.24402e-06	0.108858	0.19	0.103	0.0211558
Med12l	1.25465e-06	-0.167227	0.108	0.222	0.0213366
Plp1	1.27123e-06	0.148609	0.373	0.253	0.0216185
Rapgef5	1.34853e-06	-0.202101	0.238	0.366	0.022933
Sqstm1	1.61121e-06	0.115419	0.154	0.079	0.0274002
Spata5	1.63686e-06	0.106972	0.19	0.104	0.0278364
Kcnk13	1.66311e-06	0.154314	0.298	0.191	0.0282829
Fam193a	1.67377e-06	0.147171	0.274	0.172	0.0284641
Vti1a	1.76599e-06	0.153249	0.346	0.232	0.0300325
Zfyve26	1.78227e-06	0.102402	0.139	0.068	0.0303092
Prkch	1.78479e-06	0.113412	0.265	0.161	0.0303521
Ext1	1.78728e-06	0.129223	0.307	0.195	0.0303944
Map3k1	1.91801e-06	0.102922	0.157	0.081	0.0326176
Dock1	1.93675e-06	0.119436	0.217	0.125	0.0329364
Asap1	1.94687e-06	0.188981	0.605	0.473	0.0331085
3110082I17Rik	2.00161e-06	0.127224	0.268	0.165	0.0340393
Akr1a1	2.01513e-06	0.107702	0.205	0.115	0.0342694
Ccnh	2.02056e-06	0.104309	0.175	0.094	0.0343616
Snx1	2.02099e-06	0.1054	0.13	0.063	0.034369
Tmsb4x	2.02117e-06	-0.227947	0.47	0.58	0.034372
Snd1	2.10477e-06	0.136268	0.28	0.175	0.0357937
Ptbp3	2.10979e-06	0.155608	0.352	0.24	0.035879
Ankhd1	2.14146e-06	0.144478	0.322	0.212	0.0364176
Ccnd3	2.14581e-06	-0.215684	0.241	0.364	0.0364917
Slc24a3	2.26982e-06	-0.157305	0.078	0.179	0.0386005
Cck	2.33986e-06	-0.164909	0.093	0.197	0.0397917
Clint1	2.41102e-06	0.139889	0.37	0.251	0.0410018
Cmss1	2.41629e-06	-0.200338	0.325	0.457	0.0410915
Abcd2	2.48337e-06	0.133194	0.259	0.158	0.0422323
Xpr1	2.52687e-06	0.121749	0.223	0.131	0.0429719
Gm20528	2.58322e-06	0.134503	0.232	0.138	0.0439303
Tent2	2.62194e-06	0.133353	0.256	0.157	0.0445887
Abl2	2.68639e-06	0.134503	0.241	0.146	0.0456848
Gm12353	2.76969e-06	0.119606	0.205	0.117	0.0471013
Phyhd1	2.78106e-06	-0.177842	0.157	0.272	0.0472947
Fars2	2.78699e-06	0.124359	0.25	0.152	0.0473955
Sec24a	2.81298e-06	0.101163	0.13	0.063	0.0478376
Maml2	3.24004e-06	0.158244	0.482	0.351	0.0551002
Eri3	3.4217e-06	0.135297	0.22	0.131	0.0581894
Nfatc3	3.46475e-06	0.101211	0.169	0.09	0.0589215
Strbp	3.54429e-06	0.15267	0.407	0.284	0.0602743
Havcr2	4.06092e-06	0.1349	0.265	0.167	0.0690599
Mitf	4.20142e-06	0.197213	0.596	0.478	0.0714494
Stk3	4.28152e-06	0.108692	0.226	0.134	0.0728116
Abhd12	4.44088e-06	0.188558	0.572	0.453	0.0755217
Rps6kb1	4.64731e-06	0.111906	0.184	0.103	0.0790321
Immp2l	4.82615e-06	0.1572	0.38	0.263	0.0820735
Smyd3	4.90391e-06	0.151408	0.425	0.302	0.0833959
Rhoa	5.25044e-06	0.115951	0.208	0.122	0.089289
Syngr1	5.73165e-06	0.123312	0.265	0.167	0.0974725
Rtn1	5.75289e-06	-0.176653	0.178	0.29	0.0978336
Ggnbp2	5.92342e-06	0.123779	0.235	0.144	0.100734
Spag9	5.96366e-06	0.145193	0.349	0.241	0.101418
Gls	6.02406e-06	0.139292	0.352	0.242	0.102445
Lncpint	6.06347e-06	0.170989	0.364	0.258	0.103115
Zfp638	6.14013e-06	0.127757	0.319	0.211	0.104419
Aff4	6.21417e-06	0.124912	0.244	0.15	0.105678
Impact	6.21905e-06	0.100847	0.211	0.123	0.105761
Ambra1	6.34664e-06	0.130814	0.343	0.232	0.107931
Stk38	6.67911e-06	0.108993	0.196	0.113	0.113585
Mbtd1	7.05759e-06	0.124655	0.253	0.159	0.120021
Dhrs3	7.07587e-06	0.105612	0.157	0.084	0.120332
Trafd1	7.26261e-06	0.110797	0.154	0.082	0.123508
Mthfs	7.7226e-06	0.126493	0.25	0.156	0.131331
Fth1	8.19117e-06	0.158645	0.63	0.516	0.139299
Gm19710	8.40479e-06	0.108561	0.199	0.116	0.142932
Lpcat2	8.4189e-06	-0.196517	0.244	0.358	0.143172
Pik3cb	8.42559e-06	0.123079	0.247	0.153	0.143286
Sesn1	8.43906e-06	0.112668	0.169	0.094	0.143515
Ncoa1	9.48502e-06	0.125945	0.25	0.156	0.161302
Fndc3a	1.00835e-05	0.125697	0.265	0.169	0.171479
Prnp	1.06523e-05	-0.150477	0.108	0.207	0.181154
Fam120a	1.13125e-05	0.103404	0.16	0.088	0.192381
Snx5	1.20664e-05	0.10374	0.286	0.183	0.205201
Tnks	1.22966e-05	0.108561	0.202	0.12	0.209115
Selplg	1.31061e-05	-0.142694	0.072	0.161	0.222882
Rps6ka3	1.3661e-05	0.114497	0.262	0.167	0.232319
Tnpo1	1.41281e-05	0.108684	0.241	0.15	0.240262
Ubl3	1.4189e-05	0.140021	0.214	0.131	0.241297
Rsrp1	1.44957e-05	0.176257	0.578	0.464	0.246514
Ski	1.49305e-05	0.109721	0.298	0.196	0.253908
Exoc4	1.494e-05	0.159075	0.503	0.385	0.254069
Pcbp2	1.5662e-05	0.101734	0.211	0.127	0.266348
Tulp4	1.60135e-05	0.108131	0.223	0.137	0.272325
Dnajc5	1.61485e-05	0.102054	0.187	0.109	0.274621
Wls	1.63136e-05	0.125862	0.256	0.164	0.277428
Smim14	1.63477e-05	0.142217	0.208	0.127	0.27801
Pak2	1.97186e-05	0.119878	0.289	0.192	0.335334
Prkcb	2.01032e-05	0.163487	0.527	0.402	0.341876
Gapvd1	2.02528e-05	0.118748	0.271	0.177	0.344419
Uhrf2	2.09918e-05	0.102115	0.199	0.118	0.356987
Msn	2.14494e-05	0.118992	0.223	0.139	0.364768
Cept1	2.2133e-05	0.106172	0.223	0.137	0.376393
Sall1	2.38699e-05	-0.107867	0.036	0.11	0.405932
Cwf19l2	2.73535e-05	0.104921	0.229	0.143	0.465174
Dzip3	2.77453e-05	0.106645	0.148	0.082	0.471836
Frmd4a	2.79193e-05	-0.199154	0.38	0.479	0.474795
Specc1	2.86026e-05	0.118035	0.422	0.302	0.486416
Tmem164	2.91991e-05	0.11503	0.28	0.186	0.49656
Actr3	2.93743e-05	0.139544	0.274	0.183	0.499539
Trak1	2.94004e-05	0.112532	0.163	0.093	0.499983
Chd9	3.10448e-05	-0.192757	0.389	0.489	0.527947
Plgrkt	3.16388e-05	0.130539	0.307	0.209	0.538049
Arid1b	3.18123e-05	0.115764	0.373	0.262	0.541
Pibf1	3.23557e-05	0.104382	0.232	0.146	0.550242
Gsk3b	3.23813e-05	0.116172	0.292	0.196	0.550676
Luzp1	3.29903e-05	0.100284	0.175	0.101	0.561033
Atf6	3.46419e-05	0.117524	0.214	0.134	0.589121
Srpk2	3.9639e-05	0.124287	0.31	0.211	0.674102
Tbc1d1	3.97373e-05	0.100789	0.16	0.091	0.675773
Zfp407	4.14443e-05	0.111157	0.235	0.15	0.704802
Zbtb20	4.22097e-05	0.140106	0.623	0.498	0.717819
Vps54	4.3174e-05	0.121937	0.289	0.195	0.734217
Metap1d	4.44459e-05	0.102357	0.151	0.085	0.755847
Gria1	4.53849e-05	-0.117602	0.045	0.119	0.771815
Cd9	4.5539e-05	0.12439	0.392	0.281	0.774436
Ankrd11	4.58294e-05	0.133683	0.419	0.307	0.779375
Prune2	4.61758e-05	0.103128	0.196	0.119	0.785266
Stau2	4.7352e-05	0.103244	0.151	0.085	0.805268
Fbxl20	4.79897e-05	0.116752	0.241	0.156	0.816112
Ap3b1	4.92435e-05	0.121264	0.277	0.187	0.837435
Atf7	5.01063e-05	0.107726	0.259	0.17	0.852107
Anxa3	5.1599e-05	0.141188	0.337	0.241	0.877492
A830008E24Rik	5.28398e-05	-0.142595	0.084	0.167	0.898594
Arhgef12	5.36101e-05	0.108274	0.196	0.121	0.911693
Stmn3	5.37181e-05	-0.141282	0.12	0.212	0.913529
Trpm7	5.37217e-05	0.116741	0.277	0.187	0.91359
Atp6v0b	5.38141e-05	0.12482	0.53	0.408	0.915163
Zfhx3	5.43339e-05	-0.215271	0.395	0.486	0.924002
Gm7480	5.618e-05	0.11138	0.202	0.126	0.955398
Tpd52	5.93332e-05	0.114889	0.256	0.17	1
Cotl1	6.22772e-05	0.119241	0.274	0.185	1
Itgav	6.52946e-05	0.128782	0.232	0.152	1
Zmym4	6.61668e-05	0.104487	0.265	0.176	1
Fbxo11	6.93657e-05	0.106236	0.259	0.172	1
Skap2	7.07456e-05	0.161193	0.512	0.412	1
Pag1	7.52724e-05	-0.184312	0.386	0.487	1
Pcmtd1	7.55454e-05	0.105935	0.244	0.16	1
Prdx1	7.61534e-05	0.112738	0.142	0.08	1
Fam172a	7.67827e-05	0.139227	0.431	0.326	1
Ehd4	7.90675e-05	0.122138	0.208	0.133	1
Trip12	7.92023e-05	0.15217	0.319	0.23	1
Lpin2	8.34905e-05	0.128772	0.322	0.23	1
Kdm2a	8.68481e-05	0.132304	0.307	0.217	1
Chgb	8.81622e-05	-0.116634	0.066	0.142	1
Ehmt1	9.74866e-05	0.102429	0.199	0.125	1
Cdc42	0.000103913	0.106866	0.34	0.24	1
Eif3a	0.000106545	0.106103	0.175	0.107	1
Ubb	0.000110916	-0.156453	0.253	0.357	1
Jmjd1c	0.000112735	0.126531	0.521	0.415	1
Atxn10	0.000113367	0.124948	0.244	0.165	1
Cmip	0.000119685	0.108009	0.367	0.266	1
Mrtfa	0.000121051	0.12123	0.211	0.137	1
Scaper	0.000125805	0.104692	0.235	0.155	1
Zdhhc20	0.000133586	0.103273	0.229	0.15	1
Ythdf3	0.000143955	0.104937	0.226	0.148	1
Birc6	0.000144945	0.11479	0.292	0.204	1
Abi1	0.000151422	0.116894	0.355	0.257	1
Fam102b	0.000159268	-0.120551	0.075	0.15	1
Cdh23	0.000164712	-0.13717	0.133	0.219	1
Sik3	0.000166464	0.105792	0.235	0.156	1
Atp1b1	0.000179276	-0.148558	0.178	0.267	1
Ash1l	0.000180694	0.137154	0.349	0.26	1
Srsf2	0.000204948	0.110084	0.217	0.143	1
Ogt	0.00020674	0.109578	0.289	0.203	1
Inpp5d	0.000209794	-0.203878	0.581	0.654	1
Tmcc3	0.000229517	0.13202	0.777	0.677	1
Baz2b	0.000232847	0.115073	0.364	0.268	1
Susd6	0.000237481	0.131554	0.316	0.23	1
Ttc3	0.000238542	0.113453	0.37	0.274	1
Hdac9	0.000240858	0.142781	0.428	0.324	1
Ago3	0.000256247	0.116839	0.307	0.22	1
Ahcyl2	0.000260029	0.126566	0.211	0.141	1
Ankrd17	0.000265048	0.120632	0.322	0.236	1
Hnrnpa2b1	0.000268548	0.118643	0.5	0.393	1
Stard9	0.000278287	0.100059	0.295	0.208	1
Rrbp1	0.00029332	0.148301	0.485	0.391	1
Arpc2	0.000308244	0.103659	0.286	0.203	1
Plek	0.000310887	0.15453	0.316	0.237	1
Rreb1	0.000311984	0.120518	0.62	0.51	1
Ssbp2	0.000314223	-0.12118	0.117	0.198	1
Pip4k2a	0.000328675	0.137013	0.494	0.392	1
Tbc1d9	0.000333008	0.106236	0.247	0.169	1
Mir142hg	0.000346092	0.107205	0.407	0.308	1
Cux1	0.000357756	0.123066	0.476	0.374	1
Uvrag	0.000365917	0.125843	0.392	0.303	1
Rpl10a	0.000463273	0.104597	0.244	0.17	1
Mtmr3	0.00053495	0.104342	0.289	0.207	1
Oxct1	0.000563858	0.117942	0.373	0.286	1
Etv6	0.000579716	0.112259	0.461	0.364	1
Bcas3	0.000591587	0.102438	0.265	0.188	1
Olfm1	0.000600539	-0.103504	0.081	0.149	1
Smg6	0.000613926	0.118351	0.31	0.229	1
Btbd9	0.000615253	0.101682	0.401	0.306	1
Gm47283	0.000688241	0.100259	0.241	0.167	1
Gnb1	0.000689639	0.103554	0.25	0.177	1
Ube2k	0.000699613	0.10053	0.244	0.171	1
Ptprj	0.000699832	-0.183359	0.392	0.467	1
Mvb12b	0.000714829	0.102011	0.217	0.149	1
Ascc3	0.000771361	0.112731	0.328	0.246	1
Snhg11	0.000806724	-0.216651	0.184	0.266	1
Unc93b1	0.000854546	0.104073	0.41	0.318	1
Macf1	0.000859999	0.120515	0.693	0.596	1
Akt3	0.00102798	0.106013	0.377	0.288	1
Rtn3	0.0010923	0.140729	0.416	0.342	1
Rcbtb2	0.00123991	0.103699	0.247	0.178	1
Gpr34	0.00129887	-0.11759	0.12	0.189	1
Calm2	0.00131176	-0.137897	0.241	0.32	1
Adap2os	0.00135042	-0.132269	0.235	0.315	1
Gm2245	0.00139596	0.104929	0.449	0.359	1
Smap2	0.00143892	-0.146174	0.262	0.337	1
Ptgds	0.00148731	0.105955	0.458	0.369	1
Rasgrp3	0.00174672	0.130656	0.401	0.321	1
Tmem243	0.0017618	0.118088	0.265	0.198	1
Nsd1	0.00182274	0.107909	0.452	0.363	1
Csf1r	0.00183242	-0.121359	0.211	0.288	1
Otulinl	0.00184505	-0.127089	0.199	0.274	1
Stx16	0.00189328	0.103797	0.301	0.228	1
Cbl	0.00190169	0.101366	0.22	0.157	1
Rnf180	0.00203074	0.103165	0.331	0.254	1
Cacna1d	0.00204168	0.118405	0.413	0.331	1
Pafah1b1	0.00204784	0.114718	0.367	0.293	1
Grin2b	0.00205653	-0.102226	0.069	0.126	1
Gm16599	0.00207264	0.104768	0.395	0.31	1
Bin1	0.0021969	-0.136226	0.247	0.321	1
Nrgn	0.0024221	-0.102763	0.108	0.171	1
Syt1	0.00253831	-0.133977	0.123	0.187	1
B430010I23Rik	0.00259282	-0.101318	0.114	0.179	1
Rnf13	0.00368612	0.107352	0.277	0.214	1
Nrxn1	0.00428829	-0.157203	0.12	0.18	1
Dleu2	0.0043761	-0.146293	0.482	0.533	1
Actb	0.0044316	-0.135095	0.283	0.35	1
Mllt10	0.00473592	0.100053	0.319	0.252	1
Arhgap5	0.00519745	-0.136795	0.325	0.392	1
Rtn4	0.00658372	0.116399	0.392	0.325	1
Tacc1	0.00818921	-0.102257	0.187	0.248	1
Kcnma1	0.0082677	-0.109339	0.175	0.236	1
Ophn1	0.00899277	-0.137292	0.422	0.476	1
Fkbp5	0.0102282	-0.100957	0.12	0.173	1
Mertk	0.0112514	-0.173955	0.617	0.653	1
Inpp4b	0.0139386	-0.14406	0.458	0.514	1
Lsamp	0.0144647	-0.19351	0.13	0.18	1
Mir99ahg	0.0156229	-0.126516	0.548	0.596	1
4933406I18Rik	0.0200487	-0.125688	0.268	0.318	1
Son	0.0270775	-0.118215	0.479	0.515	1
Ly86	0.0290597	-0.14917	0.491	0.53	1
Hsp90aa1	0.0293092	-0.106824	0.247	0.293	1
Ankrd44	0.033123	-0.102908	0.307	0.356	1
Hsp90ab1	0.0353152	-0.116383	0.334	0.378	1
Dlg2	0.0401042	-0.141407	0.078	0.113	1
Kcnip4	0.0509149	-0.155934	0.111	0.15	1
Slc9a9	0.0613224	-0.11537	0.485	0.53	1
Cst3	0.0863096	-0.108248	0.349	0.38	1
Epb41l2	0.126626	-0.1035	0.572	0.594	1
Nrxn3	0.127532	-0.129311	0.09	0.117	1
Nrg3	0.169388	-0.134581	0.096	0.121	1
Meg3	0.181847	-0.165145	0.172	0.197	1
Celf2	0.219293	-0.121055	0.44	0.45	1
Nav2	0.37109	-0.10367	0.708	0.68	1

## Sheet: S5e_DEGene_MG_Cluster8_E4SSvsE4
gene	p_val	avg_log2FC	pct.1	pct.2	p_val_adj
Pak4	3.54251e-20	0.415037	0.333	0	6.02439e-16
Cx3cl1	3.54251e-20	0.415037	0.333	0	6.02439e-16
Rasgrp1	5.26991e-18	0.573647	0.5	0.008	8.96201e-14
Gapdhs	1.02065e-13	0.409369	0.333	0.004	1.73572e-09
Sprtn	1.02065e-13	0.409369	0.333	0.004	1.73572e-09
P4hb	1.02065e-13	0.409369	0.333	0.004	1.73572e-09
Sulf1	9.12428e-11	0.222392	0.167	0	1.55167e-06
Cnot11	9.12428e-11	0.222392	0.167	0	1.55167e-06
Nyap2	9.12428e-11	0.222392	0.167	0	1.55167e-06
Alyref2	9.12428e-11	0.222392	0.167	0	1.55167e-06
Stum	9.12428e-11	0.222392	0.167	0	1.55167e-06
Gtf3c5	9.12428e-11	0.222392	0.167	0	1.55167e-06
Nr4a2	9.12428e-11	0.222392	0.167	0	1.55167e-06
D930015M05Rik	9.12428e-11	0.222392	0.167	0	1.55167e-06
Bche	9.12428e-11	0.222392	0.167	0	1.55167e-06
Nes	9.12428e-11	0.415037	0.167	0	1.55167e-06
Hist2h2be	9.12428e-11	0.222392	0.167	0	1.55167e-06
Celsr2	9.12428e-11	0.222392	0.167	0	1.55167e-06
Tram1l1	9.12428e-11	0.222392	0.167	0	1.55167e-06
Cntfr	9.12428e-11	0.222392	0.167	0	1.55167e-06
Gm42303	9.12428e-11	0.222392	0.167	0	1.55167e-06
Gm12786	9.12428e-11	0.222392	0.167	0	1.55167e-06
Ptch2	9.12428e-11	0.222392	0.167	0	1.55167e-06
Ctps	9.12428e-11	0.222392	0.167	0	1.55167e-06
Gm13205	9.12428e-11	0.222392	0.167	0	1.55167e-06
Slc45a1	9.12428e-11	0.222392	0.167	0	1.55167e-06
Gm43111	9.12428e-11	0.222392	0.167	0	1.55167e-06
Ldb2	9.12428e-11	0.222392	0.167	0	1.55167e-06
N4bp2os	9.12428e-11	0.222392	0.167	0	1.55167e-06
Kctd7	9.12428e-11	0.222392	0.167	0	1.55167e-06
Elmod3	9.12428e-11	0.222392	0.167	0	1.55167e-06
Retsat	9.12428e-11	0.222392	0.167	0	1.55167e-06
Fxyd4	9.12428e-11	0.222392	0.167	0	1.55167e-06
C1rl	9.12428e-11	0.222392	0.167	0	1.55167e-06
0610005C13Rik	9.12428e-11	0.222392	0.167	0	1.55167e-06
Mylpf	9.12428e-11	0.222392	0.167	0	1.55167e-06
Fcor	9.12428e-11	0.222392	0.167	0	1.55167e-06
Gm32098	9.12428e-11	0.222392	0.167	0	1.55167e-06
Spire2	9.12428e-11	0.222392	0.167	0	1.55167e-06
Islr2	9.12428e-11	0.222392	0.167	0	1.55167e-06
Gm48677	9.12428e-11	0.222392	0.167	0	1.55167e-06
Rbm15b	9.12428e-11	0.222392	0.167	0	1.55167e-06
Nhsl1	9.12428e-11	0.222392	0.167	0	1.55167e-06
Col6a1	9.12428e-11	0.222392	0.167	0	1.55167e-06
Pofut2	9.12428e-11	0.222392	0.167	0	1.55167e-06
Dcn	9.12428e-11	0.222392	0.167	0	1.55167e-06
Gm4189	9.12428e-11	0.222392	0.167	0	1.55167e-06
Shmt2	9.12428e-11	0.222392	0.167	0	1.55167e-06
Nefh	9.12428e-11	0.222392	0.167	0	1.55167e-06
Nhp2	9.12428e-11	0.222392	0.167	0	1.55167e-06
Mief2	9.12428e-11	0.222392	0.167	0	1.55167e-06
Zfp458	9.12428e-11	0.222392	0.167	0	1.55167e-06
Gm48302	9.12428e-11	0.222392	0.167	0	1.55167e-06
Shld3	9.12428e-11	0.222392	0.167	0	1.55167e-06
Gm48283	9.12428e-11	0.222392	0.167	0	1.55167e-06
Serpine3	9.12428e-11	0.222392	0.167	0	1.55167e-06
Defb42	9.12428e-11	0.222392	0.167	0	1.55167e-06
Tgds	9.12428e-11	0.222392	0.167	0	1.55167e-06
Itgbl1	9.12428e-11	0.222392	0.167	0	1.55167e-06
Oplah	9.12428e-11	0.222392	0.167	0	1.55167e-06
Gm35339	9.12428e-11	0.222392	0.167	0	1.55167e-06
Gm16537	9.12428e-11	0.222392	0.167	0	1.55167e-06
Gtsf1	9.12428e-11	0.222392	0.167	0	1.55167e-06
Yars2	9.12428e-11	0.222392	0.167	0	1.55167e-06
Gm49662	9.12428e-11	0.222392	0.167	0	1.55167e-06
Mas1	9.12428e-11	0.222392	0.167	0	1.55167e-06
9630028I04Rik	9.12428e-11	0.222392	0.167	0	1.55167e-06
Gm50107	9.12428e-11	0.222392	0.167	0	1.55167e-06
Minar2	9.12428e-11	0.222392	0.167	0	1.55167e-06
Lrfn4	9.12428e-11	0.222392	0.167	0	1.55167e-06
Mfsd13a	9.12428e-11	0.222392	0.167	0	1.55167e-06
Nudt10	9.12428e-11	0.222392	0.167	0	1.55167e-06
Mbnl3	9.12428e-11	0.222392	0.167	0	1.55167e-06
Prps1	9.12428e-11	0.222392	0.167	0	1.55167e-06
Spry3	9.12428e-11	0.222392	0.167	0	1.55167e-06
Sart3	1.64593e-08	0.398098	0.333	0.012	0.000279907
Fam162a	1.95081e-08	0.540224	0.5	0.031	0.000331755
Ctbp1	3.38772e-07	0.392495	0.333	0.016	0.00576116
Eif3b	3.38772e-07	0.392495	0.333	0.016	0.00576116
Gys1	3.38772e-07	0.392495	0.333	0.016	0.00576116
Bola2	3.38772e-07	0.392495	0.333	0.016	0.00576116
Adgrl1	3.38772e-07	0.392495	0.333	0.016	0.00576116
Adat1	3.38772e-07	0.392495	0.333	0.016	0.00576116
Rprml	3.38772e-07	0.392495	0.333	0.016	0.00576116
Zfyve9	7.63656e-07	0.807871	0.5	0.043	0.0129867
Gtf3c3	1.04938e-06	0.523799	0.5	0.043	0.0178458
Cyp51	2.97288e-06	0.386914	0.333	0.02	0.0505567
Lsm8	2.97288e-06	0.386914	0.333	0.02	0.0505567
Spag7	2.97288e-06	0.386914	0.333	0.02	0.0505567
Pnpo	2.97288e-06	0.386914	0.333	0.02	0.0505567
Vps28	2.97288e-06	0.386914	0.333	0.02	0.0505567
Klhdc3	2.97288e-06	0.386914	0.333	0.02	0.0505567
Kdm4b	2.97288e-06	0.386914	0.333	0.02	0.0505567
Gm50012	2.97288e-06	0.386914	0.333	0.02	0.0505567
Rps28	5.7202e-06	0.606709	0.667	0.091	0.0972777
Zfp397	5.7202e-06	0.606709	0.667	0.091	0.0972777
Gm13562	6.7727e-06	0.409369	0.167	0.004	0.115177
Lrch2	6.7727e-06	0.409369	0.167	0.004	0.115177
3110009E18Rik	7.37408e-06	0.216724	0.167	0.004	0.125404
C1ql2	7.37408e-06	0.216724	0.167	0.004	0.125404
Tsen15	7.37408e-06	0.216724	0.167	0.004	0.125404
Pigc	7.37408e-06	0.216724	0.167	0.004	0.125404
Cadm3	7.37408e-06	0.216724	0.167	0.004	0.125404
Fmn2	7.37408e-06	0.216724	0.167	0.004	0.125404
Pdcl	7.37408e-06	0.216724	0.167	0.004	0.125404
Kcnmb2	7.37408e-06	0.216724	0.167	0.004	0.125404
Zfp687	7.37408e-06	0.216724	0.167	0.004	0.125404
4933431E20Rik	7.37408e-06	0.216724	0.167	0.004	0.125404
Clvs1	7.37408e-06	0.216724	0.167	0.004	0.125404
Echdc2	7.37408e-06	0.216724	0.167	0.004	0.125404
Gm12861	7.37408e-06	0.216724	0.167	0.004	0.125404
Angptl7	7.37408e-06	0.216724	0.167	0.004	0.125404
Sorcs2	7.37408e-06	0.216724	0.167	0.004	0.125404
Nupr1l	7.37408e-06	0.216724	0.167	0.004	0.125404
Gm15708	7.37408e-06	0.216724	0.167	0.004	0.125404
Zyx	7.37408e-06	0.216724	0.167	0.004	0.125404
Egr4	7.37408e-06	0.216724	0.167	0.004	0.125404
Add2	7.37408e-06	0.216724	0.167	0.004	0.125404
Lrfn1	7.37408e-06	0.216724	0.167	0.004	0.125404
Capn5	7.37408e-06	0.216724	0.167	0.004	0.125404
Syt17	7.37408e-06	0.216724	0.167	0.004	0.125404
Zfp668	7.37408e-06	0.216724	0.167	0.004	0.125404
Nsmce4a	7.37408e-06	0.216724	0.167	0.004	0.125404
Efnb2	7.37408e-06	0.216724	0.167	0.004	0.125404
Zfp791	7.37408e-06	0.216724	0.167	0.004	0.125404
Pkd1l3	7.37408e-06	0.216724	0.167	0.004	0.125404
Gm17477	7.37408e-06	0.216724	0.167	0.004	0.125404
P4htm	7.37408e-06	0.216724	0.167	0.004	0.125404
Pcsk4	7.37408e-06	0.216724	0.167	0.004	0.125404
Slc39a3	7.37408e-06	0.216724	0.167	0.004	0.125404
Sec14l2	7.37408e-06	0.216724	0.167	0.004	0.125404
Lgalsl	7.37408e-06	0.216724	0.167	0.004	0.125404
Wwc1	7.37408e-06	0.216724	0.167	0.004	0.125404
Sh3bp5l	7.37408e-06	0.216724	0.167	0.004	0.125404
Zfp39	7.37408e-06	0.216724	0.167	0.004	0.125404
Med9	7.37408e-06	0.216724	0.167	0.004	0.125404
Llgl1	7.37408e-06	0.216724	0.167	0.004	0.125404
4833417C18Rik	7.37408e-06	0.216724	0.167	0.004	0.125404
Neurod2	7.37408e-06	0.216724	0.167	0.004	0.125404
Ccdc43	7.37408e-06	0.216724	0.167	0.004	0.125404
2810410L24Rik	7.37408e-06	0.216724	0.167	0.004	0.125404
Fam228a	7.37408e-06	0.216724	0.167	0.004	0.125404
Sptb	7.37408e-06	0.216724	0.167	0.004	0.125404
AW209491	7.37408e-06	0.216724	0.167	0.004	0.125404
Zscan12	7.37408e-06	0.216724	0.167	0.004	0.125404
Gm3604	7.37408e-06	0.216724	0.167	0.004	0.125404
Gm48914	7.37408e-06	0.216724	0.167	0.004	0.125404
Kcnj4	7.37408e-06	0.216724	0.167	0.004	0.125404
Sco2	7.37408e-06	0.216724	0.167	0.004	0.125404
Mapk8ip2	7.37408e-06	0.216724	0.167	0.004	0.125404
Gm9961	7.37408e-06	0.216724	0.167	0.004	0.125404
Sdf2l1	7.37408e-06	0.216724	0.167	0.004	0.125404
Map3k13	7.37408e-06	0.216724	0.167	0.004	0.125404
Ccdc80	7.37408e-06	0.216724	0.167	0.004	0.125404
Cxadr	7.37408e-06	0.216724	0.167	0.004	0.125404
BC028777	7.37408e-06	0.216724	0.167	0.004	0.125404
1110020A21Rik	7.37408e-06	0.216724	0.167	0.004	0.125404
Pcdhga9	7.37408e-06	0.216724	0.167	0.004	0.125404
Chrm1	7.37408e-06	0.216724	0.167	0.004	0.125404
Dcaf12l1	7.37408e-06	0.216724	0.167	0.004	0.125404
3830403N18Rik	7.37408e-06	0.216724	0.167	0.004	0.125404
Slitrk4	7.37408e-06	0.216724	0.167	0.004	0.125404
Pja1	7.37408e-06	0.216724	0.167	0.004	0.125404
Foxo4	7.37408e-06	0.216724	0.167	0.004	0.125404
Rtl4	7.37408e-06	0.216724	0.167	0.004	0.125404
Fgd1	7.37408e-06	0.216724	0.167	0.004	0.125404
Hspe1	1.41008e-05	0.507558	0.5	0.055	0.239797
Dnttip2	1.52898e-05	0.381354	0.333	0.024	0.260018
Rcc2	1.52898e-05	0.381354	0.333	0.024	0.260018
Bcdin3d	1.52898e-05	0.381354	0.333	0.024	0.260018
Mrpl18	1.52898e-05	0.381354	0.333	0.024	0.260018
Dpf2	1.52898e-05	0.381354	0.333	0.024	0.260018
Thoc3	1.66324e-05	0.375816	0.333	0.024	0.282851
Rps27a	3.25938e-05	0.755065	0.833	0.177	0.554291
Ndufa8	4.24567e-05	0.545741	0.333	0.028	0.722018
Sst	4.24567e-05	0.545741	0.333	0.028	0.722018
Eif4ebp2	5.09352e-05	0.496832	0.5	0.063	0.866205
Slc17a9	5.5017e-05	0.375816	0.333	0.028	0.935619
Srsf9	5.5017e-05	0.375816	0.333	0.028	0.935619
Zfp746	5.5017e-05	0.375816	0.333	0.028	0.935619
Fam32a	5.5017e-05	0.375816	0.333	0.028	0.935619
Nip7	5.5017e-05	0.375816	0.333	0.028	0.935619
N6amt1	5.5017e-05	0.375816	0.333	0.028	0.935619
Pbx2	5.5017e-05	0.375816	0.333	0.028	0.935619
Human-MAPT	5.5017e-05	0.375816	0.333	0.028	0.935619
Mpc2	5.77621e-05	0.643501	0.5	0.067	0.982303
Farsa	5.92873e-05	0.370299	0.333	0.028	1
Gm49969	5.92873e-05	0.370299	0.333	0.028	1
Map2k4	6.10438e-05	0.629534	0.833	0.173	1
Usp32	7.02699e-05	0.629534	0.833	0.177	1
Nfic	8.60466e-05	0.575903	0.667	0.118	1
Rala	9.46452e-05	0.638187	0.5	0.071	1
Pus10	0.000101948	0.632893	0.5	0.071	1
Snhg14	0.00011806	0.540224	0.333	0.031	1
Kdelr2	0.000135199	0.529253	0.333	0.031	1
Meg3	0.000137958	0.555725	0.667	0.122	1
Ro60	0.000154063	0.370299	0.333	0.031	1
Eif3f	0.000154063	0.370299	0.333	0.031	1
Dnmt3aos	0.000154063	0.370299	0.333	0.031	1
Gm30054	0.000154063	0.370299	0.333	0.031	1
Cdv3	0.000164774	0.364803	0.333	0.031	1
Ets2	0.000308928	0.403722	0.167	0.008	1
Gfpt1	0.000344741	0.475615	0.5	0.079	1
Stk16	0.000346158	0.211077	0.167	0.008	1
Kmo	0.000346158	0.211077	0.167	0.008	1
Coq4	0.000346158	0.211077	0.167	0.008	1
Dzank1	0.000346158	0.211077	0.167	0.008	1
Rbbp9	0.000346158	0.211077	0.167	0.008	1
A330015K06Rik	0.000346158	0.211077	0.167	0.008	1
Gucy1b1	0.000346158	0.211077	0.167	0.008	1
Selenbp1	0.000346158	0.211077	0.167	0.008	1
Tmigd3	0.000346158	0.211077	0.167	0.008	1
Gstm7	0.000346158	0.211077	0.167	0.008	1
Tyw3	0.000346158	0.211077	0.167	0.008	1
B230334C09Rik	0.000346158	0.211077	0.167	0.008	1
Trim32	0.000346158	0.211077	0.167	0.008	1
Sh3gl2	0.000346158	0.211077	0.167	0.008	1
Efcab7	0.000346158	0.211077	0.167	0.008	1
Pars2	0.000346158	0.211077	0.167	0.008	1
Mmachc	0.000346158	0.211077	0.167	0.008	1
Frg2f1	0.000346158	0.211077	0.167	0.008	1
Pou3f1	0.000346158	0.211077	0.167	0.008	1
Dcdc2b	0.000346158	0.211077	0.167	0.008	1
Ece1	0.000346158	0.211077	0.167	0.008	1
Pcdh7	0.000346158	0.211077	0.167	0.008	1
C330018A13Rik	0.000346158	0.211077	0.167	0.008	1
Tctn1	0.000346158	0.211077	0.167	0.008	1
Grm8	0.000346158	0.211077	0.167	0.008	1
Paip2b	0.000346158	0.211077	0.167	0.008	1
Nat8f1	0.000346158	0.211077	0.167	0.008	1
Cd3eap	0.000346158	0.211077	0.167	0.008	1
Lmtk3	0.000346158	0.211077	0.167	0.008	1
Tmem143	0.000346158	0.211077	0.167	0.008	1
Saal1	0.000346158	0.211077	0.167	0.008	1
Gas2	0.000346158	0.211077	0.167	0.008	1
Lins1	0.000346158	0.211077	0.167	0.008	1
Itgad	0.000346158	0.211077	0.167	0.008	1
Adgra1	0.000346158	0.211077	0.167	0.008	1
Kndc1	0.000346158	0.211077	0.167	0.008	1
Mast1	0.000346158	0.211077	0.167	0.008	1
Vps26b	0.000346158	0.211077	0.167	0.008	1
Hyou1	0.000346158	0.211077	0.167	0.008	1
Lrrc1	0.000346158	0.211077	0.167	0.008	1
Snap91	0.000346158	0.211077	0.167	0.008	1
Rbms3	0.000346158	0.211077	0.167	0.008	1
Gorasp1	0.000346158	0.211077	0.167	0.008	1
Dapk3	0.000346158	0.211077	0.167	0.008	1
Rac3	0.000346158	0.211077	0.167	0.008	1
Entpd5	0.000346158	0.211077	0.167	0.008	1
Zfp712	0.000346158	0.211077	0.167	0.008	1
Taf9	0.000346158	0.211077	0.167	0.008	1
Gm15326	0.000346158	0.211077	0.167	0.008	1
Cdh9	0.000346158	0.211077	0.167	0.008	1
Spag1	0.000346158	0.211077	0.167	0.008	1
Gm10384	0.000346158	0.211077	0.167	0.008	1
Fbxl6	0.000346158	0.211077	0.167	0.008	1
Tob2	0.000346158	0.211077	0.167	0.008	1
Creld2	0.000346158	0.211077	0.167	0.008	1
Pfkm	0.000346158	0.211077	0.167	0.008	1
Csrnp2	0.000346158	0.211077	0.167	0.008	1
Mzt2	0.000346158	0.211077	0.167	0.008	1
Brpf3	0.000346158	0.211077	0.167	0.008	1
Polr1c	0.000346158	0.211077	0.167	0.008	1
Zc4h2	0.000346158	0.211077	0.167	0.008	1
BC065397	0.000346158	0.211077	0.167	0.008	1
Ldha	0.000359325	0.364803	0.333	0.035	1
Zfp143	0.000359325	0.364803	0.333	0.035	1
Zdhhc3	0.000359325	0.364803	0.333	0.035	1
Gm20470	0.000359325	0.364803	0.333	0.035	1
Slc1a5	0.000366421	0.205453	0.167	0.008	1
Ruvbl2	0.000366421	0.205453	0.167	0.008	1
Dus4l	0.000366421	0.205453	0.167	0.008	1
Axin1	0.000368402	0.470359	0.5	0.079	1
Rpl3	0.000513152	0.535826	0.667	0.142	1
Zfp692	0.000554005	0.529253	0.333	0.039	1
Azin1	0.000681154	0.606709	0.5	0.091	1
Calu	0.000730382	0.359328	0.333	0.039	1
Emc10	0.000730382	0.359328	0.333	0.039	1
Ss18l2	0.000730382	0.359328	0.333	0.039	1
Ust	0.000730382	0.359328	0.333	0.039	1
Camk2b	0.000730382	0.359328	0.333	0.039	1
Psmb6	0.000730382	0.359328	0.333	0.039	1
Wdr45b	0.000762059	0.459905	0.5	0.087	1
Rps21	0.000767518	0.596367	0.5	0.091	1
Rcan3	0.000772366	0.353874	0.333	0.039	1
Vdac2	0.000970038	0.511331	0.667	0.15	1
Nol7	0.00100893	0.523799	0.333	0.043	1
Ndufb3	0.00133519	0.353874	0.333	0.043	1
Nup188	0.00133519	0.353874	0.333	0.043	1
Chgb	0.00133519	0.353874	0.333	0.043	1
Bag1	0.00133519	0.353874	0.333	0.043	1
Cntln	0.00133519	0.353874	0.333	0.043	1
Ptafr	0.00133519	0.353874	0.333	0.043	1
Frg1	0.00133519	0.353874	0.333	0.043	1
Ndrg4	0.00133519	0.353874	0.333	0.043	1
Sec23a	0.00133519	0.353874	0.333	0.043	1
Spin1	0.00133519	0.353874	0.333	0.043	1
Mrpl2	0.00133519	0.353874	0.333	0.043	1
Mgrn1	0.00134183	0.454706	0.5	0.094	1
Med27	0.0014058	0.34844	0.333	0.043	1
Rpl12	0.00141976	0.449526	0.5	0.094	1
Ubxn4	0.00172117	0.506482	0.667	0.165	1
Klhl20	0.00173377	0.664954	0.333	0.047	1
Vav2	0.00177694	0.449526	0.5	0.098	1
Synj2bp	0.00177694	0.449526	0.5	0.098	1
Elk3	0.00189206	0.707914	0.667	0.189	1
Lrfn5	0.00216931	0.398098	0.167	0.012	1
C430049B03Rik	0.00216931	0.398098	0.167	0.012	1
Gm26532	0.00221758	0.575903	0.5	0.106	1
Itm2c	0.00224513	0.34844	0.333	0.047	1
Gm10851	0.00224513	0.34844	0.333	0.047	1
Set	0.00224513	0.34844	0.333	0.047	1
Rnf34	0.00224513	0.34844	0.333	0.047	1
Bcl7a	0.00224513	0.34844	0.333	0.047	1
Zscan22	0.00224513	0.34844	0.333	0.047	1
Cnep1r1	0.00224513	0.34844	0.333	0.047	1
Slc38a10	0.00224513	0.34844	0.333	0.047	1
Tkt	0.00224513	0.34844	0.333	0.047	1
Grin2a	0.00224513	0.34844	0.333	0.047	1
Ndufb8	0.00224513	0.34844	0.333	0.047	1
Aagab	0.00230947	0.444364	0.5	0.102	1
Tsn	0.00235502	0.343026	0.333	0.047	1
Rps15a	0.00243398	0.439221	0.5	0.102	1
Arhgef6	0.00243398	0.439221	0.5	0.102	1
Unc80	0.00246636	0.205453	0.167	0.012	1
Ccdc181	0.00246636	0.205453	0.167	0.012	1
Tmem203	0.00246636	0.205453	0.167	0.012	1
Trub2	0.00246636	0.205453	0.167	0.012	1
Tspan18	0.00246636	0.205453	0.167	0.012	1
BC029722	0.00246636	0.205453	0.167	0.012	1
Blcap	0.00246636	0.205453	0.167	0.012	1
Pfdn4	0.00246636	0.205453	0.167	0.012	1
Iqgap3	0.00246636	0.205453	0.167	0.012	1
Gm16740	0.00246636	0.205453	0.167	0.012	1
Extl2	0.00246636	0.205453	0.167	0.012	1
Ints12	0.00246636	0.205453	0.167	0.012	1
Ccne2	0.00246636	0.205453	0.167	0.012	1
Enho	0.00246636	0.205453	0.167	0.012	1
Alg2	0.00246636	0.205453	0.167	0.012	1
Tmeff1	0.00246636	0.205453	0.167	0.012	1
Lrrc42	0.00246636	0.205453	0.167	0.012	1
Smim12	0.00246636	0.205453	0.167	0.012	1
Gm13008	0.00246636	0.205453	0.167	0.012	1
Masp2	0.00246636	0.205453	0.167	0.012	1
Pank4	0.00246636	0.205453	0.167	0.012	1
Faap20	0.00246636	0.205453	0.167	0.012	1
Mvk	0.00246636	0.205453	0.167	0.012	1
Oas1g	0.00246636	0.205453	0.167	0.012	1
Castor2	0.00246636	0.205453	0.167	0.012	1
Cald1	0.00246636	0.205453	0.167	0.012	1
Mogs	0.00246636	0.205453	0.167	0.012	1
Bola3	0.00246636	0.205453	0.167	0.012	1
Lmo3	0.00246636	0.205453	0.167	0.012	1
Itpkc	0.00246636	0.205453	0.167	0.012	1
Dyrk1b	0.00246636	0.205453	0.167	0.012	1
Nudt19	0.00246636	0.205453	0.167	0.012	1
Sytl2	0.00246636	0.205453	0.167	0.012	1
Crym	0.00246636	0.205453	0.167	0.012	1
Pcid2	0.00246636	0.205453	0.167	0.012	1
Mmp2	0.00246636	0.205453	0.167	0.012	1
Cxcr5	0.00246636	0.205453	0.167	0.012	1
Arhgap20	0.00246636	0.205453	0.167	0.012	1
Fam219b	0.00246636	0.205453	0.167	0.012	1
Mpi	0.00246636	0.205453	0.167	0.012	1
Larp6	0.00246636	0.205453	0.167	0.012	1
Cln6	0.00246636	0.205453	0.167	0.012	1
Copb2	0.00246636	0.205453	0.167	0.012	1
Pias4	0.00246636	0.205453	0.167	0.012	1
Ankrd24	0.00246636	0.205453	0.167	0.012	1
Shmt1	0.00246636	0.205453	0.167	0.012	1
Mrc2	0.00246636	0.205453	0.167	0.012	1
Cog1	0.00246636	0.205453	0.167	0.012	1
Eif4a3	0.00246636	0.205453	0.167	0.012	1
Mrpl12	0.00246636	0.205453	0.167	0.012	1
Cenpx	0.00246636	0.205453	0.167	0.012	1
Gm47096	0.00246636	0.205453	0.167	0.012	1
Tmem229b	0.00246636	0.205453	0.167	0.012	1
Galnt16	0.00246636	0.205453	0.167	0.012	1
Tmem251	0.00246636	0.205453	0.167	0.012	1
Gmpr	0.00246636	0.205453	0.167	0.012	1
Zfp457	0.00246636	0.205453	0.167	0.012	1
Sv2c	0.00246636	0.205453	0.167	0.012	1
Grid1	0.00246636	0.205453	0.167	0.012	1
Rpgrip1	0.00246636	0.205453	0.167	0.012	1
Dmtn	0.00246636	0.205453	0.167	0.012	1
Slc25a30	0.00246636	0.205453	0.167	0.012	1
Pcdh17	0.00246636	0.205453	0.167	0.012	1
Gpc5	0.00246636	0.205453	0.167	0.012	1
Ttc33	0.00246636	0.205453	0.167	0.012	1
Nptxr	0.00246636	0.205453	0.167	0.012	1
Ccdc134	0.00246636	0.205453	0.167	0.012	1
Lncppara	0.00246636	0.205453	0.167	0.012	1
Cpne8	0.00246636	0.205453	0.167	0.012	1
Rtn4r	0.00246636	0.205453	0.167	0.012	1
Gtf2e1	0.00246636	0.205453	0.167	0.012	1
9530082P21Rik	0.00246636	0.205453	0.167	0.012	1
Gm17382	0.00246636	0.205453	0.167	0.012	1
Trim39	0.00246636	0.205453	0.167	0.012	1
Cdh2	0.00246636	0.205453	0.167	0.012	1
Ercc3	0.00246636	0.205453	0.167	0.012	1
Rce1	0.00246636	0.205453	0.167	0.012	1
Slc25a45	0.00246636	0.205453	0.167	0.012	1
Tut1	0.00246636	0.205453	0.167	0.012	1
Rcl1	0.00246636	0.205453	0.167	0.012	1
Lgi1	0.00246636	0.205453	0.167	0.012	1
Sfxn4	0.00246636	0.205453	0.167	0.012	1
Ebp	0.00246636	0.205453	0.167	0.012	1
Ubl4a	0.00246636	0.205453	0.167	0.012	1
Cstf2	0.00246636	0.205453	0.167	0.012	1
mt-Nd2	0.00246636	0.205453	0.167	0.012	1
mt-Cytb	0.00246636	0.205453	0.167	0.012	1
Uxs1	0.00257414	0.194269	0.167	0.012	1
Cadps2	0.00257414	0.19985	0.167	0.012	1
Flrt2	0.00257414	0.19985	0.167	0.012	1
Rbbp6	0.00267387	0.496832	0.667	0.177	1
Leng8	0.00295647	0.580992	0.5	0.114	1
Tmem208	0.00326517	0.428989	0.5	0.106	1
Cherp	0.00353039	0.343026	0.333	0.051	1
Ppm1e	0.00353039	0.343026	0.333	0.051	1
Srp19	0.00353039	0.343026	0.333	0.051	1
Pgk1	0.00353039	0.343026	0.333	0.051	1
Dnajc3	0.0035938	0.560743	0.5	0.114	1
Slc2a1	0.00369119	0.337633	0.333	0.051	1
Snrpc	0.00369119	0.337633	0.333	0.051	1
Rpl17	0.00371453	0.434096	0.5	0.11	1
Herc1	0.00374969	0.596367	0.667	0.201	1
Slf1	0.00385803	0.33226	0.333	0.051	1
Rpl8	0.0039013	0.428989	0.5	0.11	1
Chst1	0.00394007	0.507558	0.333	0.055	1
Plxdc1	0.00417592	0.560743	0.5	0.118	1
Eif4g1	0.00429839	0.418829	0.5	0.11	1
Rps18	0.00461073	0.428989	0.5	0.114	1
Tcf20	0.00474277	0.454187	0.667	0.185	1
Hmox2	0.00483499	0.4239	0.5	0.114	1
Plekhm2	0.00487472	0.763477	0.833	0.453	1
Atpif1	0.0052524	0.565779	0.5	0.126	1
Slc39a10	0.00525632	0.337633	0.333	0.055	1
Ncstn	0.00525632	0.337633	0.333	0.055	1
Tpcn1	0.00525632	0.337633	0.333	0.055	1
Strn4	0.00525632	0.337633	0.333	0.055	1
Rsf1os2	0.00525632	0.337633	0.333	0.055	1
Trim3	0.00525632	0.337633	0.333	0.055	1
Gan	0.00525632	0.337633	0.333	0.055	1
Qtrt1	0.00525632	0.337633	0.333	0.055	1
Rpl4	0.00525632	0.337633	0.333	0.055	1
Rufy2	0.00525632	0.337633	0.333	0.055	1
Dock9	0.00525632	0.337633	0.333	0.055	1
Dhx16	0.00525632	0.337633	0.333	0.055	1
Rttn	0.00531065	0.413776	0.5	0.114	1
Nup93	0.00548013	0.33226	0.333	0.055	1
Arid3b	0.00548013	0.33226	0.333	0.055	1
Cck	0.00548013	0.33226	0.333	0.055	1
Ckb	0.00590366	0.573135	0.667	0.213	1
Npepps	0.00590749	0.458864	0.667	0.193	1
Washc4	0.00619399	0.413776	0.5	0.118	1
Birc6	0.00627692	0.470836	0.833	0.283	1
Gem	0.00714615	0.392495	0.167	0.016	1
Psmd14	0.00716039	0.413776	0.5	0.122	1
Psma7	0.00748088	0.33226	0.333	0.059	1
Smg9	0.00748088	0.33226	0.333	0.059	1
Rab39	0.00748088	0.33226	0.333	0.059	1
Cox5a	0.00748088	0.33226	0.333	0.059	1
Rnft1	0.00748088	0.33226	0.333	0.059	1
Dad1	0.00748088	0.33226	0.333	0.059	1
Fam133b	0.00777984	0.326907	0.333	0.059	1
Dync2h1	0.00777984	0.326907	0.333	0.059	1
Med15	0.0079865	0.545741	0.5	0.134	1
Txndc11	0.00808837	0.321573	0.333	0.059	1
Rrs1	0.00819675	0.19985	0.167	0.016	1
Gm15832	0.00819675	0.19985	0.167	0.016	1
Tmem237	0.00819675	0.19985	0.167	0.016	1
Gm10552	0.00819675	0.19985	0.167	0.016	1
Lrrn2	0.00819675	0.19985	0.167	0.016	1
Zbtb41	0.00819675	0.19985	0.167	0.016	1
Miga2	0.00819675	0.19985	0.167	0.016	1
Ier5l	0.00819675	0.19985	0.167	0.016	1
Pex16	0.00819675	0.19985	0.167	0.016	1
Nxt1	0.00819675	0.19985	0.167	0.016	1
Tti1	0.00819675	0.19985	0.167	0.016	1
Rae1	0.00819675	0.19985	0.167	0.016	1
Rfxap	0.00819675	0.19985	0.167	0.016	1
Gpatch4	0.00819675	0.19985	0.167	0.016	1
Atp8b2	0.00819675	0.19985	0.167	0.016	1
Tars2	0.00819675	0.19985	0.167	0.016	1
Brinp1	0.00819675	0.19985	0.167	0.016	1
Zbtb8os	0.00819675	0.19985	0.167	0.016	1
Tmem201	0.00819675	0.19985	0.167	0.016	1
Gpn1	0.00819675	0.19985	0.167	0.016	1
Grk4	0.00819675	0.19985	0.167	0.016	1
Zfp932	0.00819675	0.19985	0.167	0.016	1
Plbd2	0.00819675	0.19985	0.167	0.016	1
Oas2	0.00819675	0.19985	0.167	0.016	1
Setd1b	0.00819675	0.19985	0.167	0.016	1
Cops6	0.00819675	0.19985	0.167	0.016	1
Gadd45a	0.00819675	0.19985	0.167	0.016	1
Ppp6r1	0.00819675	0.19985	0.167	0.016	1
Med25	0.00819675	0.19985	0.167	0.016	1
Prmt1	0.00819675	0.19985	0.167	0.016	1
Tead2	0.00819675	0.19985	0.167	0.016	1
Mesd	0.00819675	0.19985	0.167	0.016	1
Tub	0.00819675	0.19985	0.167	0.016	1
Thumpd1	0.00819675	0.19985	0.167	0.016	1
Lhpp	0.00819675	0.19985	0.167	0.016	1
Tspan4	0.00819675	0.19985	0.167	0.016	1
Tspan32	0.00819675	0.19985	0.167	0.016	1
Ccnd1	0.00819675	0.19985	0.167	0.016	1
Fbxw9	0.00819675	0.19985	0.167	0.016	1
Cbfa2t3	0.00819675	0.19985	0.167	0.016	1
Gm45894	0.00819675	0.19985	0.167	0.016	1
Pgm3	0.00819675	0.19985	0.167	0.016	1
Nudt16	0.00819675	0.19985	0.167	0.016	1
Trank1	0.00819675	0.19985	0.167	0.016	1
Oxsr1	0.00819675	0.19985	0.167	0.016	1
Smpdl3a	0.00819675	0.19985	0.167	0.016	1
Tfam	0.00819675	0.19985	0.167	0.016	1
Gm5134	0.00819675	0.19985	0.167	0.016	1
Actr6	0.00819675	0.19985	0.167	0.016	1
Nedd1	0.00819675	0.19985	0.167	0.016	1
Cnpy2	0.00819675	0.19985	0.167	0.016	1
Nabp2	0.00819675	0.19985	0.167	0.016	1
Mrps24	0.00819675	0.19985	0.167	0.016	1
Etaa1	0.00819675	0.19985	0.167	0.016	1
Efnb3	0.00819675	0.19985	0.167	0.016	1
Dlg4	0.00819675	0.19985	0.167	0.016	1
Tex14	0.00819675	0.19985	0.167	0.016	1
Psmc5	0.00819675	0.19985	0.167	0.016	1
Abca8a	0.00819675	0.19985	0.167	0.016	1
Ndufaf8	0.00819675	0.19985	0.167	0.016	1
Fkbp1b	0.00819675	0.19985	0.167	0.016	1
Gskip	0.00819675	0.19985	0.167	0.016	1
A930002C04Rik	0.00819675	0.19985	0.167	0.016	1
Ippk	0.00819675	0.19985	0.167	0.016	1
Med10	0.00819675	0.19985	0.167	0.016	1
Med30	0.00819675	0.19985	0.167	0.016	1
Peg13	0.00819675	0.19985	0.167	0.016	1
B130046B21Rik	0.00819675	0.19985	0.167	0.016	1
Abat	0.00819675	0.19985	0.167	0.016	1
Gap43	0.00819675	0.19985	0.167	0.016	1
Cbr1	0.00819675	0.19985	0.167	0.016	1
Mrpl28	0.00819675	0.19985	0.167	0.016	1
Cebpzos	0.00819675	0.19985	0.167	0.016	1
Adrb1	0.00819675	0.19985	0.167	0.016	1
Shroom4	0.00819675	0.19985	0.167	0.016	1
Tsr2	0.00819675	0.19985	0.167	0.016	1
Hsp90aa1	0.00822546	0.563946	0.667	0.232	1
0610043K17Rik	0.00848261	0.194269	0.167	0.016	1
Mlec	0.00848261	0.194269	0.167	0.016	1
Gm44734	0.00848261	0.194269	0.167	0.016	1
1700011L22Rik	0.00848261	0.194269	0.167	0.016	1
9330159M07Rik	0.00848261	0.194269	0.167	0.016	1
Mrps16	0.00848261	0.194269	0.167	0.016	1
Cacna2d3	0.00848261	0.194269	0.167	0.016	1
Tbc1d8	0.00857404	0.403722	0.5	0.126	1
Arfrp1	0.00877631	0.188709	0.167	0.016	1
Srpk2	0.00907388	0.462274	0.833	0.307	1
Tcirg1	0.00912956	0.545741	0.667	0.228	1
Uso1	0.00974968	0.40874	0.5	0.13	1
Glb1	0.0101544	0.491498	0.333	0.067	1
Sv2a	0.0102531	0.326907	0.333	0.063	1
G3bp2	0.0102531	0.326907	0.333	0.063	1
Fes	0.0102531	0.326907	0.333	0.063	1
Gm15489	0.0102531	0.326907	0.333	0.063	1
Sav1	0.0102531	0.326907	0.333	0.063	1
Rel	0.0106021	0.398722	0.5	0.13	1
Asah1	0.0106059	0.43103	0.667	0.209	1
Cdyl2	0.0110364	0.316259	0.333	0.063	1
Arhgef1	0.0110502	0.393738	0.5	0.13	1
Sacm1l	0.0115133	0.388772	0.5	0.13	1
Ubac2	0.0115133	0.388772	0.5	0.13	1
Apopt1	0.0131056	0.486184	0.333	0.071	1
Gm42917	0.0136125	0.321573	0.333	0.067	1
Stard3nl	0.0136125	0.321573	0.333	0.067	1
Igf1	0.0136939	-0.950895	0	0.551	1
Baz1a	0.0139386	0.393738	0.5	0.138	1
Ap3s1	0.0139386	0.393738	0.5	0.138	1
Timm44	0.0140966	0.316259	0.333	0.067	1
Echdc1	0.0140966	0.316259	0.333	0.067	1
3110056K07Rik	0.0140966	0.316259	0.333	0.067	1
Gclc	0.0142656	0.459905	0.333	0.071	1
Snx20	0.01502	0.627618	0.333	0.079	1
Tcim	0.016058	0.386914	0.167	0.02	1
Ywhaq	0.0161309	0.388772	0.5	0.142	1
Cflar	0.017255	0.518858	0.667	0.256	1
Rapgef2	0.0174137	0.364194	0.5	0.142	1
Slc12a6	0.0174843	0.403722	0.833	0.319	1
Erp44	0.017589	0.316259	0.333	0.071	1
Selenow	0.017589	0.316259	0.333	0.071	1
Cpe	0.017589	0.316259	0.333	0.071	1
Snw1	0.017589	0.316259	0.333	0.071	1
Hist1h2be	0.017589	0.316259	0.333	0.071	1
Zfp740	0.017589	0.316259	0.333	0.071	1
Csnk2a2	0.0181816	0.30569	0.333	0.071	1
Dctn2	0.0181816	0.310965	0.333	0.071	1
Rufy1	0.0181816	0.310965	0.333	0.071	1
Cnp	0.0181816	0.310965	0.333	0.071	1
Atic	0.0185284	0.194269	0.167	0.02	1
4933400F21Rik	0.0185284	0.194269	0.167	0.02	1
Kdsr	0.0185284	0.194269	0.167	0.02	1
Cacna1e	0.0185284	0.194269	0.167	0.02	1
Gm37267	0.0185284	0.194269	0.167	0.02	1
Nebl	0.0185284	0.194269	0.167	0.02	1
D230022J07Rik	0.0185284	0.194269	0.167	0.02	1
Gm13889	0.0185284	0.194269	0.167	0.02	1
Bloc1s6	0.0185284	0.194269	0.167	0.02	1
Pcsk2	0.0185284	0.194269	0.167	0.02	1
Zfp931	0.0185284	0.194269	0.167	0.02	1
Serpini1	0.0185284	0.194269	0.167	0.02	1
Anp32e	0.0185284	0.194269	0.167	0.02	1
Ampd2	0.0185284	0.194269	0.167	0.02	1
Mcub	0.0185284	0.194269	0.167	0.02	1
Zswim5	0.0185284	0.194269	0.167	0.02	1
Gm13212	0.0185284	0.194269	0.167	0.02	1
Gm13091	0.0185284	0.194269	0.167	0.02	1
Abcb8	0.0185284	0.194269	0.167	0.02	1
Noa1	0.0185284	0.194269	0.167	0.02	1
Ube3b	0.0185284	0.194269	0.167	0.02	1
Fam216a	0.0185284	0.194269	0.167	0.02	1
Ccdc62	0.0185284	0.194269	0.167	0.02	1
Zfp11	0.0185284	0.194269	0.167	0.02	1
Mepce	0.0185284	0.194269	0.167	0.02	1
Srgap3	0.0185284	0.194269	0.167	0.02	1
Peg3	0.0185284	0.194269	0.167	0.02	1
Gm38948	0.0185284	0.194269	0.167	0.02	1
Josd2	0.0185284	0.194269	0.167	0.02	1
Prr12	0.0185284	0.194269	0.167	0.02	1
Gabra5	0.0185284	0.194269	0.167	0.02	1
Wdr73	0.0185284	0.194269	0.167	0.02	1
Uros	0.0185284	0.194269	0.167	0.02	1
Gm16201	0.0185284	0.194269	0.167	0.02	1
Zfp617	0.0185284	0.194269	0.167	0.02	1
Zfp330	0.0185284	0.194269	0.167	0.02	1
Nob1	0.0185284	0.194269	0.167	0.02	1
Coa6	0.0185284	0.194269	0.167	0.02	1
Rbm7	0.0185284	0.194269	0.167	0.02	1
Dis3l	0.0185284	0.194269	0.167	0.02	1
Dcaf1	0.0185284	0.194269	0.167	0.02	1
Nme6	0.0185284	0.194269	0.167	0.02	1
Higd1a	0.0185284	0.194269	0.167	0.02	1
Hddc2	0.0185284	0.194269	0.167	0.02	1
2310011J03Rik	0.0185284	0.194269	0.167	0.02	1
Sycp3	0.0185284	0.194269	0.167	0.02	1
Gm48882	0.0185284	0.194269	0.167	0.02	1
Pip4k2c	0.0185284	0.194269	0.167	0.02	1
Dnajc14	0.0185284	0.194269	0.167	0.02	1
Polm	0.0185284	0.194269	0.167	0.02	1
Adcy1	0.0185284	0.194269	0.167	0.02	1
Gabrg2	0.0185284	0.194269	0.167	0.02	1
Sparc	0.0185284	0.194269	0.167	0.02	1
Eral1	0.0185284	0.194269	0.167	0.02	1
Wdcp	0.0185284	0.194269	0.167	0.02	1
Ntsr2	0.0185284	0.194269	0.167	0.02	1
Twistnb	0.0185284	0.194269	0.167	0.02	1
Tgfbi	0.0185284	0.194269	0.167	0.02	1
Pou5f2	0.0185284	0.194269	0.167	0.02	1
Ecd	0.0185284	0.194269	0.167	0.02	1
Anxa11	0.0185284	0.194269	0.167	0.02	1
Slc25a32	0.0185284	0.194269	0.167	0.02	1
Slc35a5	0.0185284	0.194269	0.167	0.02	1
Abhd10	0.0185284	0.194269	0.167	0.02	1
Kcnj6	0.0185284	0.194269	0.167	0.02	1
B230307C23Rik	0.0185284	0.194269	0.167	0.02	1
Psmb8	0.0185284	0.194269	0.167	0.02	1
Usp49	0.0185284	0.194269	0.167	0.02	1
Celf4	0.0185284	0.194269	0.167	0.02	1
Rbm22	0.0185284	0.194269	0.167	0.02	1
Syvn1	0.0185284	0.194269	0.167	0.02	1
Hspa12a	0.0185284	0.194269	0.167	0.02	1
Rbmx	0.0185284	0.194269	0.167	0.02	1
Slc6a8	0.0185284	0.194269	0.167	0.02	1
Ubqln2	0.0185284	0.194269	0.167	0.02	1
Tspan14	0.0185384	0.383823	0.5	0.146	1
Sema4d	0.0186468	0.511331	0.5	0.157	1
Atp6v1f	0.0187896	0.30569	0.333	0.071	1
Pip4k2a	0.0189098	0.770086	0.833	0.504	1
Ahctf1	0.0190661	0.188709	0.167	0.02	1
Gm43329	0.0190661	0.188709	0.167	0.02	1
Psph	0.0190661	0.188709	0.167	0.02	1
Dlgap2	0.0190661	0.188709	0.167	0.02	1
Rnf219	0.0190661	0.188709	0.167	0.02	1
Pfdn6	0.0190661	0.188709	0.167	0.02	1
Abhd16a	0.0190661	0.188709	0.167	0.02	1
Tmem126a	0.0192451	0.37889	0.5	0.146	1
Ptgds	0.0197409	-0.725561	0	0.504	1
Kif13b	0.0209443	-0.735829	0	0.5	1
BC005537	0.0211678	0.37889	0.5	0.15	1
Rab31	0.0216518	0.399221	0.667	0.24	1
Vps50	0.0219537	0.373975	0.5	0.15	1
Cd81	0.0219538	0.369076	0.5	0.15	1
Nav2	0.0220566	-0.906891	0.333	0.724	1
Rps6ka1	0.0222035	0.310965	0.333	0.075	1
Suds3	0.0222035	0.310965	0.333	0.075	1
Tecr	0.0222035	0.310965	0.333	0.075	1
Clec16a	0.0222035	0.310965	0.333	0.075	1
Glyr1	0.0224169	0.459905	0.333	0.079	1
Supt20	0.022762	0.369076	0.5	0.15	1
Gtf2h1	0.022914	0.30569	0.333	0.075	1
Tom1l2	0.022914	0.30569	0.333	0.075	1
Ube2v2	0.022914	0.30569	0.333	0.075	1
Ttc27	0.022914	0.30569	0.333	0.075	1
Stk4	0.0231793	0.37889	0.5	0.154	1
Mafg	0.0236418	0.300434	0.333	0.075	1
Rsrc2	0.0241719	0.506482	0.5	0.169	1
Cul3	0.0248946	0.369076	0.5	0.154	1
Rbm39	0.0252418	-0.731437	0.167	0.63	1
Gusb	0.0257878	0.364194	0.5	0.154	1
Sec62	0.0261842	0.373975	0.5	0.157	1
Rps17	0.0263362	0.459905	0.333	0.083	1
Ccnd3	0.0265687	0.721898	0.5	0.189	1
Cdk9	0.0274684	0.30569	0.333	0.079	1
Clip1	0.0280728	0.364194	0.5	0.157	1
Rpl7	0.0283052	0.300434	0.333	0.079	1
Whrn	0.0283052	0.300434	0.333	0.079	1
Scpep1	0.0283052	0.300434	0.333	0.079	1
Sap130	0.0283052	0.300434	0.333	0.079	1
Ppia	0.0283652	0.689477	0.5	0.217	1
Nktr	0.0285847	0.391479	0.833	0.358	1
Sdc3	0.0289325	0.381354	0.167	0.024	1
Bicd2	0.0289325	0.381354	0.167	0.024	1
Pitpnc1	0.0290465	-0.749408	0	0.469	1
Kmt5a	0.029161	0.295198	0.333	0.079	1
Uba2	0.029161	0.295198	0.333	0.079	1
Abhd17b	0.029161	0.295198	0.333	0.079	1
Map4	0.029475	0.470836	0.667	0.276	1
Ncaph2	0.0296643	0.375816	0.167	0.024	1
Sik2	0.030445	0.364194	0.5	0.161	1
Fermt3	0.030445	0.364194	0.5	0.161	1
Lpxn	0.030445	0.364194	0.5	0.161	1
Ddx17	0.0320993	0.475137	0.667	0.283	1
Nek6	0.0327864	0.587029	0.5	0.197	1
Usp7	0.0333888	0.300434	0.333	0.083	1
Mospd2	0.0333888	0.300434	0.333	0.083	1
Cdk18	0.0335258	0.188709	0.167	0.024	1
Ppox	0.0335258	0.188709	0.167	0.024	1
Usf1	0.0335258	0.188709	0.167	0.024	1
Gpsm1	0.0335258	0.188709	0.167	0.024	1
Dnm1	0.0335258	0.188709	0.167	0.024	1
St6galnac4	0.0335258	0.188709	0.167	0.024	1
Gpd2	0.0335258	0.188709	0.167	0.024	1
Psmc3	0.0335258	0.188709	0.167	0.024	1
Pigt	0.0335258	0.188709	0.167	0.024	1
Zswim3	0.0335258	0.188709	0.167	0.024	1
Pltp	0.0335258	0.188709	0.167	0.024	1
Sulf2	0.0335258	0.188709	0.167	0.024	1
Eef1a2	0.0335258	0.188709	0.167	0.024	1
Exosc8	0.0335258	0.188709	0.167	0.024	1
C920021L13Rik	0.0335258	0.188709	0.167	0.024	1
Sigmar1	0.0335258	0.188709	0.167	0.024	1
Prpf38a	0.0335258	0.188709	0.167	0.024	1
Eif3i	0.0335258	0.188709	0.167	0.024	1
Slc4a2	0.0335258	0.188709	0.167	0.024	1
Nelfa	0.0335258	0.188709	0.167	0.024	1
Gm17092	0.0335258	0.188709	0.167	0.024	1
Ulk1	0.0335258	0.188709	0.167	0.024	1
Sez6l	0.0335258	0.188709	0.167	0.024	1
Slc12a9	0.0335258	0.188709	0.167	0.024	1
Rpia	0.0335258	0.188709	0.167	0.024	1
Syn2	0.0335258	0.188709	0.167	0.024	1
M6pr	0.0335258	0.188709	0.167	0.024	1
Fam234b	0.0335258	0.188709	0.167	0.024	1
Med21	0.0335258	0.188709	0.167	0.024	1
Ccdc9	0.0335258	0.188709	0.167	0.024	1
Car11	0.0335258	0.188709	0.167	0.024	1
Ankrd42	0.0335258	0.188709	0.167	0.024	1
Itpripl2	0.0335258	0.188709	0.167	0.024	1
Tnfsf13b	0.0335258	0.188709	0.167	0.024	1
Tm2d2	0.0335258	0.188709	0.167	0.024	1
Taf1c	0.0335258	0.188709	0.167	0.024	1
2610044O15Rik8	0.0335258	0.188709	0.167	0.024	1
Aasdhppt	0.0335258	0.188709	0.167	0.024	1
Ets1	0.0335258	0.188709	0.167	0.024	1
Mir100hg	0.0335258	0.188709	0.167	0.024	1
Tle3	0.0335258	0.188709	0.167	0.024	1
Ddx43	0.0335258	0.188709	0.167	0.024	1
Gm26947	0.0335258	0.188709	0.167	0.024	1
Tcp11l2	0.0335258	0.188709	0.167	0.024	1
Gas2l1	0.0335258	0.188709	0.167	0.024	1
Zkscan17	0.0335258	0.188709	0.167	0.024	1
Gid4	0.0335258	0.188709	0.167	0.024	1
Mis12	0.0335258	0.188709	0.167	0.024	1
Omg	0.0335258	0.188709	0.167	0.024	1
Coil	0.0335258	0.188709	0.167	0.024	1
Dnajc27	0.0335258	0.188709	0.167	0.024	1
Nol10	0.0335258	0.188709	0.167	0.024	1
Wdr89	0.0335258	0.188709	0.167	0.024	1
Uqcrfs1	0.0335258	0.188709	0.167	0.024	1
Gm47071	0.0335258	0.188709	0.167	0.024	1
Med4	0.0335258	0.188709	0.167	0.024	1
Tmem186	0.0335258	0.188709	0.167	0.024	1
2510002D24Rik	0.0335258	0.188709	0.167	0.024	1
Ccdc112	0.0335258	0.188709	0.167	0.024	1
Rela	0.0335258	0.188709	0.167	0.024	1
Polr2g	0.0335258	0.188709	0.167	0.024	1
Fads1	0.0335258	0.188709	0.167	0.024	1
Trim8	0.0335258	0.188709	0.167	0.024	1
Dclre1a	0.0335258	0.188709	0.167	0.024	1
G6pdx	0.0335258	0.188709	0.167	0.024	1
Apool	0.0335258	0.188709	0.167	0.024	1
Dclk1	0.0343587	0.183171	0.167	0.024	1
Ilf2	0.0343587	0.183171	0.167	0.024	1
Stx17	0.0343587	0.183171	0.167	0.024	1
Panx1	0.0343587	0.183171	0.167	0.024	1
Arhgap32	0.0343587	0.183171	0.167	0.024	1
Zfp410	0.0343587	0.183171	0.167	0.024	1
Gm5089	0.0343587	0.183171	0.167	0.024	1
Mthfd2	0.0343592	0.295198	0.333	0.083	1
Gm20404	0.0343592	0.295198	0.333	0.083	1
Phc3	0.0348002	0.344828	0.5	0.161	1
Rps19	0.0350379	0.459905	0.333	0.091	1
Tgfb1	0.0353502	0.28998	0.333	0.083	1
Gm44686	0.0353502	0.28998	0.333	0.083	1
Tbcd	0.0353502	0.28998	0.333	0.083	1
Dgkh	0.0353502	0.28998	0.333	0.083	1
Unc93b1	0.0370732	-0.607505	0	0.437	1
Cd9	0.0379449	0.522961	0.833	0.417	1
Sash1	0.0380579	-0.64794	0	0.437	1
Med1	0.0399635	0.295198	0.333	0.087	1
Ppp1r13b	0.0399635	0.295198	0.333	0.087	1
Usp16	0.0399635	0.295198	0.333	0.087	1
Nsf	0.0403452	0.344828	0.5	0.169	1
Vkorc1l1	0.0408589	0.454706	0.333	0.094	1
Prox1	0.0410735	0.28998	0.333	0.087	1
Gtf2a1	0.0410735	0.28998	0.333	0.087	1
Elf2	0.0411408	0.363707	0.667	0.268	1
Ttc3	0.041216	0.628428	0.667	0.35	1
Lrrk1	0.0416466	0.340028	0.5	0.169	1
Glul	0.0422056	0.284781	0.333	0.087	1
Ctps2	0.0422056	0.284781	0.333	0.087	1
Strbp	0.0427028	-0.577369	0	0.421	1
Csf2ra	0.0427331	0.521079	0.667	0.343	1
Dusp3	0.0432406	0.344828	0.5	0.173	1
Rlf	0.0443418	0.330473	0.5	0.169	1
Xrn1	0.0446149	0.340028	0.5	0.173	1
Memo1	0.0446149	0.340028	0.5	0.173	1
Asph	0.0455237	0.517009	0.667	0.346	1
Ms4a14	0.045738	0.269296	0.333	0.087	1
Kcnma1	0.0457394	0.316259	0.5	0.169	1
Kpna4	0.0457762	-0.573558	0	0.413	1
Luzp1	0.0460213	0.330473	0.5	0.173	1
Ppib	0.0471855	0.28998	0.333	0.091	1
Slc22a17	0.0471855	0.28998	0.333	0.091	1
Cebpz	0.0471855	0.28998	0.333	0.091	1
Tcerg1	0.0471855	0.28998	0.333	0.091	1
Ppp3ca	0.0473476	0.512951	0.833	0.575	1
Rcor1	0.0476609	0.340028	0.5	0.177	1
Spcs2	0.0483534	0.444364	0.333	0.098	1
Tmem184b	0.0483534	0.444364	0.333	0.098	1
Dync1li1	0.0484401	0.284781	0.333	0.091	1
Ttr	0.0486429	-0.67428	0.5	0.76	1
Trip12	0.049178	0.432701	0.667	0.303	1
Nrxn1	0.0495878	0.439221	0.333	0.098	1
Copb1	0.0497184	0.279601	0.333	0.091	1
Vdac1	0.0497184	0.279601	0.333	0.091	1
Nln	0.0497184	0.279601	0.333	0.091	1
Pdgfb	0.0497185	0.274439	0.333	0.091	1
Ubtd1	0.0497185	0.274439	0.333	0.091	1
Rpl21	0.0506546	0.330473	0.5	0.177	1
Ncl	0.0508443	0.434096	0.333	0.098	1
1810026B05Rik	0.0523363	0.330473	0.5	0.181	1
Slc38a2	0.0523363	0.330473	0.5	0.181	1
Cmss1	0.0523437	0.411943	0.667	0.299	1
Hs6st1	0.0527099	0.183171	0.167	0.028	1
AI597479	0.0527099	0.183171	0.167	0.028	1
Wdr75	0.0527099	0.183171	0.167	0.028	1
Ccnyl1	0.0527099	0.183171	0.167	0.028	1
Crat	0.0527099	0.183171	0.167	0.028	1
Mettl5	0.0527099	0.183171	0.167	0.028	1
Zfp408	0.0527099	0.183171	0.167	0.028	1
Ccdc34	0.0527099	0.183171	0.167	0.028	1
Mapkbp1	0.0527099	0.183171	0.167	0.028	1
Gm10130	0.0527099	0.183171	0.167	0.028	1
Gm38335	0.0527099	0.183171	0.167	0.028	1
Pfn2	0.0527099	0.183171	0.167	0.028	1
Etv3	0.0527099	0.183171	0.167	0.028	1
Pygo2	0.0527099	0.183171	0.167	0.028	1
Txnip	0.0527099	0.183171	0.167	0.028	1
Ggh	0.0527099	0.183171	0.167	0.028	1
Shb	0.0527099	0.183171	0.167	0.028	1
Prpf4	0.0527099	0.183171	0.167	0.028	1
Hpca	0.0527099	0.183171	0.167	0.028	1
Acot7	0.0527099	0.183171	0.167	0.028	1
1500035N22Rik	0.0527099	0.183171	0.167	0.028	1
Letm1	0.0527099	0.183171	0.167	0.028	1
Coq2	0.0527099	0.183171	0.167	0.028	1
Atp6v0a2	0.0527099	0.183171	0.167	0.028	1
Pms2	0.0527099	0.183171	0.167	0.028	1
Cpsf4	0.0527099	0.183171	0.167	0.028	1
Zfp655	0.0527099	0.183171	0.167	0.028	1
Grid2	0.0527099	0.183171	0.167	0.028	1
Ppfibp1	0.0527099	0.183171	0.167	0.028	1
Akt2	0.0527099	0.183171	0.167	0.028	1
Zfp84	0.0527099	0.183171	0.167	0.028	1
Gm4673	0.0527099	0.183171	0.167	0.028	1
Pnkp	0.0527099	0.183171	0.167	0.028	1
Gm15880	0.0527099	0.183171	0.167	0.028	1
Pgm2l1	0.0527099	0.183171	0.167	0.028	1
Vkorc1	0.0527099	0.183171	0.167	0.028	1
Tacc2	0.0527099	0.183171	0.167	0.028	1
Stxbp2	0.0527099	0.183171	0.167	0.028	1
Fut10	0.0527099	0.183171	0.167	0.028	1
Pgbd5	0.0527099	0.183171	0.167	0.028	1
Dpagt1	0.0527099	0.183171	0.167	0.028	1
Rnf123	0.0527099	0.183171	0.167	0.028	1
Atrip	0.0527099	0.183171	0.167	0.028	1
Esyt1	0.0527099	0.183171	0.167	0.028	1
Sgcd	0.0527099	0.183171	0.167	0.028	1
Txndc17	0.0527099	0.183171	0.167	0.028	1
Rab5c	0.0527099	0.183171	0.167	0.028	1
Rdm1	0.0527099	0.183171	0.167	0.028	1
Tmub2	0.0527099	0.183171	0.167	0.028	1
Rnf157	0.0527099	0.183171	0.167	0.028	1
Myt1l	0.0527099	0.183171	0.167	0.028	1
Wdr25	0.0527099	0.183171	0.167	0.028	1
Psmg4	0.0527099	0.183171	0.167	0.028	1
Mtx3	0.0527099	0.183171	0.167	0.028	1
Rgs7bp	0.0527099	0.183171	0.167	0.028	1
Thrb	0.0527099	0.183171	0.167	0.028	1
Prxl2a	0.0527099	0.183171	0.167	0.028	1
4931414P19Rik	0.0527099	0.183171	0.167	0.028	1
Ipo4	0.0527099	0.183171	0.167	0.028	1
Tars	0.0527099	0.183171	0.167	0.028	1
Rac2	0.0527099	0.183171	0.167	0.028	1
Trmu	0.0527099	0.183171	0.167	0.028	1
Tuba1b	0.0527099	0.183171	0.167	0.028	1
Pou6f1	0.0527099	0.183171	0.167	0.028	1
Acvr1b	0.0527099	0.183171	0.167	0.028	1
Pmm2	0.0527099	0.183171	0.167	0.028	1
Bmerb1	0.0527099	0.183171	0.167	0.028	1
Pigx	0.0527099	0.183171	0.167	0.028	1
Abi3bp	0.0527099	0.183171	0.167	0.028	1
Mmut	0.0527099	0.183171	0.167	0.028	1
Mrpl14	0.0527099	0.183171	0.167	0.028	1
Prelid2	0.0527099	0.183171	0.167	0.028	1
Arl2	0.0527099	0.183171	0.167	0.028	1
Ptar1	0.0527099	0.183171	0.167	0.028	1
Ch25h	0.0527099	0.183171	0.167	0.028	1
Fundc1	0.0527099	0.183171	0.167	0.028	1
Brcc3	0.0527099	0.183171	0.167	0.028	1
Prdx4	0.0527099	0.183171	0.167	0.028	1
Ehd4	0.0528607	0.545741	0.5	0.217	1
Psma3	0.053782	0.320982	0.5	0.177	1
Scg2	0.0538545	0.177654	0.167	0.028	1
Dpm2	0.0538545	0.177654	0.167	0.028	1
Rpn2	0.0538545	0.177654	0.167	0.028	1
Znhit6	0.0538545	0.177654	0.167	0.028	1
Osgin2	0.0538545	0.177654	0.167	0.028	1
Por	0.0538545	0.177654	0.167	0.028	1
Chchd6	0.0538545	0.177654	0.167	0.028	1
Ccdc77	0.0538545	0.177654	0.167	0.028	1
Rbmxl1	0.0538545	0.177654	0.167	0.028	1
Zfp276	0.0538545	0.177654	0.167	0.028	1
Wdr61	0.0538545	0.177654	0.167	0.028	1
Mipol1	0.0538545	0.177654	0.167	0.028	1
Fntb	0.0538545	0.177654	0.167	0.028	1
Nsun2	0.0538545	0.177654	0.167	0.028	1
Spef2	0.0538545	0.177654	0.167	0.028	1
Ring1	0.0538545	0.177654	0.167	0.028	1
1700016K05Rik	0.0538545	0.177654	0.167	0.028	1
Dnmt3a	0.0539249	0.417661	0.833	0.449	1
Glg1	0.0539258	0.32572	0.5	0.181	1
Ppa2	0.0550158	0.172158	0.167	0.028	1
Copa	0.0550434	0.284781	0.333	0.094	1
Ctcf	0.0550434	0.284781	0.333	0.094	1
Sf3b3	0.0550434	0.284781	0.333	0.094	1
Stk10	0.0550434	0.284781	0.333	0.094	1
Ube2e1	0.0550434	0.284781	0.333	0.094	1
Rabl6	0.0552063	0.439221	0.333	0.102	1
Fyn	0.0552063	0.439221	0.333	0.102	1
Atp6ap1	0.0552063	0.439221	0.333	0.102	1
Crebrf	0.0555492	0.32572	0.5	0.181	1
Aplp2	0.0555496	0.428526	0.667	0.315	1
Itpkb	0.0558868	0.428526	0.667	0.311	1
Rrnad1	0.0564466	0.279601	0.333	0.094	1
Mat2a	0.0564466	0.279601	0.333	0.094	1
Shprh	0.0564466	0.279601	0.333	0.094	1
Taf3	0.0578748	0.274439	0.333	0.094	1
Ddx10	0.0578748	0.274439	0.333	0.094	1
Cdip1	0.0589336	0.335242	0.5	0.189	1
Mitf	0.0590002	0.467084	0.833	0.575	1
Fat3	0.0598951	0.68383	0.667	0.449	1
Luc7l2	0.060018	-0.605907	0.167	0.551	1
Gsap	0.0609886	-0.542697	0	0.382	1
Naa16	0.0610348	0.439221	0.333	0.106	1
Slc35b3	0.0624948	0.434096	0.333	0.106	1
Ccni	0.0635219	0.279601	0.333	0.098	1
Tusc3	0.0635219	0.279601	0.333	0.098	1
Atp5b	0.0635219	0.279601	0.333	0.098	1
Sumo2	0.0635219	0.279601	0.333	0.098	1
Gng12	0.0636118	-0.562062	0	0.378	1
Gm12743	0.0646945	0.370299	0.167	0.031	1
Thy1	0.0646945	0.370299	0.167	0.031	1
Dtx3l	0.0646945	0.370299	0.167	0.031	1
Mmp12	0.0647291	1.10255	0.167	0.031	1
Atg16l1	0.0650769	0.274439	0.333	0.098	1
Kcnip4	0.0650769	0.274439	0.333	0.098	1
Chic2	0.0650769	0.274439	0.333	0.098	1
Pepd	0.0650769	0.274439	0.333	0.098	1
Zc3h12c	0.0650769	0.274439	0.333	0.098	1
Mdh1	0.0650769	0.274439	0.333	0.098	1
Sbf2	0.0659154	0.416071	0.667	0.331	1
Rapgef1	0.0661225	0.311552	0.5	0.189	1
Dnajc7	0.0666579	0.269296	0.333	0.098	1
Parvb	0.0666579	0.269296	0.333	0.098	1
Fgf13	0.0671835	0.607142	1	0.646	1
Rere	0.0693956	0.410177	0.833	0.516	1
Coro1c	0.0696148	0.32572	0.5	0.197	1
Ggnbp2	0.0698337	0.440248	0.5	0.217	1
Atp2b1	0.0704355	0.578082	0.667	0.453	1
Lyn	0.0707566	-0.615471	0.167	0.535	1
Ccdc88a	0.071369	0.514426	0.5	0.236	1
Mpc1	0.0719014	0.302184	0.5	0.189	1
Numa1	0.072603	0.274439	0.333	0.102	1
Anks1	0.072603	0.274439	0.333	0.102	1
Irf8	0.0727205	0.426442	0.5	0.213	1
Mamdc2	0.0728012	-0.772867	0	0.366	1
H3f3b	0.0730605	-0.495131	0	0.358	1
Ppt1	0.0735988	0.316259	0.5	0.197	1
Lpp	0.0736887	-0.523068	0	0.358	1
Pnpla7	0.0739434	0.472985	0.833	0.516	1
Ilkap	0.0743117	0.269296	0.333	0.102	1
Ndufa13	0.0743117	0.269296	0.333	0.102	1
Renbp	0.0743117	0.269296	0.333	0.102	1
Lgmn	0.0750596	-0.542697	0	0.358	1
Pms1	0.0753895	0.177654	0.167	0.031	1
Insig2	0.0753895	0.177654	0.167	0.031	1
Dedd	0.0753895	0.177654	0.167	0.031	1
Cd46	0.0753895	0.177654	0.167	0.031	1
Psd4	0.0753895	0.177654	0.167	0.031	1
Ndor1	0.0753895	0.177654	0.167	0.031	1
Crnkl1	0.0753895	0.177654	0.167	0.031	1
Tox2	0.0753895	0.177654	0.167	0.031	1
Pcmtd2	0.0753895	0.177654	0.167	0.031	1
Chmp4c	0.0753895	0.177654	0.167	0.031	1
Gatb	0.0753895	0.177654	0.167	0.031	1
Gm42659	0.0753895	0.177654	0.167	0.031	1
Dbt	0.0753895	0.177654	0.167	0.031	1
Cc2d1b	0.0753895	0.177654	0.167	0.031	1
Camk2n1	0.0753895	0.177654	0.167	0.031	1
Fastk	0.0753895	0.177654	0.167	0.031	1
Sdad1	0.0753895	0.177654	0.167	0.031	1
Gm42601	0.0753895	0.177654	0.167	0.031	1
Dctn1	0.0753895	0.177654	0.167	0.031	1
Pcbp1	0.0753895	0.177654	0.167	0.031	1
1600020E01Rik	0.0753895	0.177654	0.167	0.031	1
Nucb1	0.0753895	0.177654	0.167	0.031	1
Idh2	0.0753895	0.177654	0.167	0.031	1
Pwwp2b	0.0753895	0.177654	0.167	0.031	1
Tubgcp2	0.0753895	0.177654	0.167	0.031	1
Tmco3	0.0753895	0.177654	0.167	0.031	1
Lsm1	0.0753895	0.177654	0.167	0.031	1
Rab3a	0.0753895	0.177654	0.167	0.031	1
Cdh11	0.0753895	0.177654	0.167	0.031	1
Cdt1	0.0753895	0.177654	0.167	0.031	1
Acad8	0.0753895	0.177654	0.167	0.031	1
Cmtm8	0.0753895	0.177654	0.167	0.031	1
Llph	0.0753895	0.177654	0.167	0.031	1
Sf3a1	0.0753895	0.177654	0.167	0.031	1
Zfp2	0.0753895	0.177654	0.167	0.031	1
Mrpl55	0.0753895	0.177654	0.167	0.031	1
6330403K07Rik	0.0753895	0.177654	0.167	0.031	1
Vezf1	0.0753895	0.177654	0.167	0.031	1
Aarsd1	0.0753895	0.177654	0.167	0.031	1
Lsm12	0.0753895	0.177654	0.167	0.031	1
Jpt1	0.0753895	0.177654	0.167	0.031	1
Mrpl38	0.0753895	0.177654	0.167	0.031	1
Sptssa	0.0753895	0.177654	0.167	0.031	1
Carmil1	0.0753895	0.177654	0.167	0.031	1
Phactr1	0.0753895	0.177654	0.167	0.031	1
Susd3	0.0753895	0.177654	0.167	0.031	1
Tifab	0.0753895	0.177654	0.167	0.031	1
Zfp738	0.0753895	0.177654	0.167	0.031	1
Nr1d2	0.0753895	0.177654	0.167	0.031	1
Psmb5	0.0753895	0.177654	0.167	0.031	1
Gpr18	0.0753895	0.177654	0.167	0.031	1
4930556M19Rik	0.0753895	0.177654	0.167	0.031	1
Snu13	0.0753895	0.177654	0.167	0.031	1
Zfp263	0.0753895	0.177654	0.167	0.031	1
Eif2b5	0.0753895	0.177654	0.167	0.031	1
Dgkg	0.0753895	0.177654	0.167	0.031	1
Hspbap1	0.0753895	0.177654	0.167	0.031	1
Ift57	0.0753895	0.177654	0.167	0.031	1
Gm15965	0.0753895	0.177654	0.167	0.031	1
Neu1	0.0753895	0.177654	0.167	0.031	1
Cnpy3	0.0753895	0.177654	0.167	0.031	1
Zfp24	0.0753895	0.177654	0.167	0.031	1
Dele1	0.0753895	0.177654	0.167	0.031	1
Fam50a	0.0753895	0.177654	0.167	0.031	1
Gla	0.0753895	0.177654	0.167	0.031	1
Armcx5	0.0753895	0.177654	0.167	0.031	1
Btbd1	0.0758529	0.302184	0.5	0.193	1
Ubn2	0.07629	0.320509	0.667	0.303	1
Tmsb4x	0.0764232	0.355689	0.833	0.441	1
Supt6	0.0766018	0.428989	0.333	0.114	1
Snrpe	0.0768429	0.172158	0.167	0.031	1
Slc1a2	0.0768429	0.172158	0.167	0.031	1
Cd27	0.0768429	0.172158	0.167	0.031	1
Il17c	0.0768429	0.172158	0.167	0.031	1
Spryd7	0.0768429	0.172158	0.167	0.031	1
Pam16	0.0768429	0.172158	0.167	0.031	1
Epha6	0.0768429	0.172158	0.167	0.031	1
Agpat4	0.0768429	0.172158	0.167	0.031	1
Usp11	0.0768429	0.172158	0.167	0.031	1
Dennd5a	0.0778111	0.253975	0.333	0.102	1
Gpnmb	0.0782604	-0.784125	0.333	0.709	1
Got2	0.0783143	0.166683	0.167	0.031	1
Prr14l	0.0786215	0.426442	0.5	0.22	1
Cdc42	0.0790474	-0.462526	0	0.346	1
Gas2l3	0.080065	0.288245	0.5	0.193	1
Sat1	0.0813895	-0.637937	0.333	0.638	1
Camsap2	0.082266	0.269296	0.333	0.106	1
Fbxo38	0.082266	0.269296	0.333	0.106	1
Fcho2	0.0828092	-0.478921	0	0.343	1
Ptpn1	0.0836283	-0.491096	0	0.343	1
Nfe2l2	0.0838174	-0.495131	0	0.343	1
Rad51b	0.0838389	-0.629701	0	0.346	1
Uri1	0.0841298	0.264171	0.333	0.106	1
D430042O09Rik	0.0841298	0.264171	0.333	0.106	1
Hpf1	0.0841298	0.264171	0.333	0.106	1
Map3k5	0.0841298	0.264171	0.333	0.106	1
Adk	0.0841298	0.264171	0.333	0.106	1
Lysmd4	0.0855159	-0.573558	0.167	0.516	1
Wdr91	0.0860215	0.259064	0.333	0.106	1
1700084C06Rik	0.0860215	0.259064	0.333	0.106	1
Gm11457	0.0863767	0.364803	0.167	0.035	1
Slc7a11	0.0863767	0.364803	0.167	0.035	1
Kifc3	0.0863767	0.364803	0.167	0.035	1
Kcnk13	0.0864667	-0.499155	0	0.339	1
Pdia3	0.0868096	0.418829	0.333	0.118	1
2022-09-11	0.0879165	0.359328	0.167	0.035	1
2022-03-08	0.0879414	0.253975	0.333	0.106	1
Iffo1	0.0879414	0.253975	0.333	0.106	1
Ctnnb1	0.0880536	0.297523	0.5	0.205	1
Fgfr2	0.0886037	0.352618	0.833	0.516	1
Rab10	0.0887668	-0.478921	0	0.335	1
Rasgef1b	0.089581	0.40874	0.333	0.118	1
Snrk	0.0898894	0.248904	0.333	0.106	1
Cd300lf	0.0902805	-0.527015	0	0.335	1
Ehmt1	0.0903857	0.297523	0.5	0.205	1
Rps11	0.0905629	0.40874	0.333	0.118	1
Huwe1	0.090905	0.303586	0.667	0.311	1
Rreb1	0.0916753	-0.570692	0.333	0.634	1
Rab5a	0.0924888	0.264171	0.333	0.11	1
Ostf1	0.0924888	0.264171	0.333	0.11	1
Rassf3	0.093056	0.299386	0.667	0.315	1
Pdpk1	0.0937091	0.418829	0.333	0.122	1
Slc6a6	0.0941518	-0.466643	0	0.327	1
Pank2	0.0945082	0.259064	0.333	0.11	1
Esf1	0.0945082	0.259064	0.333	0.11	1
Acss1	0.0945082	0.253975	0.333	0.11	1
Kras	0.0945082	0.259064	0.333	0.11	1
Aldoa	0.0945082	0.259064	0.333	0.11	1
Lair1	0.0945473	-0.478921	0	0.327	1
Ascc3	0.0945473	-0.478921	0	0.327	1
Fbxl5	0.0965562	0.253975	0.333	0.11	1
Gm37240	0.0965725	0.336198	0.833	0.614	1
Gria2	0.0989327	0.297523	0.5	0.213	1
Usp50	0.0991455	-0.441768	0	0.319	1
Tlr7	0.0995916	0.288245	0.5	0.209	1
Arhgap39	0.0997923	-0.454259	0	0.319	1
Slc8a1	0.100467	-0.634698	0.667	0.776	1
Gtpbp2	0.100739	0.243851	0.333	0.11	1
Litaf	0.100748	-0.482991	0	0.319	1
Eloc	0.100851	0.172158	0.167	0.035	1
Unc50	0.100851	0.172158	0.167	0.035	1
Smarcal1	0.100851	0.172158	0.167	0.035	1
Sp110	0.100851	0.172158	0.167	0.035	1
Zbtb37	0.100851	0.172158	0.167	0.035	1
Ssna1	0.100851	0.172158	0.167	0.035	1
Dnajc10	0.100851	0.172158	0.167	0.035	1
Zdhhc5	0.100851	0.172158	0.167	0.035	1
Sqor	0.100851	0.172158	0.167	0.035	1
Alg5	0.100851	0.172158	0.167	0.035	1
Clk2	0.100851	0.172158	0.167	0.035	1
Lmo4	0.100851	0.172158	0.167	0.035	1
Dctn3	0.100851	0.172158	0.167	0.035	1
Ccdc171	0.100851	0.172158	0.167	0.035	1
Snrnp40	0.100851	0.172158	0.167	0.035	1
Nudc	0.100851	0.172158	0.167	0.035	1
Tmem128	0.100851	0.172158	0.167	0.035	1
Srrd	0.100851	0.172158	0.167	0.035	1
Coq5	0.100851	0.172158	0.167	0.035	1
Orai2	0.100851	0.172158	0.167	0.035	1
Mad1l1	0.100851	0.172158	0.167	0.035	1
2610001J05Rik	0.100851	0.172158	0.167	0.035	1
Cct7	0.100851	0.172158	0.167	0.035	1
Ndufa9	0.100851	0.172158	0.167	0.035	1
Tmem160	0.100851	0.172158	0.167	0.035	1
Rab4b	0.100851	0.172158	0.167	0.035	1
2610021A01Rik	0.100851	0.172158	0.167	0.035	1
Mtmr10	0.100851	0.172158	0.167	0.035	1
Gdpd5	0.100851	0.172158	0.167	0.035	1
Polr3e	0.100851	0.172158	0.167	0.035	1
Gdpd3	0.100851	0.172158	0.167	0.035	1
Golga7	0.100851	0.172158	0.167	0.035	1
Gtf2e2	0.100851	0.172158	0.167	0.035	1
Eri1	0.100851	0.172158	0.167	0.035	1
Rad23a	0.100851	0.172158	0.167	0.035	1
Pdpr	0.100851	0.172158	0.167	0.035	1
Ntm	0.100851	0.172158	0.167	0.035	1
Bace1	0.100851	0.172158	0.167	0.035	1
Atm	0.100851	0.172158	0.167	0.035	1
Idh3a	0.100851	0.172158	0.167	0.035	1
Stoml1	0.100851	0.172158	0.167	0.035	1
Cox7a2	0.100851	0.172158	0.167	0.035	1
Mlh1	0.100851	0.172158	0.167	0.035	1
Gm47962	0.100851	0.172158	0.167	0.035	1
Snap47	0.100851	0.172158	0.167	0.035	1
Tmem11	0.100851	0.172158	0.167	0.035	1
Pelp1	0.100851	0.172158	0.167	0.035	1
Sgsm2	0.100851	0.172158	0.167	0.035	1
Myo1d	0.100851	0.172158	0.167	0.035	1
Kcnj2	0.100851	0.172158	0.167	0.035	1
4930512B01Rik	0.100851	0.172158	0.167	0.035	1
Nin	0.100851	0.172158	0.167	0.035	1
Gtpbp4	0.100851	0.172158	0.167	0.035	1
Ryr2	0.100851	0.172158	0.167	0.035	1
Ankra2	0.100851	0.172158	0.167	0.035	1
Cadps	0.100851	0.172158	0.167	0.035	1
Khnyn	0.100851	0.172158	0.167	0.035	1
Cln5	0.100851	0.172158	0.167	0.035	1
Chkb	0.100851	0.172158	0.167	0.035	1
Gtpbp8	0.100851	0.172158	0.167	0.035	1
Cfap298	0.100851	0.172158	0.167	0.035	1
C2cd2	0.100851	0.172158	0.167	0.035	1
Zfp81	0.100851	0.172158	0.167	0.035	1
Ehmt2	0.100851	0.172158	0.167	0.035	1
Atat1	0.100851	0.172158	0.167	0.035	1
Gramd3	0.100851	0.172158	0.167	0.035	1
Cd74	0.100851	0.172158	0.167	0.035	1
Mex3c	0.100851	0.172158	0.167	0.035	1
Fam122a	0.100851	0.172158	0.167	0.035	1
Rpgr	0.100851	0.172158	0.167	0.035	1
Srsf7	0.101472	0.288245	0.5	0.213	1
Ggact	0.101816	0.535826	0.333	0.138	1
Zfp638	0.102168	-0.43338	0	0.315	1
2900093K20Rik	0.102598	0.166683	0.167	0.035	1
Psmd13	0.102598	0.166683	0.167	0.035	1
Sall1	0.102598	0.166683	0.167	0.035	1
Plekhj1	0.102598	0.166683	0.167	0.035	1
Bcas3os1	0.102598	0.166683	0.167	0.035	1
Dld	0.102598	0.166683	0.167	0.035	1
Gm48960	0.102598	0.166683	0.167	0.035	1
Erlin1	0.102598	0.166683	0.167	0.035	1
Frmpd4	0.102598	0.166683	0.167	0.035	1
Cwc27	0.102797	0.413776	0.333	0.126	1
Pura	0.102797	0.413776	0.333	0.126	1
Rpl5	0.103248	0.259064	0.333	0.114	1
Cyba	0.103248	0.259064	0.333	0.114	1
Nlrc3	0.103248	0.259064	0.333	0.114	1
Cacnb2	0.104365	0.161229	0.167	0.035	1
Tmtc3	0.104365	0.161229	0.167	0.035	1
Abca1	0.10506	-0.588744	0.5	0.697	1
Cadm1	0.105184	-0.596278	0.167	0.492	1
Dynll1	0.105423	0.253975	0.333	0.114	1
Stim1	0.105423	0.253975	0.333	0.114	1
Tab2	0.105423	0.253975	0.333	0.114	1
Rps7	0.105423	0.253975	0.333	0.114	1
Zrsr2	0.105423	0.253975	0.333	0.114	1
Tmem168	0.107627	0.248904	0.333	0.114	1
Rnf38	0.107627	0.243851	0.333	0.114	1
Ulk2	0.108206	-0.441768	0	0.307	1
Fgd4	0.108428	-0.429168	0	0.307	1
Fam13b	0.108556	0.288245	0.5	0.217	1
Mrfap1	0.109841	0.359328	0.167	0.039	1
Abca7	0.109841	0.359328	0.167	0.039	1
Hmgb1	0.10986	0.243851	0.333	0.114	1
Rsrp1	0.110769	-0.547563	0.333	0.614	1
C1qb	0.110967	-0.412195	0	0.303	1
Borcs5	0.111624	0.353874	0.167	0.039	1
Itgb1	0.112219	0.40874	0.333	0.13	1
Hnrnpu	0.114277	-0.40792	0	0.299	1
Edem1	0.114519	0.253975	0.333	0.118	1
Efr3a	0.114519	0.253975	0.333	0.118	1
Snd1	0.114968	-0.424943	0	0.299	1
Ttc28	0.115175	-0.420706	0	0.299	1
Specc1	0.115217	0.266964	0.833	0.445	1
Prkn	0.116141	-0.516843	0.167	0.484	1
Lars	0.116673	0.398722	0.333	0.13	1
Calm2	0.116809	0.274439	0.5	0.217	1
Ptpa	0.116848	0.248904	0.333	0.118	1
Cd300lb	0.116848	0.248904	0.333	0.118	1
Frmd4b	0.117206	-0.475423	0.167	0.484	1
Lrrc8d	0.117657	-0.399333	0	0.295	1
Ly86	0.118172	0.298188	0.833	0.472	1
Tmem164	0.118338	-0.412195	0	0.295	1
Pak2	0.11855	-0.416457	0	0.295	1
Lamp1	0.11872	0.279026	0.5	0.22	1
Il6ra	0.119207	0.243851	0.333	0.118	1
Hps4	0.119207	0.243851	0.333	0.118	1
Pkp4	0.119208	0.238815	0.333	0.118	1
Gm20528	0.120454	0.256235	0.5	0.213	1
Nckap1l	0.120873	-0.390694	0	0.291	1
AC149090.1	0.121257	0.337633	0.833	0.567	1
Fndc3b	0.121348	-0.403633	0	0.291	1
Gm2245	0.121537	-0.510022	0.167	0.476	1
Bmpr2	0.121571	-0.403633	0	0.291	1
Chfr	0.121596	0.238815	0.333	0.118	1
Arl8b	0.121596	0.238815	0.333	0.118	1
Fam222b	0.121596	0.238815	0.333	0.118	1
Malt1	0.121596	0.238815	0.333	0.118	1
Ecpas	0.121792	-0.412195	0	0.291	1
Fam193a	0.12258	-0.424943	0	0.291	1
Tmem243	0.123126	-0.450107	0	0.291	1
Wls	0.124133	0.381354	0.5	0.248	1
Fmnl2	0.124205	0.675802	0.667	0.374	1
Usp3	0.126465	0.223813	0.333	0.118	1
Rplp1	0.127489	0.265308	0.5	0.22	1
Paxbp1	0.127772	-0.377638	0	0.283	1
Mdfic	0.127976	0.388772	0.667	0.413	1
Sltm	0.128254	-0.390694	0	0.283	1
Ogfrl1	0.128445	0.166683	0.167	0.039	1
Msrb2	0.128445	0.166683	0.167	0.039	1
Mrpl41	0.128445	0.166683	0.167	0.039	1
Apip	0.128445	0.166683	0.167	0.039	1
Mynn	0.128445	0.166683	0.167	0.039	1
Gm17359	0.128445	0.166683	0.167	0.039	1
Ppid	0.128445	0.166683	0.167	0.039	1
Coq3	0.128445	0.166683	0.167	0.039	1
Slc25a51	0.128445	0.166683	0.167	0.039	1
Anp32b	0.128445	0.166683	0.167	0.039	1
Orc1	0.128445	0.166683	0.167	0.039	1
Gm1673	0.128445	0.166683	0.167	0.039	1
Gcn1	0.128445	0.166683	0.167	0.039	1
Ran	0.128445	0.166683	0.167	0.039	1
Prkrip1	0.128445	0.166683	0.167	0.039	1
Agfg2	0.128445	0.166683	0.167	0.039	1
Rybp	0.128445	0.166683	0.167	0.039	1
Usp18	0.128445	0.166683	0.167	0.039	1
Prpf31	0.128445	0.166683	0.167	0.039	1
Zfp444	0.128445	0.166683	0.167	0.039	1
Clasrp	0.128445	0.166683	0.167	0.039	1
Polg	0.128445	0.166683	0.167	0.039	1
Rabep2	0.128445	0.166683	0.167	0.039	1
Sh2b1	0.128445	0.166683	0.167	0.039	1
Mak16	0.128445	0.166683	0.167	0.039	1
Zcchc14	0.128445	0.166683	0.167	0.039	1
2810013P06Rik	0.128445	0.166683	0.167	0.039	1
Fdx2	0.128445	0.166683	0.167	0.039	1
Ei24	0.128445	0.166683	0.167	0.039	1
Psma4	0.128445	0.166683	0.167	0.039	1
Bnip2	0.128445	0.166683	0.167	0.039	1
Cspg5	0.128445	0.166683	0.167	0.039	1
Epm2aip1	0.128445	0.166683	0.167	0.039	1
Ppil4	0.128445	0.166683	0.167	0.039	1
Armc2	0.128445	0.166683	0.167	0.039	1
Sumo3	0.128445	0.166683	0.167	0.039	1
Cep290	0.128445	0.166683	0.167	0.039	1
Heatr6	0.128445	0.166683	0.167	0.039	1
Mif4gd	0.128445	0.166683	0.167	0.039	1
Csnk1d	0.128445	0.166683	0.167	0.039	1
Ice1	0.128445	0.166683	0.167	0.039	1
Mblac2	0.128445	0.166683	0.167	0.039	1
Gpr137c	0.128445	0.166683	0.167	0.039	1
Gmpr2	0.128445	0.166683	0.167	0.039	1
Tinf2	0.128445	0.166683	0.167	0.039	1
Zfp395	0.128445	0.166683	0.167	0.039	1
Ccdc25	0.128445	0.166683	0.167	0.039	1
Eif3e	0.128445	0.166683	0.167	0.039	1
Parn	0.128445	0.166683	0.167	0.039	1
Timmdc1	0.128445	0.166683	0.167	0.039	1
Pkd1	0.128445	0.166683	0.167	0.039	1
Cmtr1	0.128445	0.166683	0.167	0.039	1
Ccdc167	0.128445	0.166683	0.167	0.039	1
H2-Q4	0.128445	0.166683	0.167	0.039	1
Psmg2	0.128445	0.166683	0.167	0.039	1
Ndufv1	0.128445	0.166683	0.167	0.039	1
Zfyve27	0.128445	0.166683	0.167	0.039	1
Uba1	0.128445	0.166683	0.167	0.039	1
Rpl36a	0.128445	0.166683	0.167	0.039	1
Rbbp7	0.128445	0.166683	0.167	0.039	1
Erbin	0.128702	-0.39502	0	0.283	1
Mob4	0.12876	0.243851	0.333	0.122	1
Ccdc12	0.12876	0.238815	0.333	0.122	1
Mfsd11	0.12876	0.243851	0.333	0.122	1
Otulin	0.129251	0.359328	0.5	0.24	1
Pikfyve	0.129312	0.525978	0.333	0.154	1
Plin2	0.12943	0.260764	0.5	0.224	1
Mrps26	0.130465	0.161229	0.167	0.039	1
Tomm5	0.130465	0.161229	0.167	0.039	1
Taf12	0.130465	0.161229	0.167	0.039	1
Ociad1	0.130465	0.161229	0.167	0.039	1
Cacna1c	0.130465	0.161229	0.167	0.039	1
Blvrb	0.130465	0.155795	0.167	0.039	1
St14	0.130465	0.161229	0.167	0.039	1
Rnf7	0.130465	0.161229	0.167	0.039	1
Tbc1d30	0.130465	0.161229	0.167	0.039	1
Arsk	0.130465	0.161229	0.167	0.039	1
Ap5m1	0.130465	0.161229	0.167	0.039	1
Zfat	0.130465	0.161229	0.167	0.039	1
Ltn1	0.130465	0.161229	0.167	0.039	1
Marcks	0.131273	0.238815	0.333	0.122	1
Dnm1l	0.131466	0.383823	0.333	0.134	1
Mbtd1	0.132383	-0.390694	0	0.28	1
Bcas3	0.132796	-0.399333	0	0.28	1
Havcr2	0.132997	-0.40792	0	0.28	1
Nop58	0.13462	0.353874	0.167	0.043	1
Megf11	0.13462	0.353874	0.167	0.043	1
Puf60	0.13462	0.353874	0.167	0.043	1
Ppp1r9a	0.135062	0.354963	0.5	0.244	1
Smg1	0.136551	-0.39502	0	0.276	1
Matk	0.136627	0.34844	0.167	0.043	1
Lrrtm3	0.136637	0.144988	0.167	0.039	1
Lilr4b	0.136766	-0.462526	0	0.276	1
Prdx1	0.137137	0.90449	0.333	0.138	1
Tasor2	0.138498	0.243851	0.333	0.126	1
Snrnp48	0.138498	0.243851	0.333	0.126	1
Marf1	0.138498	0.243851	0.333	0.126	1
Zzef1	0.13945	0.383823	0.333	0.138	1
Bin1	0.139984	-0.382003	0	0.272	1
Tmem135	0.139989	-0.390694	0	0.272	1
Nrip1	0.140189	-0.386355	0	0.272	1
Tanc2	0.140731	0.356209	0.833	0.492	1
Prkag2	0.141132	0.238815	0.333	0.126	1
Zfp710	0.141159	0.376922	0.5	0.264	1
A630001G21Rik	0.14199	0.37889	0.333	0.138	1
Rpl10a	0.142885	0.372503	0.5	0.26	1
Odf2	0.143796	0.233797	0.333	0.126	1
Smarcad1	0.143796	0.233797	0.333	0.126	1
Dync1h1	0.143796	0.233797	0.333	0.126	1
C1qc	0.144109	-0.382003	0	0.268	1
Atxn10	0.144497	-0.39502	0	0.268	1
Ptprd	0.14649	0.228797	0.333	0.126	1
Srsf5	0.147031	-0.355611	0	0.264	1
Rps6ka3	0.147031	-0.355611	0	0.264	1
Taok1	0.147487	-0.364462	0	0.264	1
Ophn1	0.147591	-0.48241	0.167	0.457	1
Hnrnpdl	0.147706	-0.373259	0	0.264	1
Lpcat2	0.148309	-0.386355	0	0.264	1
Adap2os	0.148499	-0.39502	0	0.264	1
Mbd2	0.149214	0.223813	0.333	0.126	1
Taf15	0.151132	-0.351165	0	0.26	1
Vmp1	0.151132	-0.351165	0	0.26	1
Dip2c	0.151132	-0.351165	0	0.26	1
Ybx1	0.151157	0.238815	0.333	0.13	1
Mtif2	0.151157	0.238815	0.333	0.13	1
R3hcc1l	0.151157	0.238815	0.333	0.13	1
Fcgr2b	0.151583	-0.360043	0	0.26	1
Tank	0.151583	-0.360043	0	0.26	1
Ranbp9	0.152478	0.359328	0.5	0.26	1
Msr1	0.152757	-0.399333	0	0.26	1
Cdk14	0.153937	0.534306	0.667	0.39	1
Tbc1d16	0.15394	0.233797	0.333	0.13	1
Rps23	0.15394	0.233797	0.333	0.13	1
Pdxdc1	0.15394	0.233797	0.333	0.13	1
Zfx	0.15394	0.233797	0.333	0.13	1
Atp8a1	0.154415	-0.454259	0.167	0.453	1
Runx1	0.154456	0.247218	0.833	0.508	1
Psap	0.155585	0.308565	0.667	0.386	1
Dleu2	0.155908	0.247218	0.833	0.488	1
Kansl1l	0.156381	-0.377638	0	0.256	1
Rapgef6	0.156737	-0.377638	0	0.256	1
Pard3b	0.156753	0.228797	0.333	0.13	1
Rpl37a	0.156753	0.228797	0.333	0.13	1
Lpgat1	0.156753	0.228797	0.333	0.13	1
Wasl	0.156753	0.228797	0.333	0.13	1
Itgav	0.157078	-0.39502	0	0.256	1
4732440D04Rik	0.157617	0.161229	0.167	0.043	1
Cops5	0.157617	0.161229	0.167	0.043	1
Adgrb3	0.157617	0.161229	0.167	0.043	1
Rnpepl1	0.157617	0.161229	0.167	0.043	1
Uap1	0.157617	0.161229	0.167	0.043	1
Srp9	0.157617	0.161229	0.167	0.043	1
Stam	0.157617	0.161229	0.167	0.043	1
Cir1	0.157617	0.161229	0.167	0.043	1
Tmem127	0.157617	0.161229	0.167	0.043	1
Ndrg3	0.157617	0.161229	0.167	0.043	1
Rbl1	0.157617	0.161229	0.167	0.043	1
Slc33a1	0.157617	0.161229	0.167	0.043	1
Cers2	0.157617	0.161229	0.167	0.043	1
Prpf3	0.157617	0.161229	0.167	0.043	1
Epha7	0.157617	0.161229	0.167	0.043	1
Zfp69	0.157617	0.161229	0.167	0.043	1
Bsdc1	0.157617	0.161229	0.167	0.043	1
Park7	0.157617	0.161229	0.167	0.043	1
Atad3a	0.157617	0.161229	0.167	0.043	1
Tmed5	0.157617	0.161229	0.167	0.043	1
Iscu	0.157617	0.161229	0.167	0.043	1
Scarb1	0.157617	0.161229	0.167	0.043	1
Sun1	0.157617	0.161229	0.167	0.043	1
Slc37a3	0.157617	0.161229	0.167	0.043	1
Trnt1	0.157617	0.161229	0.167	0.043	1
Grcc10	0.157617	0.161229	0.167	0.043	1
Mapk3	0.157617	0.161229	0.167	0.043	1
Fbrs	0.157617	0.161229	0.167	0.043	1
Fam155a	0.157617	0.161229	0.167	0.043	1
Mvb12a	0.157617	0.161229	0.167	0.043	1
Lrrc29	0.157617	0.161229	0.167	0.043	1
Gm48855	0.157617	0.161229	0.167	0.043	1
Spg21	0.157617	0.161229	0.167	0.043	1
Supv3l1	0.157617	0.161229	0.167	0.043	1
Ank3	0.157617	0.161229	0.167	0.043	1
Cisd1	0.157617	0.161229	0.167	0.043	1
Nab2	0.157617	0.161229	0.167	0.043	1
Dynll2	0.157617	0.161229	0.167	0.043	1
Socs7	0.157617	0.161229	0.167	0.043	1
Efr3b	0.157617	0.161229	0.167	0.043	1
Gstz1	0.157617	0.161229	0.167	0.043	1
Akt1	0.157617	0.161229	0.167	0.043	1
Nkiras1	0.157617	0.161229	0.167	0.043	1
Arl11	0.157617	0.161229	0.167	0.043	1
Srebf2	0.157617	0.161229	0.167	0.043	1
Zcrb1	0.157617	0.161229	0.167	0.043	1
Atp5o	0.157617	0.161229	0.167	0.043	1
Serac1	0.157617	0.161229	0.167	0.043	1
H2-Ke6	0.157617	0.161229	0.167	0.043	1
Tomm6	0.157617	0.161229	0.167	0.043	1
Gtf2f1	0.157617	0.161229	0.167	0.043	1
Tubb4a	0.157617	0.161229	0.167	0.043	1
Fam210a	0.157617	0.161229	0.167	0.043	1
Stip1	0.157617	0.161229	0.167	0.043	1
Calhm2	0.157617	0.161229	0.167	0.043	1
Akap8l	0.157784	0.251719	0.5	0.236	1
Plcl2	0.158101	-0.436381	0.167	0.449	1
Plk3	0.159886	0.155795	0.167	0.043	1
Meaf6	0.159886	0.155795	0.167	0.043	1
Psmd9	0.159886	0.155795	0.167	0.043	1
Polr1d	0.159886	0.155795	0.167	0.043	1
Pomp	0.159886	0.155795	0.167	0.043	1
Gm4876	0.159886	0.155795	0.167	0.043	1
Crbn	0.159886	0.155795	0.167	0.043	1
Fam160a2	0.159886	0.155795	0.167	0.043	1
Tpm4	0.159886	0.155795	0.167	0.043	1
Dlat	0.159886	0.155795	0.167	0.043	1
Uqcr11	0.159886	0.155795	0.167	0.043	1
Slfn8	0.159886	0.155795	0.167	0.043	1
Wars	0.159886	0.155795	0.167	0.043	1
Esd	0.159886	0.155795	0.167	0.043	1
Ndufb9	0.159886	0.155795	0.167	0.043	1
Ptprs	0.159886	0.155795	0.167	0.043	1
Ammecr1	0.159886	0.155795	0.167	0.043	1
Atp6v0d2	0.159917	-0.603772	0.333	0.602	1
Ythdf3	0.160247	-0.360043	0	0.252	1
Pdcd5	0.160331	0.34844	0.167	0.047	1
Bnip3	0.160331	0.34844	0.167	0.047	1
Cox16	0.160639	-0.368867	0	0.252	1
Dhx8	0.162173	0.150381	0.167	0.043	1
Rbm41	0.162173	0.150381	0.167	0.043	1
Adamts16	0.162542	0.343026	0.167	0.047	1
Sec24a	0.163847	0.369076	0.333	0.146	1
Sh3bp2	0.163963	-0.337745	0	0.248	1
Apod	0.164215	-0.425548	0.167	0.445	1
Pik3c2a	0.164228	0.233797	0.333	0.134	1
Ywhaz	0.164228	0.233797	0.333	0.134	1
Ddhd1	0.16427	-0.499729	0.167	0.437	1
Rnf150	0.164604	-0.355611	0	0.248	1
Pias1	0.164606	-0.364462	0	0.248	1
Peli1	0.164986	-0.360043	0	0.248	1
Cep350	0.165144	0.359328	0.5	0.276	1
Gdi2	0.165166	-0.364462	0	0.248	1
Cep83	0.165195	0.364194	0.333	0.146	1
Trpc4	0.165832	-0.39502	0	0.248	1
Cacna1d	0.16682	-0.447134	0.167	0.441	1
Pik3cb	0.168422	-0.337745	0	0.244	1
Hnrnph1	0.169244	-0.351165	0	0.244	1
Ube2k	0.169247	-0.355611	0	0.244	1
Irak2	0.169302	-0.41828	0.167	0.441	1
Cryab	0.169437	-0.364462	0	0.244	1
Crebzf	0.170117	0.223813	0.333	0.134	1
Eif2s3y	0.170117	0.223813	0.333	0.134	1
Tmcc1	0.171164	-0.410975	0.167	0.441	1
Slc9a9	0.171385	-0.460464	0.167	0.504	1
Dis3l2	0.172973	-0.328728	0	0.24	1
Ivns1abp	0.172973	-0.328728	0	0.24	1
Tnpo1	0.172973	-0.328728	0	0.24	1
Bclaf1	0.172974	-0.333243	0	0.24	1
Nrp2	0.172974	-0.337745	0	0.24	1
Rps20	0.173106	0.218847	0.333	0.134	1
Ahnak2	0.173188	-0.333243	0	0.24	1
Scd2	0.17319	-0.337745	0	0.24	1
Sh3pxd2b	0.173397	-0.342232	0	0.24	1
Exoc6b	0.173596	-0.346706	0	0.24	1
Cpq	0.173783	-0.346706	0	0.24	1
Evl	0.177832	-0.328728	0	0.236	1
Gpr137b	0.177832	-0.328728	0	0.236	1
Itsn2	0.177834	-0.333243	0	0.236	1
Ubr3	0.178035	-0.333243	0	0.236	1
Rnf111	0.178035	-0.333243	0	0.236	1
Pibf1	0.178035	-0.333243	0	0.236	1
Wdr26	0.178037	-0.337745	0	0.236	1
Gab3	0.17823	-0.337745	0	0.236	1
Ms4a7	0.178233	-0.342232	0	0.236	1
Pcm1	0.178417	-0.342232	0	0.236	1
Klf12	0.178423	-0.355611	0	0.236	1
Clic4	0.179178	0.199151	0.333	0.134	1
Sipa1l1	0.180761	0.223813	0.333	0.138	1
Pabpc1	0.180761	0.223813	0.333	0.138	1
Spred1	0.181012	0.354479	0.333	0.15	1
Ap3b1	0.181882	0.341946	0.5	0.276	1
Usp15	0.182255	0.20405	0.333	0.134	1
Scarb2	0.182365	-0.319654	0	0.232	1
Atg7	0.182365	-0.319654	0	0.232	1
Smap2	0.182366	-0.324198	0	0.232	1
Dock8	0.182626	-0.364462	0.167	0.512	1
Ssh2	0.183145	-0.439975	0.167	0.429	1
Rpl13	0.183147	-0.337745	0	0.232	1
Hnrnpa2b1	0.183766	-0.303637	0.167	0.52	1
Ldlrad4	0.186	-0.487049	0.5	0.65	1
Ctsz	0.186744	0.333333	0.5	0.276	1
Mark3	0.186996	0.213898	0.333	0.138	1
Snx5	0.187131	0.350611	0.5	0.291	1
Epsti1	0.187798	-0.328728	0	0.228	1
Adhfe1	0.18791	0.155795	0.167	0.047	1
Als2	0.18791	0.155795	0.167	0.047	1
Ramp1	0.18791	0.155795	0.167	0.047	1
Ints7	0.18791	0.155795	0.167	0.047	1
Arl5b	0.18791	0.155795	0.167	0.047	1
Tubb4b	0.18791	0.155795	0.167	0.047	1
Edf1	0.18791	0.155795	0.167	0.047	1
Lin7c	0.18791	0.155795	0.167	0.047	1
Kat14	0.18791	0.155795	0.167	0.047	1
2900097C17Rik	0.18791	0.155795	0.167	0.047	1
Ints3	0.18791	0.155795	0.167	0.047	1
Odf2l	0.18791	0.155795	0.167	0.047	1
Tstd2	0.18791	0.155795	0.167	0.047	1
Eno1	0.18791	0.155795	0.167	0.047	1
Gm10563	0.18791	0.155795	0.167	0.047	1
Pex1	0.18791	0.155795	0.167	0.047	1
Tmem33	0.18791	0.155795	0.167	0.047	1
Vps37b	0.18791	0.155795	0.167	0.047	1
Ddx55	0.18791	0.155795	0.167	0.047	1
Igf2bp3	0.18791	0.155795	0.167	0.047	1
Tprkb	0.18791	0.155795	0.167	0.047	1
Zfp568	0.18791	0.155795	0.167	0.047	1
Erlin2	0.18791	0.155795	0.167	0.047	1
Gpm6a	0.18791	0.155795	0.167	0.047	1
Prdx2	0.18791	0.155795	0.167	0.047	1
Mbtps1	0.18791	0.155795	0.167	0.047	1
Gm47350	0.18791	0.155795	0.167	0.047	1
Tfdp2	0.18791	0.155795	0.167	0.047	1
Ccdc51	0.18791	0.155795	0.167	0.047	1
Ddit3	0.18791	0.155795	0.167	0.047	1
Dhrs7b	0.18791	0.155795	0.167	0.047	1
Ncbp3	0.18791	0.155795	0.167	0.047	1
Hivep1	0.18791	0.155795	0.167	0.047	1
Ccdc66	0.18791	0.155795	0.167	0.047	1
Gmfb	0.18791	0.155795	0.167	0.047	1
Clu	0.18791	0.155795	0.167	0.047	1
Drosha	0.18791	0.155795	0.167	0.047	1
Masp1	0.18791	0.155795	0.167	0.047	1
Zfp52	0.18791	0.155795	0.167	0.047	1
Rnps1	0.18791	0.155795	0.167	0.047	1
Gm50250	0.18791	0.155795	0.167	0.047	1
Ammecr1l	0.18791	0.155795	0.167	0.047	1
Dcp2	0.18791	0.155795	0.167	0.047	1
Xpnpep1	0.18791	0.155795	0.167	0.047	1
Mxi1	0.18791	0.155795	0.167	0.047	1
Gm14858	0.18791	0.155795	0.167	0.047	1
Ankrd11	0.187966	-0.366352	0.167	0.433	1
Atf6	0.187977	-0.333243	0	0.228	1
Gm7480	0.188148	-0.337745	0	0.228	1
Smim14	0.188479	-0.355611	0	0.228	1
Pecr	0.189059	0.337633	0.167	0.051	1
Lsamp	0.190159	0.199151	0.333	0.138	1
Cnst	0.190402	0.150381	0.167	0.047	1
Parp1	0.190402	0.150381	0.167	0.047	1
Lamtor2	0.190402	0.150381	0.167	0.047	1
Fam214b	0.190402	0.150381	0.167	0.047	1
Mthfr	0.190402	0.150381	0.167	0.047	1
Supt5	0.190402	0.150381	0.167	0.047	1
Ap2a1	0.190402	0.150381	0.167	0.047	1
Ifi30	0.190402	0.150381	0.167	0.047	1
Zbtb44	0.190402	0.150381	0.167	0.047	1
Mrps18a	0.190402	0.150381	0.167	0.047	1
Ganab	0.190402	0.150381	0.167	0.047	1
Fam172a	0.190801	-0.410975	0.167	0.425	1
4930471E19Rik	0.191467	0.33226	0.167	0.051	1
Pwwp2a	0.191513	0.223813	0.333	0.142	1
Ptprj	0.191515	-0.414632	0.167	0.425	1
Nagk	0.191725	-0.301334	0	0.224	1
Crlf3	0.191725	-0.301334	0	0.224	1
Trappc8	0.191725	-0.301334	0	0.224	1
Zdhhc20	0.192153	-0.310523	0	0.224	1
Itsn1	0.192153	-0.310523	0	0.224	1
Pebp1	0.192154	-0.319654	0	0.224	1
Caprin1	0.192355	-0.315096	0	0.224	1
Ube3a	0.192732	-0.324198	0	0.224	1
Pla2g4a	0.192735	-0.328728	0	0.224	1
Nupr1	0.192911	0.144988	0.167	0.047	1
Skp2	0.192911	0.144988	0.167	0.047	1
Il13ra1	0.192912	0.139615	0.167	0.047	1
Cox8a	0.19335	0.20405	0.333	0.138	1
Snx3	0.194726	0.218847	0.333	0.142	1
Arf4	0.194726	0.218847	0.333	0.142	1
Uty	0.197202	-0.305936	0	0.22	1
Agps	0.197399	-0.310523	0	0.22	1
Nol4l	0.197775	-0.333243	0	0.22	1
Laptm5	0.197969	0.213898	0.333	0.142	1
Zmynd11	0.197969	0.213898	0.333	0.142	1
Serinc3	0.197969	0.208965	0.333	0.142	1
Inpp5d	0.198257	-0.417875	0.333	0.626	1
Fli1	0.200881	-0.38138	0.167	0.421	1
Tpr	0.201393	0.333333	0.5	0.287	1
Chd2	0.201393	0.333333	0.5	0.287	1
Heatr5a	0.202153	-0.296718	0	0.217	1
Gm19710	0.202356	-0.301334	0	0.217	1
Zfand6	0.202356	-0.301334	0	0.217	1
Rpl41	0.202356	-0.301334	0	0.217	1
Zmynd8	0.20255	-0.305936	0	0.217	1
4930405A10Rik	0.20255	-0.305936	0	0.217	1
Nceh1	0.202912	-0.315096	0	0.217	1
Gcnt2	0.203679	-0.342232	0	0.217	1
Akap10	0.204373	-0.354977	0.167	0.421	1
Smad7	0.204542	0.20405	0.333	0.142	1
Hnrnpd	0.20568	0.218847	0.333	0.146	1
Zkscan3	0.20568	0.218847	0.333	0.146	1
Mgat5	0.206065	-0.373885	0.167	0.417	1
Tcf12	0.206279	0.206014	0.667	0.362	1
Fabp5	0.207618	-0.296718	0	0.213	1
Atxn2	0.207618	-0.296718	0	0.213	1
Eya4	0.207618	-0.305936	0	0.213	1
Psme4	0.207618	-0.301334	0	0.213	1
Adam10	0.207809	-0.305936	0	0.213	1
Ahcyl2	0.208785	-0.342232	0	0.213	1
Celf1	0.208821	-0.373885	0.167	0.413	1
Kynu	0.208925	-0.346706	0	0.213	1
Cnot6l	0.20903	0.213898	0.333	0.146	1
Dennd6a	0.20903	0.213898	0.333	0.146	1
Tns3	0.210369	-0.303637	0.167	0.496	1
Gnaq	0.212176	-0.462526	0.5	0.642	1
Cnot1	0.212409	0.208965	0.333	0.146	1
Hsp90b1	0.212409	0.20405	0.333	0.146	1
Dennd1b	0.212591	-0.282778	0	0.209	1
Npc1	0.212795	-0.28744	0	0.209	1
Plp1	0.212848	-0.358779	0.167	0.413	1
Phf3	0.21299	-0.292086	0	0.209	1
Nufip2	0.21299	-0.292086	0	0.209	1
Vps13d	0.212991	-0.296718	0	0.209	1
Rabep1	0.213159	0.281953	0.667	0.433	1
Gnptab	0.213176	-0.296718	0	0.209	1
Adgb	0.213178	-0.301334	0	0.209	1
Uggt1	0.213382	0.337633	0.167	0.055	1
Txndc9	0.213382	0.337633	0.167	0.055	1
Stmn2	0.213382	0.337633	0.167	0.055	1
Metap1	0.213382	0.337633	0.167	0.055	1
Atp5md	0.213382	0.337633	0.167	0.055	1
Ubap2l	0.213523	-0.305936	0	0.209	1
Fgr	0.213523	-0.305936	0	0.209	1
Nfat5	0.213523	-0.305936	0	0.209	1
Rpl23	0.213523	-0.305936	0	0.209	1
Fto	0.213684	-0.310523	0	0.209	1
Tbc1d4	0.213836	-0.315096	0	0.209	1
Creg1	0.215937	0.33226	0.167	0.055	1
Zmym4	0.216051	0.229351	0.5	0.264	1
Chd9	0.216628	-0.38138	0.167	0.409	1
Atf7ip	0.217876	-0.27341	0	0.205	1
Hspa4	0.218084	-0.278102	0	0.205	1
Trim44	0.218284	-0.282778	0	0.205	1
Lrrfip1	0.218284	-0.28744	0	0.205	1
Ube2d3	0.218284	-0.28744	0	0.205	1
Med13	0.218476	-0.292086	0	0.205	1
Mark2	0.218657	-0.292086	0	0.205	1
Prune2	0.218657	-0.292086	0	0.205	1
Stx7	0.218659	-0.296718	0	0.205	1
Fastkd2	0.218953	0.150381	0.167	0.051	1
Arl5a	0.218953	0.150381	0.167	0.051	1
Vps16	0.218953	0.150381	0.167	0.051	1
Slc35c2	0.218953	0.150381	0.167	0.051	1
Phtf1	0.218953	0.150381	0.167	0.051	1
Lamtor5	0.218953	0.150381	0.167	0.051	1
Mdn1	0.218953	0.150381	0.167	0.051	1
Sh3bgrl3	0.218953	0.150381	0.167	0.051	1
Dnajc11	0.218953	0.150381	0.167	0.051	1
Pxn	0.218953	0.150381	0.167	0.051	1
Mkrn1	0.218953	0.150381	0.167	0.051	1
Apoe	0.218953	0.150381	0.167	0.051	1
Prr14	0.218953	0.150381	0.167	0.051	1
Erich1	0.218953	0.150381	0.167	0.051	1
Ash2l	0.218953	0.150381	0.167	0.051	1
Trmt1	0.218953	0.150381	0.167	0.051	1
Lyl1	0.218953	0.150381	0.167	0.051	1
Slc44a2	0.218953	0.150381	0.167	0.051	1
AB124611	0.218953	0.150381	0.167	0.051	1
Tpm1	0.218953	0.150381	0.167	0.051	1
Elovl5	0.218953	0.150381	0.167	0.051	1
2610008E11Rik	0.218953	0.150381	0.167	0.051	1
Eif4enif1	0.218953	0.150381	0.167	0.051	1
Ttc1	0.218953	0.150381	0.167	0.051	1
Srr	0.218953	0.150381	0.167	0.051	1
Nt5c	0.218953	0.150381	0.167	0.051	1
Ccdc57	0.218953	0.150381	0.167	0.051	1
Med6	0.218953	0.150381	0.167	0.051	1
Slc25a37	0.218953	0.150381	0.167	0.051	1
Dnajc15	0.218953	0.150381	0.167	0.051	1
Cct5	0.218953	0.150381	0.167	0.051	1
Lztr1	0.218953	0.150381	0.167	0.051	1
Glo1	0.218953	0.150381	0.167	0.051	1
Olfr110	0.218953	0.150381	0.167	0.051	1
Mir133a-1hg	0.218953	0.150381	0.167	0.051	1
Tmem241	0.218953	0.150381	0.167	0.051	1
Napg	0.218953	0.150381	0.167	0.051	1
Cyb5a	0.218953	0.150381	0.167	0.051	1
Tmem179b	0.218953	0.150381	0.167	0.051	1
Tfe3	0.218953	0.150381	0.167	0.051	1
Tspyl2	0.218953	0.150381	0.167	0.051	1
mt-Co2	0.218953	0.150381	0.167	0.051	1
Wwp1	0.219002	-0.310523	0	0.205	1
Sqstm1	0.219254	0.199151	0.333	0.146	1
Zfyve26	0.219254	0.199151	0.333	0.146	1
Jarid2	0.219254	0.199151	0.333	0.146	1
Phf14	0.220264	0.508904	0.5	0.354	1
Trps1	0.220957	-0.425548	0.167	0.402	1
Ptpn18	0.221644	0.144988	0.167	0.051	1
BC052040	0.221644	0.144988	0.167	0.051	1
Mrps5	0.221644	0.144988	0.167	0.051	1
Tasp1	0.221644	0.144988	0.167	0.051	1
Cd72	0.221644	0.144988	0.167	0.051	1
Cnr2	0.221644	0.144988	0.167	0.051	1
Spns1	0.221644	0.144988	0.167	0.051	1
Ilf3	0.221644	0.139615	0.167	0.051	1
Clpx	0.221644	0.144988	0.167	0.051	1
Os9	0.221644	0.144988	0.167	0.051	1
Fancl	0.221644	0.144988	0.167	0.051	1
Rnf167	0.221644	0.144988	0.167	0.051	1
Cluh	0.221644	0.144988	0.167	0.051	1
Saysd1	0.221644	0.144988	0.167	0.051	1
Sf3b1	0.22183	0.229351	0.5	0.268	1
Scmh1	0.223488	-0.268703	0	0.201	1
Pcbp2	0.223488	-0.268703	0	0.201	1
Trim33	0.22365	0.208965	0.333	0.15	1
Dock7	0.22365	0.208965	0.333	0.15	1
Cab39l	0.22365	0.208965	0.333	0.15	1
Tmbim6	0.22365	0.208965	0.333	0.15	1
Clint1	0.223797	-0.324198	0.167	0.409	1
Tnks	0.223888	-0.278102	0	0.201	1
Dennd4c	0.224075	-0.282778	0	0.201	1
P2rx7	0.224075	-0.282778	0	0.201	1
Ifngr2	0.224075	-0.282778	0	0.201	1
Supt3	0.224076	-0.28744	0	0.201	1
Selenof	0.224351	0.139615	0.167	0.051	1
Tmem170b	0.224351	0.139615	0.167	0.051	1
Zbtb11	0.224351	0.139615	0.167	0.051	1
Morf4l2	0.224351	0.139615	0.167	0.051	1
Spop	0.224426	-0.296718	0	0.201	1
Gns	0.225083	0.248444	0.667	0.421	1
Chchd2	0.227161	0.20405	0.333	0.15	1
Fcrls	0.227161	0.199151	0.333	0.15	1
Eif5b	0.227937	0.349646	0.333	0.169	1
Foxp1	0.228696	-0.331955	0.167	0.406	1
Atxn1	0.229185	-0.370123	0.167	0.402	1
Gm32036	0.229219	-0.263981	0	0.197	1
Rbm5	0.229611	-0.27341	0	0.197	1
Sppl3	0.22997	-0.28744	0	0.197	1
Hpse	0.230134	-0.28744	0	0.197	1
Rabgap1	0.230136	-0.296718	0	0.197	1
Rab3gap1	0.230291	-0.292086	0	0.197	1
Gm16337	0.230439	-0.296718	0	0.197	1
Ccar1	0.230701	0.199151	0.333	0.15	1
Cpd	0.230701	0.199151	0.333	0.15	1
Dab2	0.230731	-0.324198	0	0.197	1
Soga1	0.231341	0.344828	0.333	0.169	1
Grm3	0.231557	-0.368867	0	0.197	1
Zcchc7	0.231855	0.302184	0.667	0.508	1
Xylt1	0.23384	-0.388836	0.167	0.398	1
Zmiz1	0.234405	0.202088	0.667	0.378	1
Rtn1	0.234952	0.208965	0.333	0.154	1
Mier1	0.235071	-0.259243	0	0.193	1
Tasor	0.235071	-0.259243	0	0.193	1
Ercc6	0.235267	-0.263981	0	0.193	1
Acin1	0.235267	-0.263981	0	0.193	1
Ints6l	0.235455	-0.268703	0	0.193	1
Reps2	0.235803	-0.278102	0	0.193	1
Cd300c2	0.235805	-0.282778	0	0.193	1
Ncoa2	0.235965	-0.282778	0	0.193	1
Raet1e	0.235965	-0.282778	0	0.193	1
Gbf1	0.236122	-0.292086	0	0.193	1
Nr3c2	0.236124	-0.296718	0	0.193	1
Plxna4	0.236544	-0.315096	0	0.193	1
Myo9b	0.237689	0.320509	0.5	0.311	1
Metap1d	0.238225	0.335242	0.333	0.169	1
Rps14	0.238564	0.20405	0.333	0.154	1
Med17	0.240283	0.33226	0.167	0.059	1
Gm14798	0.240283	0.33226	0.167	0.059	1
Rab7	0.240847	-0.24972	0	0.189	1
Mdm4	0.241239	-0.259243	0	0.189	1
Znrf2	0.241239	-0.259243	0	0.189	1
Hmg20a	0.241239	-0.259243	0	0.189	1
Prpf39	0.241422	-0.263981	0	0.189	1
Cask	0.241422	-0.263981	0	0.189	1
Pbrm1	0.241423	-0.268703	0	0.189	1
Rptor	0.241597	-0.268703	0	0.189	1
Galc	0.241597	-0.268703	0	0.189	1
Atxn7	0.241597	-0.268703	0	0.189	1
Arhgap31	0.241763	-0.27341	0	0.189	1
Ifnar2	0.241763	-0.27341	0	0.189	1
Ppard	0.241763	-0.27341	0	0.189	1
Fblim1	0.24192	-0.278102	0	0.189	1
Atp6v1h	0.242204	0.199151	0.333	0.154	1
Lrrfip2	0.242204	0.199151	0.333	0.154	1
Cd274	0.242204	0.199151	0.333	0.154	1
Cacnb4	0.242472	-0.301334	0	0.189	1
Nptn	0.242983	0.316259	0.5	0.315	1
Etl4	0.243042	-0.429168	0.167	0.39	1
Hectd1	0.243696	0.340028	0.333	0.173	1
Traf3	0.245872	0.194269	0.333	0.154	1
Ikbke	0.247151	-0.24972	0	0.185	1
Tial1	0.247339	-0.254489	0	0.185	1
Nlrp1b	0.247339	-0.254489	0	0.185	1
Nfatc3	0.247339	-0.259243	0	0.185	1
Xrn2	0.247518	-0.259243	0	0.185	1
Gm26510	0.247518	-0.259243	0	0.185	1
Phf20	0.247518	-0.263981	0	0.185	1
Rai1	0.247518	-0.263981	0	0.185	1
Spp1	0.247668	-0.447134	0.167	0.382	1
Mgat4a	0.24785	-0.268703	0	0.185	1
Zfp644	0.247851	-0.27341	0	0.185	1
Ano6	0.248003	-0.27341	0	0.185	1
Il6st	0.248147	-0.278102	0	0.185	1
5033421B08Rik	0.248288	-0.28744	0	0.185	1
Oxct1	0.249958	-0.347344	0.167	0.39	1
Dpp8	0.250015	0.20405	0.333	0.157	1
Speg	0.250452	0.144988	0.167	0.055	1
Tmco1	0.250452	0.144988	0.167	0.055	1
Cr1l	0.250452	0.144988	0.167	0.055	1
Bmyc	0.250452	0.144988	0.167	0.055	1
Tcp11l1	0.250452	0.144988	0.167	0.055	1
Cse1l	0.250452	0.144988	0.167	0.055	1
Prpf6	0.250452	0.144988	0.167	0.055	1
Ddx58	0.250452	0.144988	0.167	0.055	1
Mrps15	0.250452	0.144988	0.167	0.055	1
Cep85	0.250452	0.144988	0.167	0.055	1
Mapre3	0.250452	0.144988	0.167	0.055	1
Anapc4	0.250452	0.144988	0.167	0.055	1
Gigyf1	0.250452	0.144988	0.167	0.055	1
Emc3	0.250452	0.144988	0.167	0.055	1
Atp2b2	0.250452	0.144988	0.167	0.055	1
Bms1	0.250452	0.144988	0.167	0.055	1
Cracr2a	0.250452	0.144988	0.167	0.055	1
Fbl	0.250452	0.144988	0.167	0.055	1
Hps5	0.250452	0.144988	0.167	0.055	1
Rnh1	0.250452	0.144988	0.167	0.055	1
Ocel1	0.250452	0.144988	0.167	0.055	1
Dnase2a	0.250452	0.144988	0.167	0.055	1
Alkbh8	0.250452	0.144988	0.167	0.055	1
Cep295	0.250452	0.144988	0.167	0.055	1
1110032A03Rik	0.250452	0.144988	0.167	0.055	1
Pml	0.250452	0.144988	0.167	0.055	1
Anp32a	0.250452	0.144988	0.167	0.055	1
Aph1c	0.250452	0.144988	0.167	0.055	1
Tmem30a	0.250452	0.144988	0.167	0.055	1
Tle5	0.250452	0.144988	0.167	0.055	1
Mrpl42	0.250452	0.144988	0.167	0.055	1
Xpot	0.250452	0.144988	0.167	0.055	1
Dbnl	0.250452	0.144988	0.167	0.055	1
Cct4	0.250452	0.144988	0.167	0.055	1
Jade2	0.250452	0.144988	0.167	0.055	1
Wdr81	0.250452	0.144988	0.167	0.055	1
Myo18a	0.250452	0.144988	0.167	0.055	1
Mcrip1	0.250452	0.144988	0.167	0.055	1
Rab10os	0.250452	0.144988	0.167	0.055	1
Gm34408	0.250452	0.144988	0.167	0.055	1
Caml	0.250452	0.144988	0.167	0.055	1
Eef1akmt1	0.250452	0.144988	0.167	0.055	1
Taf2	0.250452	0.144988	0.167	0.055	1
Plxnb2	0.250452	0.144988	0.167	0.055	1
Eif4b	0.250452	0.144988	0.167	0.055	1
Hnrnpa1	0.250452	0.144988	0.167	0.055	1
Psmd2	0.250452	0.144988	0.167	0.055	1
Dop1b	0.250452	0.144988	0.167	0.055	1
Tcp1	0.250452	0.144988	0.167	0.055	1
Zfp942	0.250452	0.144988	0.167	0.055	1
Ier3ip1	0.250452	0.144988	0.167	0.055	1
Cfl1	0.250452	0.144988	0.167	0.055	1
Prdx5	0.250452	0.144988	0.167	0.055	1
Vegfb	0.250452	0.144988	0.167	0.055	1
B3gat3	0.250452	0.144988	0.167	0.055	1
Slc25a5	0.250452	0.144988	0.167	0.055	1
Nkap	0.250452	0.144988	0.167	0.055	1
Brwd3	0.250452	0.144988	0.167	0.055	1
Ash1l	0.250979	0.178756	0.667	0.378	1
Acer3	0.251013	-0.373885	0.167	0.39	1
Anxa3	0.251667	-0.370123	0.167	0.386	1
Atp5g3	0.253318	0.139615	0.167	0.055	1
Lrrc4c	0.253318	0.139615	0.167	0.055	1
Il1a	0.253318	0.139615	0.167	0.055	1
Snap25	0.253318	0.139615	0.167	0.055	1
Ctnnbl1	0.253318	0.139615	0.167	0.055	1
Eif4e	0.253318	0.139615	0.167	0.055	1
Slc31a2	0.253318	0.139615	0.167	0.055	1
Dancr	0.253318	0.139615	0.167	0.055	1
Ikbip	0.253318	0.139615	0.167	0.055	1
Adcy3	0.253318	0.139615	0.167	0.055	1
Enc1	0.253318	0.139615	0.167	0.055	1
Map1b	0.253318	0.139615	0.167	0.055	1
Rnase4	0.253318	0.139615	0.167	0.055	1
Cuta	0.253318	0.139615	0.167	0.055	1
Araf	0.253318	0.139615	0.167	0.055	1
Rnf128	0.253318	0.139615	0.167	0.055	1
Slc25a3	0.253569	-0.24972	0	0.181	1
Cox7c	0.253569	-0.24972	0	0.181	1
Slc11a1	0.253743	-0.254489	0	0.181	1
Map2k5	0.253743	-0.254489	0	0.181	1
Vps8	0.253909	-0.259243	0	0.181	1
Nrf1	0.254067	-0.263981	0	0.181	1
Lonrf3	0.254067	-0.263981	0	0.181	1
Akirin2	0.256199	0.134262	0.167	0.055	1
Pbx3	0.257045	0.179721	0.333	0.154	1
Eif2s2	0.257517	0.194269	0.333	0.157	1
Arpc3	0.257517	0.194269	0.333	0.157	1
Brd1	0.257517	0.194269	0.333	0.157	1
Arhgap24	0.259576	-0.429168	0.667	0.724	1
[truncated: 1,441 more rows]

## Sheet: S5f_DEGenes_MG_Cluster11vsOther
gene	p_val	avg_log2FC	pct.1	pct.2	p_val_adj
Csmd3	1.29977e-25	0.685169	0.889	0.632	2.21039e-21
Lrrtm4	1.14174e-13	0.164083	0.216	0.071	1.94164e-09
Nrxn1	1.63446e-13	0.245791	0.387	0.18	2.77956e-09
AY036118	1.04643e-12	-0.428179	0.216	0.476	1.77957e-08
Lsamp	3.28133e-12	0.151167	0.382	0.18	5.58024e-08
Grm5	6.64979e-12	0.183726	0.246	0.095	1.13086e-07
Dlg2	9.5618e-12	0.152111	0.276	0.113	1.62608e-07
Kcnip4	1.05672e-11	0.179	0.327	0.15	1.79705e-07
Tanc2	2.19686e-11	0.399017	0.889	0.733	3.73598e-07
Gm10790	1.99451e-09	0.309634	0.427	0.251	3.39186e-05
Ttr	2.6597e-09	-0.377077	0.357	0.557	4.52308e-05
Malat1	3.18323e-09	-0.190261	1	1	5.4134e-05
Apobec1	4.606e-09	-0.345999	0.08	0.262	7.83296e-05
Gm42418	4.70021e-09	-0.435171	0.935	0.934	7.99318e-05
Xist	5.39e-09	-0.523195	0.121	0.302	9.16624e-05
8030442B05Rik	9.68667e-09	0.192441	0.266	0.126	0.000164732
Cadm2	1.00368e-08	0.139686	0.261	0.121	0.000170686
Siglech	1.03348e-08	0.247131	0.367	0.203	0.000175754
Kcnd2	1.23237e-08	0.123101	0.196	0.08	0.000209577
Prkca	1.33554e-08	0.264371	0.362	0.201	0.000227123
Plxdc2	3.49425e-08	0.250037	0.93	0.809	0.000594233
Sat1	4.49517e-08	-0.309814	0.211	0.394	0.000764449
Snhg11	4.90211e-08	0.153572	0.437	0.266	0.000833653
Epha6	1.15348e-07	0.128384	0.161	0.064	0.0019616
Acaca	2.45378e-07	-0.237131	0.05	0.198	0.0041729
Ccnd3	4.35523e-07	-0.304433	0.196	0.364	0.0074065
Insyn2b	5.17697e-07	-0.244522	0.106	0.261	0.00880395
Myo5a	5.8076e-07	-0.259641	0.101	0.255	0.00987641
Fgfr2	1.82217e-06	-0.248387	0.206	0.368	0.0309878
Colec12	1.96135e-06	-0.216128	0.005	0.112	0.0333547
Arhgap15	2.07248e-06	-0.301122	0.075	0.211	0.0352446
Nav2	2.65022e-06	0.256233	0.834	0.68	0.0450697
Ralyl	3.10195e-06	0.101115	0.121	0.047	0.0527518
Gm15283	3.50199e-06	-0.245415	0.095	0.234	0.0595548
Ptprc	3.81661e-06	-0.294673	0.327	0.472	0.0649052
Cacnb2	3.96938e-06	0.179798	0.296	0.171	0.0675033
Numb	4.20392e-06	0.235165	0.568	0.41	0.0714919
Gm2245	4.27052e-06	-0.290957	0.211	0.359	0.0726245
Lilrb4a	4.87714e-06	-0.174722	0.015	0.121	0.0829406
Arsb	5.14323e-06	0.241495	0.377	0.244	0.0874657
Gm26740	8.03802e-06	-0.179308	0.075	0.209	0.136694
Trps1	8.20803e-06	-0.200759	0.045	0.163	0.139586
Arid5b	8.51437e-06	-0.249629	0.151	0.292	0.144795
Adgrb3	9.95841e-06	0.105229	0.186	0.091	0.169353
Cacna1a	1.04729e-05	-0.24875	0.166	0.308	0.178102
Fam135a	1.06121e-05	0.118721	0.126	0.053	0.18047
March3	1.06409e-05	-0.192945	0.035	0.147	0.180959
Map1b	1.10317e-05	0.130102	0.206	0.106	0.187605
Maml3	1.17306e-05	0.23395	0.563	0.406	0.19949
Nav3	1.21614e-05	0.250131	0.698	0.559	0.206816
Ptgs1	1.7242e-05	0.144242	0.201	0.105	0.293217
Arhgap5	2.21222e-05	0.244359	0.528	0.392	0.37621
2810403D21Rik	2.25405e-05	0.11377	0.131	0.058	0.383324
Plxna4	2.26824e-05	0.20581	0.276	0.167	0.385737
Myo1e	3.16443e-05	-0.306299	0.151	0.273	0.538142
Dlgap1	3.60079e-05	0.105394	0.201	0.106	0.612351
Ltc4s	3.99522e-05	0.129788	0.186	0.097	0.679426
Rftn1	4.25809e-05	-0.171942	0.065	0.178	0.724131
Apod	5.33937e-05	-0.184024	0.121	0.244	0.908012
0610040J01Rik	5.69143e-05	0.161685	0.276	0.167	0.967884
Pde4d	5.70353e-05	0.138635	0.231	0.131	0.969943
Lyst	5.84887e-05	-0.222951	0.151	0.274	0.994659
Fyb	6.11104e-05	-0.242146	0.437	0.566	1
Cotl1	7.60131e-05	-0.168938	0.075	0.185	1
Fgr	0.000109562	-0.150399	0.04	0.135	1
Magi1	0.000115645	0.213024	0.412	0.302	1
St8sia6	0.000128306	-0.140162	0.03	0.118	1
Prkce	0.000168313	0.11728	0.211	0.121	1
Cdc27	0.000171806	0.115817	0.131	0.064	1
A930037H05Rik	0.000175103	-0.155142	0.03	0.115	1
Osbpl8	0.000189791	-0.195543	0.131	0.242	1
Tsix	0.000204273	-0.133613	0.025	0.107	1
Prkn	0.000228091	0.23572	0.377	0.266	1
Gsap	0.000240869	-0.18239	0.146	0.259	1
Zfhx3	0.000259266	0.196086	0.593	0.486	1
Zbtb20	0.000296706	0.229631	0.593	0.498	1
Agmo	0.00029726	0.153395	0.302	0.196	1
Ptgds	0.000339938	-0.166559	0.241	0.369	1
Calm2	0.000360757	0.177462	0.432	0.32	1
Ptprm	0.000361593	0.176956	0.332	0.23	1
Csf2ra	0.000382139	-0.146491	0.08	0.177	1
Gm37240	0.000477911	-0.211699	0.286	0.4	1
Cd84	0.000478618	-0.195431	0.231	0.346	1
Snap25	0.000491224	0.137727	0.226	0.14	1
Mgat4a	0.000508921	0.128975	0.327	0.221	1
Srgap2	0.000512004	0.172881	0.789	0.687	1
Gm28501	0.00051592	-0.131022	0.055	0.141	1
P2rx4	0.000525488	-0.163741	0.095	0.191	1
Vps13c	0.000540669	-0.160107	0.121	0.222	1
Xylt1	0.000546979	-0.145627	0.04	0.12	1
Pwwp2a	0.000605219	0.13632	0.281	0.186	1
Olfr111	0.000615455	-0.130977	0.04	0.119	1
Cd48	0.000624937	-0.110888	0.03	0.105	1
Lysmd4	0.000669592	-0.219585	0.422	0.514	1
Csf1	0.000695981	-0.12732	0.03	0.104	1
Fndc3b	0.000726511	-0.13909	0.075	0.164	1
Nfia	0.000728347	0.177099	0.377	0.273	1
Usp50	0.000772196	-0.14697	0.111	0.208	1
Large1	0.000775276	0.157469	0.487	0.368	1
Gm17106	0.000810816	-0.122841	0.09	0.185	1
Slc16a6	0.000831049	0.116712	0.206	0.125	1
Il6st	0.000837149	0.104084	0.196	0.117	1
Elmo1	0.000869622	0.23463	0.673	0.596	1
Syt1	0.00107734	0.141154	0.276	0.187	1
Mir142hg	0.00108381	-0.171868	0.201	0.308	1
Rad51b	0.00111935	-0.16295	0.065	0.146	1
Zfp36l1	0.00112183	-0.123321	0.05	0.127	1
Wasf2	0.00122586	0.13785	0.347	0.248	1
Cmss1	0.0012436	-0.157795	0.342	0.457	1
Rffl	0.00132052	0.100057	0.206	0.127	1
P2ry6	0.00133052	-0.155186	0.151	0.249	1
Fcer1g	0.00135311	-0.125551	0.07	0.152	1
Rtn1	0.00147234	0.179227	0.377	0.29	1
5330438D12Rik	0.00155673	-0.169514	0.352	0.46	1
Otulin	0.0016195	-0.1516	0.085	0.169	1
Map3k3	0.00166286	0.120821	0.302	0.207	1
Lrba	0.001681	0.123031	0.216	0.139	1
Cd300lf	0.00168788	0.104602	0.191	0.117	1
Foxn3	0.00169785	0.175725	0.598	0.491	1
Il21r	0.00169976	-0.10808	0.045	0.117	1
Ldlrad4	0.00189351	0.198496	0.678	0.579	1
Snx29	0.00190918	0.172297	0.533	0.432	1
Irak2	0.00193873	-0.144459	0.201	0.307	1
Rbpj	0.00196349	-0.198431	0.08	0.16	1
Rapgef5	0.00197284	0.135642	0.472	0.366	1
Ppp1r9a	0.00252816	0.108925	0.417	0.307	1
Comt	0.00254562	-0.137163	0.136	0.225	1
Pde3b	0.00256764	0.211498	0.538	0.459	1
Tec	0.00269555	-0.130923	0.111	0.195	1
Nr3c2	0.00274167	0.123591	0.206	0.133	1
Adap2os	0.00277421	-0.161773	0.221	0.315	1
Fgd2	0.00277566	0.137524	0.322	0.233	1
Fhit	0.00280193	0.131674	0.271	0.185	1
Fgf13	0.00298339	-0.353807	0.296	0.389	1
Aplp2	0.00306734	-0.114832	0.06	0.132	1
Zeb2	0.00319319	-0.186022	0.633	0.708	1
Pcm1	0.00322245	0.108776	0.266	0.184	1
Atp8a1	0.0032862	-0.158709	0.286	0.388	1
C1qb	0.0033412	-0.138386	0.146	0.234	1
Gnb1	0.00361035	-0.105082	0.095	0.177	1
Acap2	0.00378676	0.142456	0.332	0.25	1
Gm12353	0.003828	-0.103691	0.05	0.117	1
Wasl	0.00399371	-0.100844	0.055	0.123	1
Ppp3ca	0.00429083	0.129136	0.593	0.484	1
Parp14	0.0045969	-0.11455	0.075	0.148	1
Gm16599	0.00540423	-0.148135	0.221	0.31	1
Cd86	0.00558721	-0.12106	0.156	0.24	1
Ank	0.00569662	-0.16768	0.111	0.184	1
H2-K1	0.00576673	-0.121604	0.095	0.168	1
Sncaip	0.00585095	0.112299	0.151	0.094	1
Pid1	0.00588745	-0.188732	0.186	0.27	1
Gpr183	0.0059735	-0.100587	0.05	0.112	1
Neat1	0.00644108	-0.102819	0.106	0.182	1
Celf2	0.00680775	0.130221	0.528	0.45	1
Morf4l1	0.00683165	-0.101778	0.08	0.149	1
Sft2d1	0.00687891	-0.113847	0.126	0.203	1
Olfm1	0.00694831	0.114601	0.216	0.149	1
Uvrag	0.00742115	-0.144512	0.221	0.303	1
Gas7	0.00746044	-0.101665	0.055	0.116	1
Cck	0.00847349	0.10463	0.271	0.197	1
Pag1	0.00852373	0.14761	0.578	0.487	1
Susd6	0.00859665	-0.117595	0.151	0.23	1
Zfp710	0.00869149	0.107665	0.387	0.301	1
Otulinl	0.00890648	0.159001	0.347	0.274	1
Mitf	0.00906783	-0.1686	0.392	0.478	1
Myo1f	0.00911981	-0.150891	0.362	0.452	1
Camk1d	0.00965336	-0.155398	0.533	0.612	1
Eps15	0.00966644	-0.101811	0.08	0.145	1
Gm16337	0.00997727	-0.111915	0.171	0.25	1
Rassf3	0.0102424	-0.118719	0.131	0.203	1
Taok1	0.0102873	0.110753	0.241	0.172	1
Selplg	0.0111769	0.102981	0.226	0.161	1
St3gal6	0.0113315	0.125009	0.286	0.214	1
Tgfbr2	0.0114215	-0.116397	0.251	0.342	1
Rnf213	0.0123497	-0.112314	0.065	0.123	1
Ubap2l	0.0124707	-0.102697	0.106	0.173	1
Etl4	0.0130595	-0.128851	0.095	0.159	1
Tra2b	0.0133431	-0.108589	0.131	0.2	1
4930444A19Rik	0.0141587	-0.10643	0.141	0.213	1
Ptpra	0.0147215	-0.100823	0.201	0.283	1
Fam49b	0.0149635	0.103453	0.563	0.47	1
Kmt2e	0.0154693	0.112047	0.281	0.214	1
Fmn1	0.0157746	-0.104953	0.09	0.152	1
Stat1	0.0161812	-0.112068	0.08	0.138	1
Nktr	0.0170571	-0.102153	0.141	0.21	1
Csf3r	0.0177131	-0.106958	0.312	0.395	1
Dock4	0.0184489	0.120738	0.734	0.661	1
C1qc	0.0188583	-0.11028	0.151	0.219	1
Akap10	0.0205057	-0.115926	0.146	0.21	1
Lrrc4	0.021873	-0.106188	0.186	0.256	1
Hpgds	0.0219216	0.138504	0.492	0.421	1
Mast4	0.0219787	-0.102153	0.136	0.201	1
Cmip	0.0223743	-0.114296	0.196	0.266	1
Acer3	0.0225698	-0.135486	0.281	0.35	1
Prkg1	0.0277066	-0.116061	0.101	0.156	1
Gm20275	0.0281859	-0.131067	0.186	0.248	1
Prkcb	0.0304309	0.108853	0.472	0.402	1
Map4k4	0.0331969	0.110769	0.291	0.234	1
Csf1r	0.0344187	0.116025	0.352	0.288	1
Nlk	0.0364538	0.104749	0.196	0.146	1
Arhgap45	0.0368836	-0.133423	0.367	0.434	1
Asap1	0.0370203	-0.121593	0.412	0.473	1
Ctsb	0.0391245	-0.111022	0.171	0.23	1
Prrc2c	0.0426095	-0.106944	0.166	0.222	1
Abhd12	0.0428866	-0.11957	0.387	0.453	1
P2ry12	0.0467558	0.124227	0.357	0.295	1
Apbb2	0.0486281	-0.162384	0.317	0.37	1
Atp8a2	0.0546067	0.123141	0.377	0.319	1
Ddx5	0.0581897	-0.127983	0.462	0.509	1
Qk	0.0609274	0.109776	0.769	0.708	1
Lrmda	0.0623758	-0.107477	0.824	0.818	1
Slc9a9	0.0636627	-0.164781	0.472	0.53	1
Skap2	0.0642672	-0.105411	0.347	0.412	1
Ifitm10	0.0657628	0.120771	0.482	0.419	1
Plcl1	0.0701614	0.128404	0.573	0.516	1
Asph	0.0732575	-0.10112	0.246	0.299	1
Cdk14	0.0736866	-0.106635	0.161	0.209	1
Ctsd	0.0742298	-0.112772	0.226	0.275	1
Ascc3	0.0742477	-0.103051	0.196	0.246	1
Plp1	0.0748348	-0.101004	0.201	0.253	1
Gm35188	0.0828619	-0.144083	0.477	0.525	1
Itm2b	0.0905708	-0.100424	0.302	0.348	1
Dock8	0.10847	0.115265	0.503	0.464	1
Fcho2	0.108839	0.109129	0.302	0.264	1
Fth1	0.109345	-0.125034	0.467	0.516	1
Arhgap24	0.155471	-0.103605	0.281	0.318	1
Frmd4a	0.195132	0.104379	0.513	0.479	1
Apbb1ip	0.25038	0.105993	0.553	0.515	1

## Sheet: S5g_DEPathway_MG_Cluste2vsOther
	ID	Description	GeneRatio	BgRatio	pvalue	p.adjust	qvalue	geneID	Count
mmu04514	mmu04514	Cell adhesion molecules	10/94	122/5830	2.28157e-05	0.00517557	0.00367977	Selplg/Vsir/Ptprc/H2-K1/Cadm1/Ptprm/Itgam/Lrrc4/Nrxn3/Ptprd	10
mmu04380	mmu04380	Osteoclast differentiation	9/94	106/5830	4.53997e-05	0.00517557	0.00367977	Lilrb4a/Csf1/Mitf/Tgfbr1/Akt3/Csf1r/Pik3r1/Stat1/Gab2	9
mmu04015	mmu04015	Rap1 signaling pathway	11/94	179/5830	0.000126336	0.00960151	0.00682656	Dock4/Rapgef5/Prkca/Csf1/Calm2/Akt3/Csf1r/Pik3r1/Itgam/Calm1/Fyb	11
mmu04970	mmu04970	Salivary secretion	6/94	62/5830	0.000444687	0.0220001	0.0156418	Prkca/Calm2/Cst3/Prkg1/Atp1b1/Calm1	6
mmu04666	mmu04666	Fc gamma R-mediated phagocytosis	7/94	88/5830	0.000496109	0.0220001	0.0156418	Prkca/Inpp5d/Ptprc/Akt3/Pld1/Pik3r1/Gab2	7
mmu04910	mmu04910	Insulin signaling pathway	8/94	118/5830	0.000578951	0.0220001	0.0156418	Pde3b/Acaca/Calm2/Akt3/Pik3r1/Hk2/Rptor/Calm1	8
mmu04640	mmu04640	Hematopoietic cell lineage	6/94	70/5830	0.000855321	0.027859	0.0198074	Siglech/Csf1/Cd37/Csf1r/Cd9/Itgam	6
mmu04014	mmu04014	Ras signaling pathway	10/94	194/5830	0.00104777	0.0298616	0.0212312	Rapgef5/Prkca/Csf1/Calm2/Akt3/Pld1/Csf1r/Pik3r1/Calm1/Gab2	10
mmu04022	mmu04022	cGMP-PKG signaling pathway	8/94	132/5830	0.00121225	0.0307103	0.0218347	Pde3b/Calm2/Akt3/Mef2a/Prkg1/Atp1b1/Slc8a1/Calm1	8
mmu04973	mmu04973	Carbohydrate digestion and absorption	4/94	32/5830	0.00161296	0.0342501	0.0243514	Akt3/Pik3r1/Hk2/Atp1b1	4
mmu04071	mmu04071	Sphingolipid signaling pathway	7/94	108/5830	0.00167831	0.0342501	0.0243514	Prkca/Akt3/Pld1/Pik3r1/Cers6/Ctsd/Gab2	7
mmu04664	mmu04664	Fc epsilon RI signaling pathway	5/94	55/5830	0.00180264	0.0342501	0.0243514	Prkca/Inpp5d/Akt3/Pik3r1/Gab2	5
mmu04371	mmu04371	Apelin signaling pathway	7/94	114/5830	0.00229038	0.0373004	0.0265202	Pde3b/Calm2/Tgfbr1/Akt3/Mef2a/Slc8a1/Calm1	7
mmu04919	mmu04919	Thyroid hormone signaling pathway	7/94	114/5830	0.00229038	0.0373004	0.0265202	Prkca/Med12l/Hif1a/Akt3/Pik3r1/Stat1/Atp1b1	7
mmu04261	mmu04261	Adrenergic signaling in cardiomyocytes	7/94	126/5830	0.00402011	0.0583718	0.0415017	Cacnb2/Prkca/Calm2/Akt3/Atp1b1/Slc8a1/Calm1	7
mmu05167	mmu05167	Kaposi sarcoma-associated herpesvirus infection	8/94	162/5830	0.0043826	0.0583718	0.0415017	Ccr5/Calm2/Hif1a/Akt3/H2-K1/Pik3r1/Stat1/Calm1	8
mmu04915	mmu04915	Estrogen signaling pathway	6/94	98/5830	0.00478834	0.0583718	0.0415017	Calm2/Akt3/Fkbp5/Pik3r1/Calm1/Ctsd	6
mmu04923	mmu04923	Regulation of lipolysis in adipocytes	4/94	44/5830	0.00525571	0.0583718	0.0415017	Pde3b/Akt3/Prkg1/Pik3r1	4
mmu04024	mmu04024	cAMP signaling pathway	8/94	168/5830	0.00545379	0.0583718	0.0415017	Pde3b/Pde4d/Calm2/Akt3/Pld1/Pik3r1/Atp1b1/Calm1	8
mmu04662	mmu04662	B cell receptor signaling pathway	5/94	71/5830	0.00551284	0.0583718	0.0415017	Lilrb4a/Inpp5d/Dapp1/Akt3/Pik3r1	5
mmu05214	mmu05214	Glioma	5/94	71/5830	0.00551284	0.0583718	0.0415017	Prkca/Calm2/Akt3/Pik3r1/Calm1	5
mmu04150	mmu04150	mTOR signaling pathway	7/94	134/5830	0.00563237	0.0583718	0.0415017	Prkca/Rps6ka1/Fnip2/Akt3/Ulk2/Pik3r1/Rptor	7
mmu05212	mmu05212	Pancreatic cancer	5/94	75/5830	0.00694914	0.0677264	0.0481527	Tgfbr1/Akt3/Pld1/Pik3r1/Stat1	5
mmu05152	mmu05152	Tuberculosis	7/94	140/5830	0.00712909	0.0677264	0.0481527	Calm2/Akt3/Itgam/Stat1/Calm1/Irak2/Ctsd	7
mmu04914	mmu04914	Progesterone-mediated oocyte maturation	5/94	77/5830	0.00775755	0.0707488	0.0503016	Pde3b/Rps6ka1/Akt3/Pik3r1/Anapc15	5
mmu04061	mmu04061	Viral protein interaction with cytokine and cytokine receptor	4/94	50/5830	0.0082862	0.0726636	0.0516629	Cx3cr1/Ccr5/Csf1/Csf1r	4
mmu04722	mmu04722	Neurotrophin signaling pathway	6/94	112/5830	0.00909525	0.075146	0.0534279	Rps6ka1/Calm2/Akt3/Pik3r1/Calm1/Irak2	6
mmu04218	mmu04218	Cellular senescence	7/94	147/5830	0.00922845	0.075146	0.0534279	Calm2/Tgfbr1/Akt3/H2-K1/Pik3r1/Ccnd3/Calm1	7
mmu04922	mmu04922	Glucagon signaling pathway	5/94	82/5830	0.0100611	0.0779388	0.0554135	Pde3b/Acaca/Calm2/Akt3/Calm1	5
mmu04062	mmu04062	Chemokine signaling pathway	7/94	150/5830	0.0102551	0.0779388	0.0554135	Elmo1/Cx3cr1/Fgr/Ccr5/Akt3/Pik3r1/Stat1	7
mmu04960	mmu04960	Aldosterone-regulated sodium reabsorption	3/94	30/5830	0.0120284	0.088467	0.062899	Prkca/Pik3r1/Atp1b1	3
mmu04933	mmu04933	AGE-RAGE signaling pathway in diabetic complications	5/94	88/5830	0.0133989	0.0885497	0.0629577	Prkca/Tgfbr1/Akt3/Pik3r1/Stat1	5
mmu04070	mmu04070	Phosphatidylinositol signaling system	5/94	89/5830	0.0140198	0.0885497	0.0629577	Prkca/Calm2/Inpp5d/Pik3r1/Calm1	5
mmu04613	mmu04613	Neutrophil extracellular trap formation	5/94	89/5830	0.0140198	0.0885497	0.0629577	Selplg/Prkca/Akt3/Pik3r1/Itgam	5
mmu05231	mmu05231	Choline metabolism in cancer	5/94	89/5830	0.0140198	0.0885497	0.0629577	Prkca/Hif1a/Akt3/Pld1/Pik3r1	5
mmu04740	mmu04740	Olfactory transduction	4/94	59/5830	0.0146765	0.0885497	0.0629577	Calm2/Prkg1/Slc8a1/Calm1	4
mmu04625	mmu04625	C-type lectin receptor signaling pathway	5/94	91/5830	0.0153193	0.0885497	0.0629577	Calm2/Akt3/Pik3r1/Stat1/Calm1	5
mmu04720	mmu04720	Long-term potentiation	4/94	60/5830	0.015535	0.0885497	0.0629577	Prkca/Rps6ka1/Calm2/Calm1	4
mmu04971	mmu04971	Gastric acid secretion	4/94	60/5830	0.015535	0.0885497	0.0629577	Prkca/Calm2/Atp1b1/Calm1	4
mmu05230	mmu05230	Central carbon metabolism in cancer	4/94	60/5830	0.015535	0.0885497	0.0629577	Hif1a/Akt3/Pik3r1/Hk2	4
mmu04066	mmu04066	HIF-1 signaling pathway	5/94	94/5830	0.0174163	0.0961289	0.0683465	Prkca/Hif1a/Akt3/Pik3r1/Hk2	5
mmu04360	mmu04360	Axon guidance	7/94	167/5830	0.017708	0.0961289	0.0683465	Plxna4/Srgap2/Prkca/Ssh2/Pik3r1/Nrp1/Lrrc4	7
mmu05221	mmu05221	Acute myeloid leukemia	4/94	63/5830	0.0182985	0.0970248	0.0689835	Akt3/Csf1r/Pik3r1/Itgam	4
mmu04140	mmu04140	Autophagy - animal	6/94	134/5830	0.0206078	0.102282	0.0727214	Hif1a/Akt3/Ulk2/Pik3r1/Rptor/Ctsd	6
mmu05017	mmu05017	Spinocerebellar ataxia	6/94	134/5830	0.0206078	0.102282	0.0727214	Cacna1a/Prkca/Akt3/Ulk2/Pik3r1/Rbpj	6
mmu04744	mmu04744	Phototransduction	2/94	14/5830	0.0206359	0.102282	0.0727214	Calm2/Calm1	2
mmu04930	mmu04930	Type II diabetes mellitus	3/94	37/5830	0.021234	0.103008	0.0732372	Cacna1a/Pik3r1/Hk2	3
mmu00604	mmu00604	Glycosphingolipid biosynthesis - ganglio series	2/94	15/5830	0.0235637	0.111928	0.0795793	Hexb/St3gal5	2
mmu05169	mmu05169	Epstein-Barr virus infection	7/94	179/5830	0.0248679	0.113798	0.0809091	Entpd1/Akt3/H2-K1/Pik3r1/Rbpj/Stat1/Ccnd3	7
mmu05202	mmu05202	Transcriptional misregulation in cancer	6/94	140/5830	0.0249557	0.113798	0.0809091	Maf/Uty/Mitf/Ddx5/Csf1r/Itgam	6
mmu05223	mmu05223	Non-small cell lung cancer	4/94	70/5830	0.0258794	0.115696	0.0822584	Prkca/Fhit/Akt3/Pik3r1	4
mmu05170	mmu05170	Human immunodeficiency virus 1 infection	7/94	182/5830	0.0269304	0.11808	0.0839531	Prkca/Ccr5/Calm2/Akt3/H2-K1/Pik3r1/Calm1	7
mmu05207	mmu05207	Chemical carcinogenesis - receptor activation	6/94	146/5830	0.0298809	0.128544	0.0913935	Cacna1a/Prkca/Rps6ka1/Akt3/Pik3r1/Ccnd3	6
mmu04658	mmu04658	Th1 and Th2 cell differentiation	4/94	74/5830	0.0309464	0.130663	0.0928995	Maf/Maml3/Rbpj/Stat1	4
mmu05220	mmu05220	Chronic myeloid leukemia	4/94	75/5830	0.0322984	0.133891	0.0951952	Tgfbr1/Akt3/Pik3r1/Gab2	4
mmu04912	mmu04912	GnRH signaling pathway	4/94	76/5830	0.0336846	0.134739	0.0957975	Prkca/Calm2/Pld1/Calm1	4
mmu04916	mmu04916	Melanogenesis	4/94	76/5830	0.0336846	0.134739	0.0957975	Prkca/Calm2/Mitf/Calm1	4
mmu04961	mmu04961	Endocrine and other factor-regulated calcium reabsorption	3/94	45/5830	0.0353787	0.13791	0.0980521	Prkca/Atp1b1/Slc8a1	3
mmu04012	mmu04012	ErbB signaling pathway	4/94	79/5830	0.0380501	0.13791	0.0980521	Prkca/Akt3/Pik3r1/Nrg3	4
mmu04750	mmu04750	Inflammatory mediator regulation of TRP channels	4/94	79/5830	0.0380501	0.13791	0.0980521	Prkca/Calm2/Pik3r1/Calm1	4
mmu05032	mmu05032	Morphine addiction	4/94	79/5830	0.0380501	0.13791	0.0980521	Pde3b/Cacna1a/Prkca/Pde4d	4
mmu05163	mmu05163	Human cytomegalovirus infection	7/94	197/5830	0.0390069	0.13791	0.0980521	Prkca/Ccr5/Calm2/Akt3/H2-K1/Pik3r1/Calm1	7
mmu04925	mmu04925	Aldosterone synthesis and secretion	4/94	80/5830	0.0395743	0.13791	0.0980521	Prkca/Calm2/Atp1b1/Calm1	4
mmu04728	mmu04728	Dopaminergic synapse	5/94	117/5830	0.0399292	0.13791	0.0980521	Cacna1a/Prkca/Calm2/Akt3/Calm1	5
mmu00531	mmu00531	Glycosaminoglycan degradation	2/94	20/5830	0.0404818	0.13791	0.0980521	Hexb/Arsb	2
mmu05203	mmu05203	Viral carcinogenesis	6/94	157/5830	0.0404912	0.13791	0.0980521	Ccr5/Sp100/H2-K1/Pik3r1/Rbpj/Ccnd3	6
mmu05200	mmu05200	Pathways in cancer	12/94	427/5830	0.0405261	0.13791	0.0980521	Prkca/Calm2/Mitf/Hif1a/Tgfbr1/Akt3/Pld1/Csf1r/Pik3r1/Stat1/Ccnd3/Calm1	12
mmu05166	mmu05166	Human T-cell leukemia virus 1 infection	7/94	202/5830	0.0437164	0.146563	0.104205	Tgfbr1/Akt3/H2-K1/Pik3r1/Nrp1/Ccnd3/Anapc15	7
mmu05235	mmu05235	PD-L1 expression and PD-1 checkpoint pathway in cancer	4/94	83/5830	0.0443546	0.146563	0.104205	Hif1a/Akt3/Pik3r1/Stat1	4
mmu05418	mmu05418	Fluid shear stress and atherosclerosis	5/94	121/5830	0.0450857	0.146851	0.104409	Calm2/Akt3/Mef2a/Pik3r1/Calm1	5
mmu04370	mmu04370	VEGF signaling pathway	3/94	50/5830	0.0461567	0.148222	0.105384	Prkca/Akt3/Pik3r1	3
mmu04928	mmu04928	Parathyroid hormone synthesis, secretion and action	4/94	85/5830	0.0477145	0.151096	0.107427	Prkca/Pde4d/Mef2a/Pld1	4
mmu05164	mmu05164	Influenza A	5/94	124/5830	0.0492042	0.152348	0.108318	Prkca/Akt3/Pik3r1/Stat1/Ccnd3	5
mmu04713	mmu04713	Circadian entrainment	4/94	86/5830	0.0494463	0.152348	0.108318	Prkca/Calm2/Prkg1/Calm1	4
mmu04924	mmu04924	Renin secretion	3/94	52/5830	0.0508729	0.153322	0.10901	Pde3b/Calm2/Calm1	3
mmu04072	mmu04072	Phospholipase D signaling pathway	5/94	126/5830	0.05207	0.153322	0.10901	Prkca/Akt3/Pld1/Pik3r1/Gab2	5
mmu05417	mmu05417	Lipid and atherosclerosis	6/94	168/5830	0.0532443	0.153322	0.10901	Prkca/Calm2/Akt3/Pik3r1/Abca1/Calm1	6
mmu05135	mmu05135	Yersinia infection	5/94	127/5830	0.053539	0.153322	0.10901	Elmo1/Rps6ka1/Akt3/Pik3r1/Fyb	5
mmu04010	mmu04010	MAPK signaling pathway	8/94	257/5830	0.0544314	0.153322	0.10901	Cacna1a/Cacnb2/Prkca/Rps6ka1/Csf1/Tgfbr1/Akt3/Csf1r	8
mmu04670	mmu04670	Leukocyte transendothelial migration	4/94	89/5830	0.0548481	0.153322	0.10901	Arhgap5/Prkca/Pik3r1/Itgam	4
mmu04213	mmu04213	Longevity regulating pathway - multiple species	3/94	54/5830	0.0558146	0.153322	0.10901	Akt3/Pik3r1/Rptor	3
mmu04730	mmu04730	Long-term depression	3/94	54/5830	0.0558146	0.153322	0.10901	Cacna1a/Prkca/Prkg1	3
mmu04918	mmu04918	Thyroid hormone synthesis	3/94	54/5830	0.0558146	0.153322	0.10901	Ttr/Prkca/Atp1b1	3
mmu04330	mmu04330	Notch signaling pathway	3/94	55/5830	0.0583685	0.157241	0.111797	Numb/Maml3/Rbpj	3
mmu04270	mmu04270	Vascular smooth muscle contraction	4/94	91/5830	0.0586207	0.157241	0.111797	Prkca/Calm2/Prkg1/Calm1	4
mmu04917	mmu04917	Prolactin signaling pathway	3/94	56/5830	0.0609771	0.159802	0.113617	Akt3/Pik3r1/Stat1	3
mmu05133	mmu05133	Pertussis	3/94	56/5830	0.0609771	0.159802	0.113617	Calm2/Itgam/Calm1	3
mmu04020	mmu04020	Calcium signaling pathway	6/94	175/5830	0.0625097	0.161957	0.115149	Cacna1a/Prkca/Calm2/P2rx4/Slc8a1/Calm1	6
mmu04929	mmu04929	GnRH secretion	3/94	57/5830	0.0636396	0.163032	0.115914	Prkca/Akt3/Pik3r1	3
mmu05031	mmu05031	Amphetamine addiction	3/94	58/5830	0.0663555	0.166798	0.118592	Prkca/Calm2/Calm1	3
mmu04725	mmu04725	Cholinergic synapse	4/94	95/5830	0.066573	0.166798	0.118592	Cacna1a/Prkca/Akt3/Pik3r1	4
mmu05161	mmu05161	Hepatitis B	5/94	137/5830	0.069554	0.171207	0.121726	Prkca/Tgfbr1/Akt3/Pik3r1/Stat1	5
mmu05165	mmu05165	Human papillomavirus infection	8/94	271/5830	0.0698346	0.171207	0.121726	Maml3/Akt3/H2-K1/Pik3r1/Rbpj/Stat1/Ccnd3/Dlg2	8
mmu04972	mmu04972	Pancreatic secretion	3/94	60/5830	0.0719445	0.174504	0.12407	Prkca/Cck/Atp1b1	3
mmu04611	mmu04611	Platelet activation	4/94	98/5830	0.0728888	0.17463	0.12416	P2ry12/Akt3/Prkg1/Pik3r1	4
mmu04974	mmu04974	Protein digestion and absorption	3/94	61/5830	0.0748162	0.17463	0.12416	Col27a1/Atp1b1/Slc8a1	3
mmu05218	mmu05218	Melanoma	3/94	61/5830	0.0748162	0.17463	0.12416	Mitf/Akt3/Pik3r1	3
mmu04114	mmu04114	Oocyte meiosis	4/94	99/5830	0.0750602	0.17463	0.12416	Rps6ka1/Calm2/Calm1/Anapc15	4
mmu04152	mmu04152	AMPK signaling pathway	4/94	102/5830	0.0817694	0.188317	0.133891	Acaca/Akt3/Pik3r1/Rptor	4
mmu04630	mmu04630	JAK-STAT signaling pathway	4/94	104/5830	0.0864027	0.195048	0.138677	Akt3/Pik3r1/Stat1/Ccnd3	4
mmu04935	mmu04935	Growth hormone synthesis, secretion and action	4/94	104/5830	0.0864027	0.195048	0.138677	Prkca/Akt3/Pik3r1/Stat1	4
mmu04136	mmu04136	Autophagy - other	2/94	31/5830	0.0884845	0.196493	0.139704	Ulk2/Rptor	2
mmu04926	mmu04926	Relaxin signaling pathway	4/94	105/5830	0.0887668	0.196493	0.139704	Prkca/Tgfbr1/Akt3/Pik3r1	4
mmu05211	mmu05211	Renal cell carcinoma	3/94	67/5830	0.0930807	0.204062	0.145085	Hif1a/Akt3/Pik3r1	3
mmu04060	mmu04060	Cytokine-cytokine receptor interaction	5/94	152/5830	0.0980237	0.212113	0.15081	Cx3cr1/Ccr5/Csf1/Tgfbr1/Csf1r	5
mmu04260	mmu04260	Cardiac muscle contraction	3/94	69/5830	0.0995441	0.212113	0.15081	Cacnb2/Atp1b1/Slc8a1	3
mmu05146	mmu05146	Amoebiasis	3/94	69/5830	0.0995441	0.212113	0.15081	Prkca/Pik3r1/Itgam	3
mmu04911	mmu04911	Insulin secretion	3/94	70/5830	0.102843	0.216701	0.154072	Prkca/Cck/Atp1b1	3
mmu00230	mmu00230	Purine metabolism	4/94	111/5830	0.103598	0.216701	0.154072	Pde3b/Pde4d/Fhit/Entpd1	4
mmu05150	mmu05150	Staphylococcus aureus infection	2/94	35/5830	0.108707	0.22532	0.1602	Selplg/Itgam	2
mmu00513	mmu00513	Various types of N-glycan biosynthesis	2/94	37/5830	0.119238	0.244922	0.174136	Hexb/Mgat4a	2
mmu05162	mmu05162	Measles	4/94	119/5830	0.125016	0.251986	0.179159	Akt3/Pik3r1/Stat1/Ccnd3	4
mmu05415	mmu05415	Diabetic cardiomyopathy	5/94	165/5830	0.126796	0.251986	0.179159	Prkca/Tgfbr1/Akt3/Pik3r1/Ctsd	5
mmu01521	mmu01521	EGFR tyrosine kinase inhibitor resistance	3/94	77/5830	0.127098	0.251986	0.179159	Prkca/Akt3/Pik3r1	3
mmu04620	mmu04620	Toll-like receptor signaling pathway	3/94	77/5830	0.127098	0.251986	0.179159	Akt3/Pik3r1/Stat1	3
mmu04211	mmu04211	Longevity regulating pathway	3/94	80/5830	0.138072	0.271382	0.192949	Akt3/Pik3r1/Rptor	3
mmu04978	mmu04978	Mineral absorption	2/94	41/5830	0.141003	0.274775	0.195361	Atp1b1/Slc8a1	2
mmu05222	mmu05222	Small cell lung cancer	3/94	82/5830	0.145562	0.280198	0.199217	Fhit/Akt3/Pik3r1	3
mmu04510	mmu04510	Focal adhesion	5/94	173/5830	0.146243	0.280198	0.199217	Arhgap5/Prkca/Akt3/Pik3r1/Ccnd3	5

## Sheet: S5h_DEPathway_MG_Cluste8vsOther
	ID	Description	GeneRatio	BgRatio	pvalue	p.adjust	qvalue	geneID	Count
mmu04142	mmu04142	Lysosome	27/349	123/5830	2.04247e-09	5.71892e-07	4.49344e-07	Atp6v0d2/Ctsb/Litaf/Dmxl2/Lipa/Galc/Fuca1/Cd63/Atp6v0a1/Ap3s1/Npc1/Atp6v0d1/Ctsa/Ctsd/Gns/Gnptab/Ctsz/Scarb2/Tcirg1/Asah1/Lamp2/Psap/Lamp1/Slc11a1/Ctsh/Ap3b1/Atp6v0b	27
mmu05152	mmu05152	Tuberculosis	24/349	140/5830	2.16253e-06	0.000302754	0.000237878	Atp6v0d2/Fcgr2b/Bcl2/Itgax/Atp6v0a1/Apaf1/Atp6v0d1/Ctsd/Eea1/Cebpb/Crebbp/Hspa9/Tcirg1/Lamp2/Calm1/Lamp1/Syk/Irak2/Rab7/Rhoa/Arhgef12/Atp6v0b/Akt3/Calm2	24
mmu04014	mmu04014	Ras signaling pathway	29/349	194/5830	3.42878e-06	0.00032002	0.000251444	Igf1/Flt1/Gng12/Afdn/Igf1r/Csf1/Ralgapa2/Bcl2l1/Rasal2/Grb2/Ralgapa1/Rasa1/Gab2/Calm1/Prkca/Fgfr2/Rapgef5/Abl2/Rhoa/Pik3cb/Pak2/Prkcb/Cdc42/Gnb1/Akt3/Calm2/Rasgrp3/Csf1r/Grin2b	29
mmu04140	mmu04140	Autophagy - animal	22/349	134/5830	1.19292e-05	0.000835046	0.000656108	Ctsb/Rab7b/Hif1a/Atg7/Bcl2/Igf1r/Bcl2l1/Ctsd/C9orf72/Dapk1/Lamp2/Lamp1/Tank/Vmp1/Rab7/Sqstm1/Rps6kb1/Ambra1/Pik3cb/Uvrag/Mtmr3/Akt3	22
mmu04666	mmu04666	Fc gamma R-mediated phagocytosis	16/349	88/5830	5.29932e-05	0.00296762	0.0023317	Fcgr2b/Ptprc/Gab2/Prkca/Syk/Dock1/Asap1/Rps6kb1/Pik3cb/Prkcb/Actr3/Cdc42/Inpp5d/Arpc2/Akt3/Bin1	16
mmu01521	mmu01521	EGFR tyrosine kinase inhibitor resistance	14/349	77/5830	0.000155263	0.00724561	0.00569298	Igf1/Bcl2/Axl/Igf1r/Bcl2l11/Bcl2l1/Grb2/Prkca/Fgfr2/Rps6kb1/Pik3cb/Prkcb/Gsk3b/Akt3	14
mmu04216	mmu04216	Ferroptosis	9/349	38/5830	0.000307945	0.0123178	0.00967826	Cybb/Ftl1/Slc3a2/Sat1/Atg7/Trf/Fth1/Prnp/Pcbp2	9
mmu04966	mmu04966	Collecting duct acid secretion	6/349	18/5830	0.000442112	0.0154739	0.0121581	Atp6v0d2/Atp6v1a/Atp6v1b2/Atp6v0a1/Atp6v0d1/Tcirg1	6
mmu04145	mmu04145	Phagosome	18/349	132/5830	0.000800724	0.0208997	0.0164212	Atp6v0d2/Msr1/Colec12/Cybb/Rab7b/Fcgr2b/Atp6v1a/Atp6v1b2/Atp6v0a1/Atp6v0d1/Eea1/Tcirg1/Lamp2/Lamp1/Rab7/Atp6v0b/Itgav/Actb	18
mmu04662	mmu04662	B cell receptor signaling pathway	12/349	71/5830	0.000905377	0.0208997	0.0164212	Lilrb4a/Fcgr2b/Grb2/Syk/Blnk/Nfatc3/Pik3cb/Prkcb/Gsk3b/Inpp5d/Akt3/Rasgrp3	12
mmu04015	mmu04015	Rap1 signaling pathway	22/349	179/5830	0.000929145	0.0208997	0.0164212	Igf1/Flt1/Ctnnb1/Gnaq/Afdn/Igf1r/Csf1/Calm1/Prkca/Dock4/Fgfr2/Rapgef5/Rhoa/Pik3cb/Prkcb/Cdc42/Akt3/Calm2/Rasgrp3/Csf1r/Grin2b/Actb	22
mmu04150	mmu04150	mTOR signaling pathway	18/349	134/5830	0.000958267	0.0208997	0.0164212	Igf1/Fnip2/Slc3a2/Fnip1/Sgk1/Atp6v1a/Atp6v1b2/Igf1r/Grb2/Prkca/Rps6kb1/Rhoa/Pik3cb/Rps6ka3/Prkcb/Gsk3b/Lpin2/Akt3	18
mmu05417	mmu05417	Lipid and atherosclerosis	21/349	168/5830	0.000970342	0.0208997	0.0164212	Ikbke/Cybb/Abca1/Bcl2/Nfe2l2/Apaf1/Bcl2l1/Abcg1/Calm1/Prkca/Tank/Nfatc3/Rhoa/Pik3cb/Gsk3b/Atf6/Cdc42/Akt3/Calm2/Hsp90aa1/Hsp90ab1	21
mmu05135	mmu05135	Yersinia infection	17/349	127/5830	0.00137114	0.0231612	0.0181981	Gnaq/Itga4/Elmo1/Wipf1/Dock1/Nfatc3/Rhoa/Pik3cb/Rps6ka3/Actr3/Gsk3b/Arhgef12/Skap2/Cdc42/Arpc2/Akt3/Actb	17
mmu04510	mmu04510	Focal adhesion	21/349	173/5830	0.00141749	0.0231612	0.0181981	Igf1/Spp1/Flt1/Ctnnb1/Bcl2/Igf1r/Itga4/Grb2/Prkca/Dock1/Ccnd3/Rhoa/Pik3cb/Pak2/Prkcb/Gsk3b/Itgav/Cdc42/Akt3/Actb/Arhgap5	21
mmu05215	mmu05215	Prostate cancer	13/349	85/5830	0.00146965	0.0231612	0.0181981	Igf1/Plau/Ctnnb1/Bcl2/Igf1r/Grb2/Crebbp/Fgfr2/Pik3cb/Gsk3b/Akt3/Hsp90aa1/Hsp90ab1	13
mmu04380	mmu04380	Osteoclast differentiation	15/349	106/5830	0.00147435	0.0231612	0.0181981	Lilrb4a/Fcgr2b/Csf1/Grb2/Sirpa/Gab2/Tec/Tyrobp/Syk/Blnk/Sqstm1/Mitf/Pik3cb/Akt3/Csf1r	15
mmu05205	mmu05205	Proteoglycans in cancer	21/349	174/5830	0.00152545	0.0231612	0.0181981	Igf1/Plau/Hpse/Iqgap1/Hif1a/Ctnnb1/Cd63/Igf1r/Grb2/Prkca/Rps6kb1/Rhoa/Pik3cb/Prkcb/Msn/Arhgef12/Itgav/Cdc42/Akt3/Cbl/Actb	21
mmu04520	mmu04520	Adherens junction	11/349	66/5830	0.00165437	0.0231612	0.0181981	Iqgap1/Ctnnb1/Afdn/Igf1r/Crebbp/Ptprm/Ptpn1/Rhoa/Cdc42/Ptprj/Actb	11
mmu05100	mmu05100	Bacterial invasion of epithelial cells	11/349	66/5830	0.00165437	0.0231612	0.0181981	Arhgap10/Ctnnb1/Elmo1/Dock1/Rhoa/Pik3cb/Actr3/Cdc42/Arpc2/Cbl/Actb	11
mmu04914	mmu04914	Progesterone-mediated oocyte maturation	12/349	77/5830	0.00187952	0.0250602	0.0196902	Igf1/Cpeb1/Igf1r/Pde3b/Cpeb2/Anapc15/Cpeb4/Pik3cb/Rps6ka3/Akt3/Hsp90aa1/Hsp90ab1	12
mmu04010	mmu04010	MAPK signaling pathway	27/349	257/5830	0.00278755	0.035478	0.0278755	Igf1/Flt1/Gng12/Cacna1a/Cacnb4/Igf1r/Dusp3/Csf1/Map4k3/Mef2c/Grb2/Taok3/Rasa1/Cacnb2/Prkca/Fgfr2/Map3k1/Nfatc3/Stk3/Rps6ka3/Pak2/Prkcb/Cdc42/Akt3/Rasgrp3/Csf1r/Cacna1d	27
mmu04144	mmu04144	Endocytosis	25/349	235/5830	0.00335201	0.0382973	0.0300907	Iqsec1/Arap2/Agap1/Rabep1/Dab2/Igf1r/Cyth1/Eea1/Rab10/Arfgef2/Rab7/Wipf1/Fgfr2/Asap1/Snx1/Rhoa/Snx5/Actr3/Ehd4/Cdc42/Arpc2/Mvb12b/Smap2/Cbl/Bin1	25
mmu04970	mmu04970	Salivary secretion	10/349	62/5830	0.00341657	0.0382973	0.0300907	Lyz2/Prkg1/Gnaq/Calm1/Prkca/Prkcb/Atp1b1/Calm2/Kcnma1/Cst3	10
mmu04979	mmu04979	Cholesterol metabolism	7/349	34/5830	0.0034194	0.0382973	0.0300907	Abca1/Lipa/Soat1/Lpl/Nceh1/Npc1/Lrp1	7
mmu04066	mmu04066	HIF-1 signaling pathway	13/349	94/5830	0.0036812	0.0396437	0.0311486	Igf1/Flt1/Cybb/Hif1a/Bcl2/Igf1r/Crebbp/Prkca/Trf/Rps6kb1/Pik3cb/Prkcb/Akt3	13
mmu04730	mmu04730	Long-term depression	9/349	54/5830	0.0043043	0.0446372	0.0350721	Igf1/Prkg1/Cacna1a/Gnaq/Igf1r/Gna13/Prkca/Prkcb/Gria1	9
mmu05200	mmu05200	Pathways in cancer	39/349	427/5830	0.00464993	0.0460973	0.0362193	Igf1/Gng12/Hif1a/Ctnnb1/Gnaq/Bcl2/Nfe2l2/Csf2ra/Igf1r/Bcl2l11/Apaf1/Bcl2l1/Grb2/Lpar6/Crebbp/Dapk1/Calm1/Gna13/Prkca/Fgfr2/Ccnd3/Mitf/Rps6kb1/Rhoa/Pik3cb/Ncoa1/Prkcb/Gsk3b/Arhgef12/Itgav/Cdc42/Gnb1/Akt3/Calm2/Rasgrp3/Csf1r/Cbl/Hsp90aa1/Hsp90ab1	39
mmu04071	mmu04071	Sphingolipid signaling pathway	14/349	108/5830	0.00477436	0.0460973	0.0362193	Gnaq/Bcl2/Sgms1/Sgpl1/Ctsd/Gab2/Asah1/Gna13/Prkca/Cers6/Rhoa/Pik3cb/Prkcb/Akt3	14
mmu05418	mmu05418	Fluid shear stress and atherosclerosis	15/349	121/5830	0.00542416	0.0506255	0.0397771	Ctnnb1/Bcl2/Nfe2l2/Mef2c/Calm1/Bmpr2/Sqstm1/Rhoa/Pik3cb/Itgav/Akt3/Calm2/Actb/Hsp90aa1/Hsp90ab1	15
mmu04137	mmu04137	Mitophagy - animal	10/349	67/5830	0.00604302	0.0524257	0.0411917	Rab7b/Hif1a/Optn/Prkn/Bcl2l1/Rab7/Sqstm1/Mitf/Ambra1/Ubb	10
mmu00600	mmu00600	Sphingolipid metabolism	8/349	47/5830	0.006126	0.0524257	0.0411917	Cerk/Galc/Sgms1/B4galt5/Sgpl1/Asah1/Psap/Cers6	8
mmu04810	mmu04810	Regulation of actin cytoskeleton	20/349	183/5830	0.00620019	0.0524257	0.0411917	Iqgap1/Gng12/Itgax/Itga4/Ssh2/Gna13/Fgfr2/Dock1/Tmsb4x/Rhoa/Pik3cb/Pak2/Msn/Actr3/Arhgef12/Itgav/Cdc42/Arpc2/Pip4k2a/Actb	20
mmu04670	mmu04670	Leukocyte transendothelial migration	12/349	89/5830	0.00636598	0.0524257	0.0411917	Cybb/Ctnnb1/Afdn/Itga4/Prkca/Rhoa/Pik3cb/Prkcb/Msn/Cdc42/Actb/Arhgap5	12
mmu04151	mmu04151	PI3K-Akt signaling pathway	27/349	274/5830	0.00670683	0.0536547	0.0421572	Igf1/Spp1/Flt1/Gng12/Sgk1/Bcl2/Igf1r/Csf1/Bcl2l11/Itga4/Bcl2l1/Grb2/Lpar6/Prkca/Mcl1/Syk/Fgfr2/Ccnd3/Rps6kb1/Pik3cb/Gsk3b/Itgav/Gnb1/Akt3/Csf1r/Hsp90aa1/Hsp90ab1	27
mmu04012	mmu04012	ErbB signaling pathway	11/349	79/5830	0.00694248	0.0539971	0.0424263	Grb2/Prkca/Abl2/Rps6kb1/Pik3cb/Pak2/Prkcb/Gsk3b/Akt3/Cbl/Nrg3	11
mmu04270	mmu04270	Vascular smooth muscle contraction	12/349	91/5830	0.00760065	0.055421	0.0435451	Prkg1/Gnaq/Calm1/Gna13/Prkca/Prkch/Rhoa/Prkcb/Arhgef12/Calm2/Cacna1d/Kcnma1	12
mmu04960	mmu04960	Aldosterone-regulated sodium reabsorption	6/349	30/5830	0.00768574	0.055421	0.0435451	Igf1/Sgk1/Prkca/Pik3cb/Prkcb/Atp1b1	6
mmu04919	mmu04919	Thyroid hormone signaling pathway	14/349	114/5830	0.00771936	0.055421	0.0435451	Hif1a/Ctnnb1/Tbc1d4/Crebbp/Prkca/Med12l/Pik3cb/Ncoa1/Prkcb/Gsk3b/Itgav/Atp1b1/Akt3/Actb	14
mmu04720	mmu04720	Long-term potentiation	9/349	60/5830	0.00872837	0.0610986	0.048006	Gnaq/Crebbp/Calm1/Prkca/Rps6ka3/Prkcb/Gria1/Calm2/Grin2b	9
mmu05202	mmu05202	Transcriptional misregulation in cancer	16/349	140/5830	0.00907125	0.06195	0.048675	Igf1/Flt1/Plau/Cdk14/Igf1r/Bcl2l1/Mef2c/Bcl2a1b/Cebpb/H3f3b/Aff1/Uty/Mitf/Jmjd1c/Etv6/Csf1r	16
mmu04978	mmu04978	Mineral absorption	7/349	41/5830	0.00997289	0.0664859	0.0522389	Ftl1/Atp7a/Slc8a1/Trf/Fth1/Trpm7/Atp1b1	7
mmu04713	mmu04713	Circadian entrainment	11/349	86/5830	0.0129491	0.0837286	0.0657868	Prkg1/Gng12/Gnaq/Calm1/Prkca/Prkcb/Gria1/Gnb1/Calm2/Cacna1d/Grin2b	11
mmu04721	mmu04721	Synaptic vesicle cycle	9/349	64/5830	0.0131874	0.0837286	0.0657868	Atp6v0d2/Cacna1a/Atp6v1a/Atp6v1b2/Atp6v0a1/Atp6v0d1/Tcirg1/Atp6v0b/Syt1	9
mmu04915	mmu04915	Estrogen signaling pathway	12/349	98/5830	0.0134564	0.0837286	0.0657868	Gnaq/Bcl2/Ctsd/Grb2/Calm1/Pik3cb/Ncoa1/Akt3/Calm2/Fkbp5/Hsp90aa1/Hsp90ab1	12
mmu05323	mmu05323	Rheumatoid arthritis	9/349	65/5830	0.0145272	0.0884267	0.0694781	Atp6v0d2/Flt1/Atp6v1a/Atp6v1b2/Atp6v0a1/Csf1/Atp6v0d1/Tcirg1/Atp6v0b	9
mmu04070	mmu04070	Phosphatidylinositol signaling system	11/349	89/5830	0.0164854	0.0961461	0.0755433	Dgkz/Itpkb/Calm1/Prkca/Pik3cb/Prkcb/Inpp5d/Pip4k2a/Mtmr3/Calm2/Inpp4b	11
mmu04613	mmu04613	Neutrophil extracellular trap formation	11/349	89/5830	0.0164854	0.0961461	0.0755433	Cybb/Atg7/H3f3b/Prkca/Syk/Pik3cb/Selplg/Prkcb/Hdac9/Akt3/Actb	11
mmu04724	mmu04724	Glutamatergic synapse	12/349	101/5830	0.0168256	0.0961461	0.0755433	Gng12/Cacna1a/Grm3/Gnaq/Grik2/Prkca/Gls/Prkcb/Gria1/Gnb1/Cacna1d/Grin2b	12
mmu04929	mmu04929	GnRH secretion	8/349	57/5830	0.019174	0.107375	0.0843657	Spp1/Trpc4/Gnaq/Prkca/Pik3cb/Prkcb/Akt3/Cacna1d	8
mmu04728	mmu04728	Dopaminergic synapse	13/349	117/5830	0.021964	0.120587	0.0947469	Gng12/Cacna1a/Gnaq/Calm1/Prkca/Prkcb/Gsk3b/Gria1/Gnb1/Akt3/Calm2/Cacna1d/Grin2b	13
mmu04215	mmu04215	Apoptosis - multiple species	5/349	28/5830	0.023478	0.12642	0.09933	Bcl2/Bcl2l11/Apaf1/Bcl2l1/Birc6	5
mmu05214	mmu05214	Glioma	9/349	71/5830	0.0247561	0.130787	0.102761	Igf1/Igf1r/Grb2/Calm1/Prkca/Pik3cb/Prkcb/Akt3/Calm2	9
mmu04022	mmu04022	cGMP-PKG signaling pathway	14/349	132/5830	0.0256402	0.131926	0.103656	Prkg1/Gnaq/Pde3b/Mef2c/Slc8a1/Calm1/Gna13/Nfatc3/Rhoa/Atp1b1/Akt3/Calm2/Cacna1d/Kcnma1	14
mmu05163	mmu05163	Human cytomegalovirus infection	19/349	197/5830	0.025914	0.131926	0.103656	Gng12/Ctnnb1/Gnaq/Grb2/Akap13/Calm1/Gna13/Prkca/Nfatc3/Rps6kb1/Rhoa/Pik3cb/Prkcb/Gsk3b/Arhgef12/Itgav/Gnb1/Akt3/Calm2	19
mmu05207	mmu05207	Chemical carcinogenesis - receptor activation	15/349	146/5830	0.0275502	0.137751	0.108233	Ikbke/Cacna1a/Bcl2/Grb2/Kpna4/Prkca/Ccnd3/Rps6kb1/Pik3cb/Rps6ka3/Prkcb/Akt3/Cacna1d/Hsp90aa1/Hsp90ab1	15
mmu04611	mmu04611	Platelet activation	11/349	98/5830	0.0314318	0.152703	0.119981	Prkg1/Gnaq/Tbxas1/P2ry12/Gna13/Syk/Rhoa/Pik3cb/Arhgef12/Akt3/Actb	11
mmu04210	mmu04210	Apoptosis	13/349	123/5830	0.0316314	0.152703	0.119981	Ctsb/Bcl2/Bcl2l11/Apaf1/Bcl2l1/Ctsd/Bcl2a1b/Ctsz/Mcl1/Ctsh/Pik3cb/Akt3/Actb	13
mmu04924	mmu04924	Renin secretion	7/349	52/5830	0.0339138	0.160947	0.126458	Ctsb/Gnaq/Pde3b/Calm1/Calm2/Cacna1d/Kcnma1	7
mmu04722	mmu04722	Neurotrophin signaling pathway	12/349	112/5830	0.0347448	0.162143	0.127398	Bcl2/Grb2/Calm1/Irak2/Map3k1/Rhoa/Pik3cb/Rps6ka3/Gsk3b/Cdc42/Akt3/Calm2	12
mmu04912	mmu04912	GnRH signaling pathway	9/349	76/5830	0.0365394	0.165017	0.129656	Gnaq/Grb2/Calm1/Prkca/Map3k1/Prkcb/Cdc42/Calm2/Cacna1d	9
mmu04916	mmu04916	Melanogenesis	9/349	76/5830	0.0365394	0.165017	0.129656	Ctnnb1/Gnaq/Crebbp/Calm1/Prkca/Mitf/Prkcb/Gsk3b/Calm2	9
mmu04371	mmu04371	Apelin signaling pathway	12/349	114/5830	0.0390813	0.170826	0.13422	Spp1/Gng12/Gnaq/Pde3b/Mef2c/Slc8a1/Calm1/Gna13/Rps6kb1/Gnb1/Akt3/Calm2	12
mmu04973	mmu04973	Carbohydrate digestion and absorption	5/349	32/5830	0.0396203	0.170826	0.13422	Pik3cb/Prkcb/Atp1b1/Akt3/Cacna1d	5
mmu05132	mmu05132	Salmonella infection	21/349	234/5830	0.039656	0.170826	0.13422	Ahnak2/Plekhm2/Rab7b/Ctnnb1/Bcl2/Cyth1/Kpna4/Ptprc/Elmo1/Rab7/Rhoa/Pik3cb/Exoc4/Actr3/Cdc42/Abi1/Arpc2/Akt3/Actb/Hsp90aa1/Hsp90ab1	21
mmu04360	mmu04360	Axon guidance	16/349	167/5830	0.0410215	0.174031	0.136738	Trpc4/Plxnc1/Srgap2/Nrp1/Lrrc4/Ssh2/Rasa1/Prkca/Bmpr2/Nfatc3/Rhoa/Pik3cb/Pak2/Gsk3b/Arhgef12/Cdc42	16
mmu04664	mmu04664	Fc epsilon RI signaling pathway	7/349	55/5830	0.0442178	0.184791	0.145193	Grb2/Gab2/Prkca/Syk/Pik3cb/Inpp5d/Akt3	7
mmu04935	mmu04935	Growth hormone synthesis, secretion and action	11/349	104/5830	0.0456399	0.187929	0.147658	Igf1/Gnaq/Grb2/Crebbp/Prkca/Map3k1/Pik3cb/Prkcb/Gsk3b/Akt3/Cacna1d	11
mmu04660	mmu04660	T cell receptor signaling pathway	10/349	92/5830	0.0472294	0.189191	0.14865	Grb2/Ptprc/Tec/Nfatc3/Rhoa/Pik3cb/Pak2/Gsk3b/Cdc42/Akt3	10
mmu04744	mmu04744	Phototransduction	3/349	14/5830	0.0472977	0.189191	0.14865	Calm1/Gnb1/Calm2	3
mmu05412	mmu05412	Arrhythmogenic right ventricular cardiomyopathy	8/349	68/5830	0.0487977	0.192442	0.151204	Ctnnb1/Cacnb4/Itga4/Slc8a1/Cacnb2/Itgav/Cacna1d/Actb	8
mmu05031	mmu05031	Amphetamine addiction	7/349	58/5830	0.05635	0.21721	0.170665	Calm1/Prkca/Prkcb/Gria1/Calm2/Cacna1d/Grin2b	7
mmu04725	mmu04725	Cholinergic synapse	10/349	95/5830	0.0566297	0.21721	0.170665	Gng12/Cacna1a/Gnaq/Bcl2/Prkca/Pik3cb/Prkcb/Gnb1/Akt3/Cacna1d	10
mmu05206	mmu05206	MicroRNAs in cancer	14/349	148/5830	0.0585951	0.221711	0.174202	Plau/Bcl2/Dnmt3a/Bcl2l11/Grb2/Crebbp/Prkca/Mcl1/Zeb2/Bmpr2/Rhoa/Gls/Pik3cb/Prkcb	14
mmu05167	mmu05167	Kaposi sarcoma-associated herpesvirus infection	15/349	162/5830	0.0599521	0.223821	0.175859	Ikbke/Gng12/Hif1a/Ctnnb1/Crebbp/Calm1/Cd200r1/Syk/Nfatc3/Pik3cb/Gsk3b/Ubb/Gnb1/Akt3/Calm2	15
mmu04650	mmu04650	Natural killer cell mediated cytotoxicity	9/349	84/5830	0.0625087	0.227304	0.178596	Sh3bp2/Cd48/Cd244a/Grb2/Prkca/Tyrobp/Syk/Pik3cb/Prkcb	9
mmu05210	mmu05210	Colorectal cancer	9/349	84/5830	0.0625087	0.227304	0.178596	Ctnnb1/Bcl2/Bcl2l11/Grb2/Rps6kb1/Rhoa/Pik3cb/Gsk3b/Akt3	9
mmu04971	mmu04971	Gastric acid secretion	7/349	60/5830	0.0654826	0.23209	0.182357	Gnaq/Calm1/Prkca/Prkcb/Atp1b1/Calm2/Actb	7
mmu04972	mmu04972	Pancreatic secretion	7/349	60/5830	0.0654826	0.23209	0.182357	Gnaq/Prkca/Cck/Rhoa/Prkcb/Atp1b1/Kcnma1	7
mmu04928	mmu04928	Parathyroid hormone synthesis, secretion and action	9/349	85/5830	0.0664134	0.232447	0.182637	Gnaq/Bcl2/Pde4d/Mef2c/Akap13/Gna13/Prkca/Rhoa/Prkcb	9
mmu00561	mmu00561	Glycerolipid metabolism	6/349	49/5830	0.0703394	0.243148	0.191045	Lpl/Dgkz/Gk/Mgll/Akr1a1/Lpin2	6
mmu04072	mmu04072	Phospholipase D signaling pathway	12/349	126/5830	0.0732055	0.24997	0.196405	Grm3/Dgkz/Cyth1/Grb2/Lpar6/Gab2/Gna13/Prkca/Syk/Rhoa/Pik3cb/Akt3	12

## Sheet: S5i_DEPathway_MG_Clust11vsOther
	ID	Description	GeneRatio	BgRatio	pvalue	p.adjust	qvalue	geneID	Count
mmu04015	mmu04015	Rap1 signaling pathway	11/107	179/5830	0.000400978	0.0548754	0.0465923	Prkca/Fgfr2/Fyb/Magi1/Calm2/Csf1/Rapgef5/Dock4/Prkcb/Csf1r/Apbb1ip	11
mmu04380	mmu04380	Osteoclast differentiation	8/107	106/5830	0.000673631	0.0548754	0.0465923	Lilrb4a/Csf1/Tec/Ppp3ca/Mitf/Tgfbr2/Stat1/Csf1r	8
mmu04010	mmu04010	MAPK signaling pathway	13/107	257/5830	0.000776538	0.0548754	0.0465923	Prkca/Fgfr2/Cacnb2/Cacna1a/Csf1/Map3k3/Ppp3ca/Taok1/Tgfbr2/Prkcb/Map4k4/Csf1r/Nlk	13
mmu04724	mmu04724	Glutamatergic synapse	7/107	101/5830	0.00240622	0.104947	0.0891061	Grm5/Prkca/Cacna1a/Dlgap1/Gnb1/Ppp3ca/Prkcb	7
mmu05032	mmu05032	Morphine addiction	6/107	79/5830	0.00311851	0.104947	0.0891061	Prkca/Cacna1a/Pde4d/Pde3b/Gnb1/Prkcb	6
mmu00590	mmu00590	Arachidonic acid metabolism	4/107	36/5830	0.00402117	0.104947	0.0891061	Ptgs1/Ltc4s/Ptgds/Hpgds	4
mmu04650	mmu04650	Natural killer cell mediated cytotoxicity	6/107	84/5830	0.00423635	0.104947	0.0891061	Prkca/Cd48/Fcer1g/Ppp3ca/H2-K1/Prkcb	6
mmu04020	mmu04020	Calcium signaling pathway	9/107	175/5830	0.00461875	0.104947	0.0891061	Grm5/Prkca/Fgfr2/Cacna1a/Calm2/P2rx4/Ppp3ca/Prkcb/Asph	9
mmu04720	mmu04720	Long-term potentiation	5/107	60/5830	0.00464784	0.104947	0.0891061	Grm5/Prkca/Calm2/Ppp3ca/Prkcb	5
mmu04666	mmu04666	Fc gamma R-mediated phagocytosis	6/107	88/5830	0.00532499	0.104947	0.0891061	Prkca/Ptprc/Prkce/Wasf2/Prkcb/Asap1	6
mmu04728	mmu04728	Dopaminergic synapse	7/107	117/5830	0.00546376	0.104947	0.0891061	Prkca/Cacna1a/Calm2/Comt/Gnb1/Ppp3ca/Prkcb	7
mmu04726	mmu04726	Serotonergic synapse	6/107	90/5830	0.00594041	0.104947	0.0891061	Kcnd2/Prkca/Cacna1a/Ptgs1/Gnb1/Prkcb	6
mmu04514	mmu04514	Cell adhesion molecules	7/107	122/5830	0.0068496	0.10562	0.0896772	Nrxn1/Ptprc/Ptprm/Cd86/H2-K1/Selplg/Lrrc4	7
mmu04520	mmu04520	Adherens junction	5/107	66/5830	0.0069749	0.10562	0.0896772	Ptprm/Wasf2/Wasl/Tgfbr2/Nlk	5
mmu04640	mmu04640	Hematopoietic cell lineage	5/107	70/5830	0.00891727	0.126031	0.107007	Siglech/Csf2ra/Csf1/Csf3r/Csf1r	5
mmu04630	mmu04630	JAK-STAT signaling pathway	6/107	104/5830	0.0117882	0.156193	0.132617	Ccnd3/Csf2ra/Il6st/Il21r/Stat1/Csf3r	6
mmu04727	mmu04727	GABAergic synapse	5/107	77/5830	0.0131645	0.164169	0.139389	Prkca/Cacna1a/Gnb1/Prkcb/Plcl1	5
mmu04924	mmu04924	Renin secretion	4/107	52/5830	0.0147815	0.174093	0.147815	Calm2/Pde3b/Ppp3ca/Ctsb	4
mmu04730	mmu04730	Long-term depression	4/107	54/5830	0.0167941	0.175675	0.149158	Prkca/Cacna1a/Prkg1/Prkcb	4
mmu04960	mmu04960	Aldosterone-regulated sodium reabsorption	3/107	30/5830	0.0170312	0.175675	0.149158	Prkca/Nr3c2/Prkcb	3
mmu04713	mmu04713	Circadian entrainment	5/107	86/5830	0.0203988	0.175675	0.149158	Prkca/Calm2/Gnb1/Prkg1/Prkcb	5
mmu04060	mmu04060	Cytokine-cytokine receptor interaction	7/107	152/5830	0.0211771	0.175675	0.149158	Csf2ra/Csf1/Il6st/Il21r/Tgfbr2/Csf3r/Csf1r	7
mmu05031	mmu05031	Amphetamine addiction	4/107	58/5830	0.0213148	0.175675	0.149158	Prkca/Calm2/Ppp3ca/Prkcb	4
mmu04933	mmu04933	AGE-RAGE signaling pathway in diabetic complications	5/107	88/5830	0.0223001	0.175675	0.149158	Prkca/Prkce/Tgfbr2/Stat1/Prkcb	5
mmu04740	mmu04740	Olfactory transduction	4/107	59/5830	0.0225506	0.175675	0.149158	Calm2/Olfr111/Gnb1/Prkg1	4
mmu04659	mmu04659	Th17 cell differentiation	5/107	90/5830	0.0243133	0.175675	0.149158	Il6st/Il21r/Ppp3ca/Tgfbr2/Stat1	5
mmu04270	mmu04270	Vascular smooth muscle contraction	5/107	91/5830	0.0253625	0.175675	0.149158	Prkca/Prkce/Calm2/Prkg1/Prkcb	5
mmu04014	mmu04014	Ras signaling pathway	8/107	194/5830	0.0255655	0.175675	0.149158	Prkca/Fgfr2/Calm2/Csf1/Rapgef5/Gnb1/Prkcb/Csf1r	8
mmu05150	mmu05150	Staphylococcus aureus infection	3/107	35/5830	0.0257075	0.175675	0.149158	C1qb/Selplg/C1qc	3
mmu05322	mmu05322	Systemic lupus erythematosus	3/107	35/5830	0.0257075	0.175675	0.149158	C1qb/Cd86/C1qc	3
mmu04744	mmu04744	Phototransduction	2/107	14/5830	0.0263017	0.175675	0.149158	Calm2/Gnb1	2
mmu04970	mmu04970	Salivary secretion	4/107	62/5830	0.026517	0.175675	0.149158	Prkca/Calm2/Prkg1/Prkcb	4
mmu05167	mmu05167	Kaposi sarcoma-associated herpesvirus infection	7/107	162/5830	0.0287872	0.184936	0.157021	Calm2/Il6st/Gnb1/Ppp3ca/Cd86/H2-K1/Stat1	7
mmu04611	mmu04611	Platelet activation	5/107	98/5830	0.0335237	0.20903	0.177478	Ptgs1/Fcer1g/Prkg1/P2ry12/Apbb1ip	5
