# Supplementary material for: The APOE-R136S mutation protects against APOE4-driven Tau pathology, neurodegeneration and neuroinflammation
Source: Nat Neurosci. 2023 Nov 13;26(12):2104–21. doi: 10.1038/s41593-023-01480-8 (PMC10689245; doi:10.1038/s41593-023-01480-8)
Supplement: Supplementary file 8 — LOR estimates of associations with histopathology for all microglia subclusters [file 41593_2023_1480_MOESM8_ESM.xlsx]

## Sheet: Table S6_LogOddsRatio_Patho_MG
	Cluster1	Cluster2	Cluster3	Cluster4	Cluster5	Cluster6	Cluster7	Cluster8	Cluster9	Cluster10	Cluster11	Cluster12	Cluster13	Cluster14	Cluster15
logOddsRatio_for_unit_Hippocampus_Vol_mm3	0.326124	0.468849	-0.0329604	0.140568	-0.0756934	0.286601	0.0262925	-0.355812	-0.0609269	0.0623204	0.456516	-0.172669	-0.129863	-0.0246987	0.192096
logOddsRatio_for_unit_prop_IBA1_Coverage_Area	-0.0765931	-0.149903	0.0191494	-0.00979501	0.017149	-0.0400412	0.0069848	0.0738968	-0.000638996	-0.0161507	-0.117484	0.00443686	0.0191281	0.00618917	-0.0180754
logOddsRatio_for_unit_prop_CD68_Coverage_Area	-0.15833	-0.322955	0.0259864	-0.0408747	0.0192138	-0.0733964	0.0119529	0.145981	0.00147833	-0.0309434	-0.529641	0.0171017	0.0680539	0.0219653	-0.00266293
logOddsRatio_for_unit_prop_GFAP_Quant_Coverage_Area	-0.0575774	-0.100764	0.022224	0.00273779	0.0368279	-0.0202914	0.00329157	0.0787505	-0.000317257	0.0116137	-0.105945	0.0289505	0.00804949	0.0100025	-0.064745
logOddsRatio_for_unit_prop_S100beta_Coverage_Area	-0.167244	-0.291549	0.0428402	-0.0315404	0.0406596	-0.0839424	0.0107926	0.184694	0.000687678	-0.0193255	-0.368348	0.0417099	0.0475281	0.0217754	-0.0880148
logOddsRatio_for_unit_prop_AT8_Coverage_Area	-0.0407803	-0.0700523	0.0189722	0.0125772	0.0313364	-0.0191436	0.0101735	0.0577683	-0.000665305	0.00442009	-0.0306884	0.00669636	0.00806818	0.00957129	-0.0263695
StdErr_for_unit_Hippocampus_Vol_mm3	0.210421	0.291402	0.116433	0.156391	0.188963	0.234203	0.060713	0.199098	0.0655114	0.120745	0.342151	0.162096	0.0734103	0.0875065	0.205094
StdErr_for_unit_prop_IBA1_Coverage_Area	0.0245919	0.0495548	0.0120036	0.0198999	0.0231053	0.028784	0.00684322	0.0126748	0.00835497	0.015725	0.0567566	0.0223143	0.00862192	0.0104666	0.0265663
StdErr_for_unit_prop_CD68_Coverage_Area	0.0655745	0.213231	0.0305095	0.0472957	0.0561789	0.0717191	0.0143878	0.031201	0.0200359	0.0358526	0.440911	0.0449942	0.0208414	0.0229699	0.0524772
StdErr_for_unit_prop_GFAP_Quant_Coverage_Area	0.0297795	0.0351422	0.0167033	0.0256038	0.0295284	0.0403759	0.0104486	0.0315216	0.0107408	0.0197051	0.00157943	0.0259631	0.0145172	0.0139491	0.0291832
StdErr_for_unit_prop_S100beta_Coverage_Area	0.0627882	0.100473	0.0317358	0.0647889	0.059589	0.0744777	0.0184985	0.041446	0.0213717	0.0394667	0.141005	0.0545635	0.0225809	0.0264777	0.0719452
StdErr_for_unit_prop_AT8_Coverage_Area	0.0125262	0.0105034	0.00789008	0.0128865	0.014273	0.0179262	0.00397027	0.0143284	0.00554343	0.0102315	0.0197787	0.0148247	0.0075342	0.00857311	0.0117242
pvalue_for_unit_Hippocampus_Vol_mm3	0.121173	0.107629	0.777111	0.368748	0.688735	0.221054	0.66497	0.0739179	0.35236	0.605762	0.18212	0.286775	0.0768925	0.777752	0.348952
pvalue_for_unit_prop_IBA1_Coverage_Area	0.00184213	0.00248643	0.110643	0.622569	0.45796	0.164197	0.307402	5.53616e-09	0.939036	0.304386	0.0384564	0.842392	0.0265175	0.554302	0.496258
pvalue_for_unit_prop_CD68_Coverage_Area	0.0157566	0.12988	0.394354	0.387458	0.732343	0.306125	0.406108	2.88644e-06	0.941182	0.388098	0.229658	0.703881	0.0010934	0.338938	0.959529
pvalue_for_unit_prop_GFAP_Quant_Coverage_Area	0.0531799	0.0041397	0.18335	0.914845	0.212323	0.615272	0.752743	0.012479	0.976436	0.555608	0	0.264823	0.579251	0.47333	0.0265159
pvalue_for_unit_prop_S100beta_Coverage_Area	0.00773038	0.00371075	0.177048	0.626387	0.495028	0.259708	0.559605	8.34034e-06	0.974331	0.62437	0.00899352	0.444612	0.0353097	0.410846	0.221194
pvalue_for_unit_prop_AT8_Coverage_Area	0.00113151	2.56638e-11	0.0161918	0.329068	0.0281274	0.28556	0.0103943	5.53643e-05	0.90447	0.665736	0.120761	0.651483	0.284226	0.264238	0.0245027
p.adjust_for_unit_Hippocampus_Vol_mm3	0.351794	0.343375	0.853631	0.61458	0.805015	0.510448	0.788372	0.25587	0.598347	0.772258	0.458374	0.561081	0.256308	0.853631	0.598347
p.adjust_for_unit_prop_IBA1_Coverage_Area	0.0184213	0.0223779	0.343375	0.772258	0.675678	0.447811	0.564616	1.66085e-07	0.973637	0.564616	0.144211	0.913437	0.113647	0.751709	0.697863
p.adjust_for_unit_prop_CD68_Coverage_Area	0.0809591	0.365286	0.622664	0.622664	0.834315	0.564616	0.626714	6.4945e-05	0.973637	0.622664	0.516731	0.81217	0.0127295	0.598125	0.976436
p.adjust_for_unit_prop_GFAP_Quant_Coverage_Area	0.191448	0.0310478	0.458374	0.96866	0.510448	0.772258	0.846836	0.0701943	0.976436	0.751709	0	0.55428	0.766655	0.687093	0.113647
p.adjust_for_unit_prop_S100beta_Coverage_Area	0.053518	0.0303607	0.458374	0.772258	0.697863	0.55428	0.751709	0.000150126	0.976436	0.772258	0.0578155	0.666917	0.138168	0.626714	0.510448
p.adjust_for_unit_prop_AT8_Coverage_Area	0.0127295	1.15487e-09	0.0809591	0.592322	0.115067	0.561081	0.0623656	0.000830465	0.96866	0.788372	0.351794	0.788372	0.561081	0.55428	0.113647
