# Supplementary material for: The APOE-R136S mutation protects against APOE4-driven Tau pathology, neurodegeneration and neuroinflammation
Source: Nat Neurosci. 2023 Nov 13;26(12):2104–21. doi: 10.1038/s41593-023-01480-8 (PMC10689245; doi:10.1038/s41593-023-01480-8)
Supplement: Supplementary file 9 — Supplementary Data 1. Statistical source data for Supplementary Figs. 1–6 and 8 [file 41593_2023_1480_MOESM9_ESM.xlsx]

## Sheet: Supp Data Fig. 1a
Mouse Genotype	AT8+ soma/mm2 in CA1 cell layer
PS19-E4	2365.77		ANOVA summary
PS19-E4	2688.8		F	15.53
PS19-E4	2957.12		P value	<0.0001
PS19-E4	1983.67		P value summary	****
PS19-E4	2545.15		Significant diff. among means (P < 0.05)?	Yes
PS19-E4	2771.4		R squared	0.3461
PS19-E4	2296.96
PS19-E4	1976.19		Tukey's multiple comparisons test	Mean Diff.	95.00% CI of diff.	Below threshold?	Summary	Adjusted P Value
PS19-E4	1514.44		PS19-E4 vs. PS19-E3	999.5	496.6 to 1502	Yes	****	<0.0001
PS19-E4	1140.08		PS19-E4 vs. PS19 E4-S/S	1014	510.9 to 1517	Yes	****	<0.0001
PS19-E4	2362.27		PS19-E4 vs. PS19 E4-R/S	141.5	-354.8 to 637.7	No	ns	0.8779
PS19-E4	1389.12		PS19-E3 vs. PS19 E4-S/S	14.26	-523.3 to 551.8	No	ns	0.9999
PS19-E4	2617.64		PS19-E3 vs. PS19 E4-R/S	-858	-1389 to -326.6	Yes	***	0.0003
PS19-E4	2802.54		PS19 E4-S/S vs. PS19 E4-R/S	-872.3	-1404 to -340.9	Yes	***	0.0003
PS19-E4	2455.38
PS19-E4	469.35
PS19-E4	1480.89
PS19-E4	1938.18
PS19-E4	2435.28
PS19-E4	1470.25
PS19-E4	1386.95
PS19-E4	1316.7
PS19-E4	1509.36
PS19-E4	2270.7
PS19-E4	754.026
PS19-E4	35.4368
PS19-E4	2967.75
PS19-E4	903.664
Mean	1885.89
SEM	148.391
PS19-E3	971.284
PS19-E3	1415.36
PS19-E3	1575.26
PS19-E3	1464.16
PS19-E3	497.844
PS19-E3	1363.46
PS19-E3	408.097
PS19-E3	1731.43
PS19-E3	789.541
PS19-E3	1114.92
PS19-E3	1823.89
PS19-E3	1055.18
PS19-E3	1198.08
PS19-E3	1668.09
PS19-E3	12.3596
PS19-E3	19.3318
PS19-E3	15.1945
PS19-E3	133.362
PS19-E3	1011.7
PS19-E3	287.716
PS19-E3	58.599
Mean	886.422
SEM	137.971
PS19-E4-S/S	787.225
PS19-E4-S/S	1103.98
PS19-E4-S/S	1185.09
PS19-E4-S/S	343.998
PS19-E4-S/S	1320.74
PS19-E4-S/S	570.878
PS19-E4-S/S	406.22
PS19-E4-S/S	483.336
PS19-E4-S/S	741.577
PS19-E4-S/S	882.932
PS19-E4-S/S	1942.98
PS19-E4-S/S	1528.22
PS19-E4-S/S	604.688
PS19-E4-S/S	1686.79
PS19-E4-S/S	199.959
PS19-E4-S/S	767.38
PS19-E4-S/S	803.683
PS19-E4-S/S	164.824
PS19-E4-S/S	764.299
PS19-E4-S/S	1282.18
PS19-E4-S/S	744.429
Mean	872.162
SEM	104.556
PS19-E4-R/S	1678.05
PS19-E4-R/S	1897.69
PS19-E4-R/S	1261.07
PS19-E4-R/S	1766.53
PS19-E4-R/S	2223.41
PS19-E4-R/S	1200.68
PS19-E4-R/S	758.25
PS19-E4-R/S	1225.11
PS19-E4-R/S	1702.84
PS19-E4-R/S	3188.5
PS19-E4-R/S	582.042
PS19-E4-R/S	2578.49
PS19-E4-R/S	947.149
PS19-E4-R/S	2513.31
PS19-E4-R/S	1540.89
PS19-E4-R/S	885.927
PS19-E4-R/S	2277.67
PS19-E4-R/S	1440.76
PS19-E4-R/S	2512.42
PS19-E4-R/S	2381.25
PS19-E4-R/S	1680.35
PS19-E4-R/S	2134.78
Mean	1744.42
SEM	144.876

## Sheet: Supp Data Fig. 1b
Mouse Genotype	% AT8 Coverage Area	AT8+ soma/mm2 in CA1 cell layer
PS19-E4	68.252	2365.77
PS19-E4	59.046	2688.8		Best-fit values
PS19-E4	49.885	2957.12		Slope	23.37
PS19-E4	52.979	1983.67		Y-intercept	440.4
PS19-E4	48.891	2545.15		X-intercept	-18.85
PS19-E4	60.649	2771.4		1/slope	0.0428
PS19-E4	63.387	2296.96
PS19-E4	42.971	1976.19		Supp
PS19-E4	36.723	1514.44		Slope	3.132
PS19-E4	29.884	1140.08		Y-intercept	145.2
PS19-E4	77.38	2362.27
PS19-E4	34.115	1389.12		95% Confidence Intervals
PS19-E4	77.54	2617.64		Slope	17.14 to 29.59
PS19-E4	56.204	2802.54		Y-intercept	151.9 to 728.9
PS19-E4	43.875	2455.38		X-intercept	-41.59 to -5.249
PS19-E4	15.442	469.35
PS19-E4	64.058	1480.89		Goodness of Fit
PS19-E4	50.318	1938.18		R squared	0.3875
PS19-E4	54.447	2435.28		Sy.x	641.4
PS19-E4	56.663	1470.25
PS19-E4	45.31	1386.95		Is slope significantly non-zero?
PS19-E4	44.186	1316.7		F	55.68
PS19-E4	19.276	1509.36		DFn, DFd	1, 88
PS19-E4	45.599	2270.7		P value	<0.0001
PS19-E4	81.958	754.026		Deviation from zero?	Significant
PS19-E4	7.64	35.4368
PS19-E4	35.844	2967.75		Equation	Y = 23.37*X + 440.4
PS19-E4	70.939	903.664
PS19-E3	20.0895	971.284
PS19-E3	56.5865	1415.36
PS19-E3	39.175	1575.26
PS19-E3	10.831	497.844
PS19-E3	41.822	1363.46
PS19-E3	18.922	408.097
PS19-E3	58.185	1731.43
PS19-E3	20.253	789.541
PS19-E3	49.471	1114.92
PS19-E3	68.258	1823.89
PS19-E3	27.513	1055.18
PS19-E3	35.493	1198.08
PS19-E3	51.289	1668.09
PS19-E3	0.0045	12.3596
PS19-E3	0.098	19.3318
PS19-E3	2.822	15.1945
PS19-E3	3.62	133.362
PS19-E3	10.167	1011.7
PS19-E3	30.028	287.716
PS19-E3	1.666	58.599
PS19-E4-S/S	37.6	787.225
PS19-E4-S/S	55.666	1103.98
PS19-E4-S/S	31.806	1185.09
PS19-E4-S/S	22.297	343.998
PS19-E4-S/S	41.095	1320.74
PS19-E4-S/S	25.675	570.878
PS19-E4-S/S	21.2	406.22
PS19-E4-S/S	14.575	483.336
PS19-E4-S/S	19.111	741.577
PS19-E4-S/S	10.387	882.932
PS19-E4-S/S	53.302	1942.98
PS19-E4-S/S	57.507	1528.22
PS19-E4-S/S	39.445	604.688
PS19-E4-S/S	45.712	1686.79
PS19-E4-S/S	8.351	199.959
PS19-E4-S/S	37.306	767.38
PS19-E4-S/S	17.848	803.683
PS19-E4-S/S	1.406	164.824
PS19-E4-S/S	28.202	764.299
PS19-E4-S/S	60.642	1282.18
PS19-E4-R/S	41.179	1678.05
PS19-E4-R/S	33.745	1897.69
PS19-E4-R/S	38.783	1261.07
PS19-E4-R/S	79.625	1766.53
PS19-E4-R/S	30.483	2223.41
PS19-E4-R/S	22.307	1200.68
PS19-E4-R/S	14.52	758.25
PS19-E4-R/S	66.463	1225.11
PS19-E4-R/S	58.076	1702.84
PS19-E4-R/S	48.234	3188.5
PS19-E4-R/S	52.715	582.042
PS19-E4-R/S	48.533	2578.49
PS19-E4-R/S	76.84	947.149
PS19-E4-R/S	24.541	2513.31
PS19-E4-R/S	53.729	1540.89
PS19-E4-R/S	47.783	885.927
PS19-E4-R/S	81.911	2277.67
PS19-E4-R/S	77.884	1440.76
PS19-E4-R/S	55.295	2512.42
PS19-E4-R/S	76.751	2381.25
PS19-E4-R/S	53.41	1680.35
PS19-E4-R/S	40.114	2134.78

## Sheet: Supp Data Fig. 1c
Mouse Genotype	AT8+ soma/mm2 in CA1 cell layer	Hippocampal Volume (mm3)
PS19-E4	2365.77	4.461		Best-fit values
PS19-E4	2688.8	6.908		Slope	-0.00109
PS19-E4	903.664	6.099		Y-intercept	8.017
PS19-E4	2771.4	3.482		X-intercept	7355
PS19-E4	2296.96	4.068		1/slope	-917.4
PS19-E4	2957.12	6.764
PS19-E4	1983.67	8.623		Std. Error
PS19-E4	2545.15	7.675		Slope	0.0004269
PS19-E4	1976.19	6.596		Y-intercept	0.8698
PS19-E4	1514.44	7.423
PS19-E4	1140.08	8.921		95% Confidence Intervals
PS19-E4	2362.27	7.069		Slope	-0.001968 to -0.0002125
PS19-E4	1389.12	5.883		Y-intercept	6.229 to 9.805
PS19-E4	2617.64	2.255		X-intercept	4872 to 29986
PS19-E4	2802.54	2.495
PS19-E4	2455.38	4.627		Goodness of Fit
PS19-E4	469.35	7.297		R squared	0.2005
PS19-E4	1480.89	5.298		Sy.x	1.742
PS19-E4	1938.18	4.743
PS19-E4	2435.28	5.343		Is slope significantly non-zero?
PS19-E4	1470.25	8.968		F	6.519
PS19-E4	1386.95	8.82		DFn, DFd	1, 26
PS19-E4	1316.7	6.953		P value	0.0169
PS19-E4	1509.36	6.928		Deviation from zero?	Significant
PS19-E4	2270.7	3.036
PS19-E4	754.026	6.278		Equation	Y = -0.001090*X + 8.017
PS19-E4	35.4368	5.709
PS19-E4	2967.75	4.203

## Sheet: Supp Data Fig. 1d
Mouse Genotype	AT8+ soma/mm2 in CA1 cell layer	Hippocampal Volume (mm3)
PS19-E3	971.284	9.28		Best-fit values
PS19-E3	12.3596			Slope	-0.0004903
PS19-E3	19.3318	5.706		Y-intercept	9.028
PS19-E3	1415.36	6.974		X-intercept	18414
PS19-E3	1575.26	7.882		1/slope	-2040
PS19-E3	1464.16	6.818
PS19-E3	497.844	10.538		Std. Error
PS19-E3	1363.46	9.527		Slope	0.0004903
PS19-E3	408.097	7.906		Y-intercept	0.5426
PS19-E3	1731.43	8.437
PS19-E3	789.541	9.848		95% Confidence Intervals
PS19-E3	1114.92	8.111		Slope	-0.001520 to 0.0005397
PS19-E3	1823.89	9.01		Y-intercept	7.888 to 10.17
PS19-E3	1055.18	8.596		X-intercept	6547 to +infinity
PS19-E3	1198.08	8.675
PS19-E3	1668.09	7.719		Goodness of Fit
PS19-E3	15.1945	8.741		R squared	0.05264
PS19-E3	133.362	10.047		Sy.x	1.315
PS19-E3	1011.7	7.588
PS19-E3	287.716	11.171		Is slope significantly non-zero?
PS19-E3	58.599	8.871		F	1
				DFn, DFd	1, 18
				P value	0.3305
				Deviation from zero?	Not Significant
				Equation	Y = -0.0004903*X + 9.028

## Sheet: Supp Data Fig. 1e
Mouse Genotype	AT8+ soma/mm2 in CA1 cell layer	Hippocampal Volume (mm3)
PS19-E4-S/S	787.225	9.5		Best-fit values
PS19-E4-S/S	1103.98	9.607		Slope	-0.001508
PS19-E4-S/S	1320.74	4.907		Y-intercept	9.917
PS19-E4-S/S	570.878	12.044		X-intercept	6575
PS19-E4-S/S	1185.09	9.589		1/slope	-663
PS19-E4-S/S	1282.18	9.32
PS19-E4-S/S	744.429	10.077		Std. Error
PS19-E4-S/S	343.998	10.732		Slope	0.0007929
PS19-E4-S/S	483.336	9.988		Y-intercept	0.8008
PS19-E4-S/S	741.577	9.862
PS19-E4-S/S	882.932	7.784		95% Confidence Intervals
PS19-E4-S/S	1942.98	6.578		Slope	-0.003174 to 0.0001575
PS19-E4-S/S	1528.22	8.159		Y-intercept	8.234 to 11.60
PS19-E4-S/S	604.688	9.714		X-intercept	3573 to +infinity
PS19-E4-S/S	1686.79	7.172
PS19-E4-S/S	199.959	7.493		Goodness of Fit
PS19-E4-S/S	767.38	7.282		R squared	0.1674
PS19-E4-S/S	803.683	6.334		Sy.x	1.656
PS19-E4-S/S	164.824	8.561
PS19-E4-S/S	764.299	6.616		Is slope significantly non-zero?
				F	3.618
				DFn, DFd	1, 18
				P value	0.0733
				Deviation from zero?	Not Significant
				Equation	Y = -0.001508*X + 9.917

## Sheet: Supp Data Fig. 1f
Mouse Genotype	AT8+ soma/mm2 in CA1 cell layer	Hippocampal Volume (mm3)
PS19-E4-R/S	1678.05	8.272		Best-fit values
PS19-E4-R/S	1897.69	7.465		Slope	-0.002485
PS19-E4-R/S	1261.07	9.45		Y-intercept	11.65
PS19-E4-R/S	1766.53	5.849		X-intercept	4686
PS19-E4-R/S	1200.68	6.534		1/slope	-402.4
PS19-E4-R/S	758.25	9.99
PS19-E4-R/S	1225.11	8.411		Std. Error
PS19-E4-R/S	1702.84	9.929		Slope	0.0004309
PS19-E4-R/S	3188.5	4.799		Y-intercept	0.8042
PS19-E4-R/S	582.042	11.181
PS19-E4-R/S	2578.49	6.323		95% Confidence Intervals
PS19-E4-R/S	947.149	10.548		Slope	-0.003384 to -0.001586
PS19-E4-R/S	2223.41	5.341		Y-intercept	9.968 to 13.32
PS19-E4-R/S	2513.31	6.552		X-intercept	3878 to 6380
PS19-E4-R/S	1540.89	9.135
PS19-E4-R/S	885.927	8.684		Goodness of Fit
PS19-E4-R/S	2277.67	4.622		R squared	0.6245
PS19-E4-R/S	1440.76	5.556		Sy.x	1.342
PS19-E4-R/S	2381.25	4.589
PS19-E4-R/S	2512.42	3.873		Is slope significantly non-zero?
PS19-E4-R/S	1680.35	7.008		F	33.27
PS19-E4-R/S	2134.78	6.725		DFn, DFd	1, 20
				P value	<0.0001
				Deviation from zero?	Significant
				Equation	Y = -0.002485*X + 11.65

## Sheet: Supp Data Fig. 2d
Neuron Genotype	GABA+ Soma/Total Soma as Fraction of E4
E4	0.991304		Brown-Forsythe ANOVA test
E4	0.627357		F* (DFn, DFd)	1.743 (3.000, 6.232)
E4	1.04874		P value	0.2542
E4	1.68051		P value summary	ns
E4	0.652091		Significant diff. among means (P < 0.05)?	No
			Welch's ANOVA test
Mean	1		W (DFn, DFd)	3.821 (3.000, 8.265)
SEM	0.190453		P value	0.0557
			P value summary	ns
			Significant diff. among means (P < 0.05)?	No
E3	2.02148
E3	1.85017
E3	1.50714		Dunnett's T3 multiple comparisons test	Mean Diff.	95.00% CI of diff.	Below threshold?	Summary	Adjusted P Value
E3	1.52344		E4 vs. E3	-0.8154	-1.626 to -0.005099	Yes	*	0.0486
E3	2.17463		E4 vs. E4 S/S	-1.246	-4.087 to 1.595	No	ns	0.503
			E4 vs. E4 R/S	-0.593	-1.765 to 0.5785	No	ns	0.4604
Mean	1.81537		E3 vs. E4 S/S	-0.4304	-3.532 to 2.671	No	ns	0.9827
SEM	0.132851		E3 vs. E4 R/S	0.2224	-0.9017 to 1.346	No	ns	0.9664
			E4 S/S vs. E4 R/S	0.6528	-2.295 to 3.601	No	ns	0.9254
E4-S/S	2.72795
E4-S/S	1.49869
E4-S/S	1.50048
E4-S/S	4.73647
E4-S/S	0.765416
Mean	2.2458
SEM	0.697893
E4-R/S	1.9894
E4-R/S	1.69805
E4-R/S	2.3256
E4-R/S	0.798909
E4-R/S	1.1531
Mean	1.59301
SEM	0.276492

## Sheet: Supp Data Fig. 2e
Neuron Genotype	APOE Fragment/Full Length APOE (as Fraction of E4)
E4	1.5418		Brown-Forsythe ANOVA test
E4	0.991484		F* (DFn, DFd)	5.640 (5.000, 2.221)
E4	0.466716		P value	0.1387
E4	1.03498		P value summary	ns
E4	1.0451		Significant diff. among means (P < 0.05)?	No
E4	0.919913		Welch's ANOVA test
			W (DFn, DFd)	19.92 (5.000, 4.836)
Mean	1		P value	0.003
SEM	0.139962		P value summary	**
			Significant diff. among means (P < 0.05)?	Yes
E4-S/S Clone A	0.150734
E4-S/S Clone A	0.221636		Dunnett's T3 multiple comparisons test	Mean Diff.	95.00% CI of diff.	Below threshold?	Summary	Adjusted P Value
E4-S/S Clone A	0.180899		E4 vs. E4-S/S Clone A	0.8156	0.2796 to 1.352	Yes	**	0.009
			E4 vs. E4-S/S Clone B	0.8043	0.2690 to 1.340	Yes	**	0.0095
Mean	0.184423		E4 vs. E4-S/S Clone C	0.9237	0.3903 to 1.457	Yes	**	0.0051
SEM	0.0205434		E4 vs. E4-R/S Clone A	-1.144	-6.959 to 4.671	No	ns	0.645
			E4 vs. E4-R/S Clone B	0.5912	0.05024 to 1.132	Yes	*	0.0356
E4-S/S Clone B	0.15883
E4-S/S Clone B	0.204014
E4-S/S Clone B	0.224178
Mean	0.195674
SEM	0.0193197
E4-S/S Clone C	0.0613069
E4-S/S Clone C	0.0912971
Mean	0.076302
SEM	0.0149951
E4-R/S Clone A	1.74141
E4-R/S Clone A	1.03379
E4-R/S Clone A	3.65678
Mean	2.144
SEM	0.783492
E4-R/S Clone B	0.380603
E4-R/S Clone B	0.436975
Mean	0.408789
SEM	0.0281862

## Sheet: Supp Data Fig. 2f
Neuron Genotype	APOE Fragment/Full Length APOE (as Fraction of E4)
E4	1.5418		Brown-Forsythe ANOVA test
E4	0.991484		F* (DFn, DFd)	3.917 (2.000, 4.493)
E4	0.466716		P value	0.1036
E4	1.03498		P value summary	ns
E4	1.0451		Significant diff. among means (P < 0.05)?	No
E4	0.919913		Welch's ANOVA test
			W (DFn, DFd)	17.79 (2.000, 6.050)
Mean	1		P value	0.0029
SEM	0.139962		P value summary	**
			Significant diff. among means (P < 0.05)?	Yes
E4-S/S	0.150734
E4-S/S	0.221636		Dunnett's T3 multiple comparisons test	Mean Diff.	95.00% CI of diff.	Below threshold?	Summary	Adjusted P Value
E4-S/S	0.180899		E4 vs. E4-S/S	0.8384	0.4010 to 1.276	Yes	**	0.0037
E4-S/S	0.15883		E4 vs. E4-R/S	-0.4499	-2.547 to 1.647	No	ns	0.7356
E4-S/S	0.204014
E4-S/S	0.224178
E4-S/S	0.0613069
E4-S/S	0.0912971
Mean	0.161612
SEM	0.0210521
E4-R/S	1.74141
E4-R/S	1.03379
E4-R/S	3.65678
E4-R/S	0.380603
E4-R/S	0.436975
Mean	1.44991
SEM	0.604064

## Sheet: Supp Data Fig. 3a
Neuron Genotype	APOE/TUJ1 as Fraction of E4
E4	0.926871		Brown-Forsythe ANOVA test
E4	1.09716		F* (DFn, DFd)	47.99 (6.000, 63.22)
E4	0.97597		P value	<0.0001
E4	1.16197		P value summary	****
E4	2.19612		Significant diff. among means (P < 0.05)?	Yes
E4	2.84315		Welch's ANOVA test
E4	3.79846		W (DFn, DFd)	47.11 (6.000, 54.01)
E4	3.39128		P value	<0.0001
E4	1.06043		P value summary	****
E4	0.905098		Significant diff. among means (P < 0.05)?	Yes
E4	0.908563
E4	0.907216
E4	1.33372		Dunnett's T3 multiple comparisons test	Mean Diff.	95.00% CI of diff.	Below threshold?	Summary	Adjusted P Value
E4	0.802966		E4 vs. E3	0.8801	0.4943 to 1.266	Yes	****	<0.0001
E4	1.05533		E4 vs. E4-S/S Clone A	-3.918	-5.683 to -2.152	Yes	****	<0.0001
E4	1.16991		E4 vs. E4-S/S Clone B	-4.005	-5.578 to -2.432	Yes	***	0.0001
E4	0.870366		E4 vs. E4-S/S Clone C	-3.43	-4.944 to -1.917	Yes	****	<0.0001
E4	1.02414		E4 vs. E4-R/S Clone A	0.9379	0.5573 to 1.318	Yes	****	<0.0001
E4	1.11603		E4 vs. E4-R/S Clone B	0.9719	0.5884 to 1.355	Yes	****	<0.0001
E4	0.989465
E4	1.11169
E4	0.946694
E4	0.941618
E4	0.79298
E4	0.864409
E4	0.851442
E4	0.935065
E4	0.662439
E4	0.6868
E4	1.04532
E4	1.26788
E4	0.734973
Mean	1.23049
SEM	0.132532
E3	0.319957
E3	0.195197
E3	0.334256
E3	0.316306
E3	0.452461
E3	0.235897
E3	0.226061
E3	0.274139
E3	0.165216
E3	0.202456
E3	0.215748
E3	0.195111
E3	0.462278
E3	0.201469
E3	0.246508
E3	0.777193
E3	0.425335
E3	0.226637
E3	0.232238
E3	0.191328
E3	0.155945
E3	0.319089
E3	0.0572982
E3	0.324513
E3	0.169322
E3	0.268335
E3	0.353768
E3	0.580821
E3	0.903603
E3	0.664911
E3	1.16751
Mean	0.350352
SEM	0.0433556
E4-S/S Clone A	3.98339
E4-S/S Clone A	2.50575
E4-S/S Clone A	2.28438
E4-S/S Clone A	4.55796
E4-S/S Clone A	3.94744
E4-S/S Clone A	11.4135
E4-S/S Clone A	7.51161
E4-S/S Clone A	15.0267
E4-S/S Clone A	5.50259
E4-S/S Clone A	6.2457
E4-S/S Clone A	3.71053
E4-S/S Clone A	3.16495
E4-S/S Clone A	3.3924
E4-S/S Clone A	3.91886
E4-S/S Clone A	4.75765
E4-S/S Clone A	2.72401
E4-S/S Clone A	2.59188
E4-S/S Clone A	3.18716
E4-S/S Clone A	3.2127
E4-S/S Clone A	4.42535
E4-S/S Clone A	6.22583
E4-S/S Clone A	7.25555
E4-S/S Clone A	7.23165
E4-S/S Clone A	4.78215
Mean	5.14832
SEM	0.607078
E4-S/S Clone B	5.70054
E4-S/S Clone B	6.81983
E4-S/S Clone B	5.28683
E4-S/S Clone B	3.8808
E4-S/S Clone B	3.28635
E4-S/S Clone B	5.74855
E4-S/S Clone B	6.67526
E4-S/S Clone B	4.48607
Mean	5.23553
SEM	0.448433
E4-S/S Clone C	2.06388
E4-S/S Clone C	2.50312
E4-S/S Clone C	2.65491
E4-S/S Clone C	2.98322
E4-S/S Clone C	2.49391
E4-S/S Clone C	1.68064
E4-S/S Clone C	2.7915
E4-S/S Clone C	2.84958
E4-S/S Clone C	1.80837
E4-S/S Clone C	2.45055
E4-S/S Clone C	3.06075
E4-S/S Clone C	2.94006
E4-S/S Clone C	12.0161
E4-S/S Clone C	7.75948
E4-S/S Clone C	14.9705
E4-S/S Clone C	8.15244
E4-S/S Clone C	4.05267
E4-S/S Clone C	3.65601
E4-S/S Clone C	5.35501
E4-S/S Clone C	4.99317
E4-S/S Clone C	3.74086
E4-S/S Clone C	6.17879
E4-S/S Clone C	3.64491
E4-S/S Clone C	2.82022
E4-S/S Clone C	4.0242
E4-S/S Clone C	4.04135
E4-S/S Clone C	3.10166
E4-S/S Clone C	3.42079
E4-S/S Clone C	8.35016
E4-S/S Clone C	5.24681
E4-S/S Clone C	5.89451
E4-S/S Clone C	7.43651
Mean	4.66052
SEM	0.528231
E4-R/S Clone A	0.218683
E4-R/S Clone A	0.169967
E4-R/S Clone A	0.14389
E4-R/S Clone A	0.120812
E4-R/S Clone A	0.0703369
E4-R/S Clone A	0.0921701
E4-R/S Clone A	0.106098
E4-R/S Clone A	0.0692901
E4-R/S Clone A	0.11516
E4-R/S Clone A	0.0890595
E4-R/S Clone A	0.0849855
E4-R/S Clone A	0.101488
E4-R/S Clone A	0.679474
E4-R/S Clone A	0.701376
E4-R/S Clone A	0.758255
E4-R/S Clone A	0.283539
E4-R/S Clone A	0.413082
E4-R/S Clone A	0.255117
E4-R/S Clone A	0.35143
E4-R/S Clone A	0.38893
E4-R/S Clone A	0.29433
E4-R/S Clone A	0.333922
E4-R/S Clone A	0.336667
E4-R/S Clone A	0.479674
E4-R/S Clone A	0.392252
E4-R/S Clone A	0.52728
E4-R/S Clone A	0.468776
E4-R/S Clone A	0.221551
E4-R/S Clone A	0.272952
E4-R/S Clone A	0.283621
E4-R/S Clone A	0.247122
Mean	0.292622
SEM	0.0344467
E4-R/S Clone B	0.743809
E4-R/S Clone B	0.184395
E4-R/S Clone B	0.298528
E4-R/S Clone B	0.0810645
E4-R/S Clone B	0.233786
E4-R/S Clone B	0.405811
E4-R/S Clone B	0.538372
E4-R/S Clone B	0.892623
E4-R/S Clone B	0.0888329
E4-R/S Clone B	0.538908
E4-R/S Clone B	0.187555
E4-R/S Clone B	0.104218
E4-R/S Clone B	0.30472
E4-R/S Clone B	0.343076
E4-R/S Clone B	0.218265
E4-R/S Clone B	0.271488
E4-R/S Clone B	0.160709
E4-R/S Clone B	0.333809
E4-R/S Clone B	0.233829
E4-R/S Clone B	0.243936
E4-R/S Clone B	0.116509
E4-R/S Clone B	0.116594
E4-R/S Clone B	0.170818
E4-R/S Clone B	0.121001
E4-R/S Clone B	0.182496
E4-R/S Clone B	0
E4-R/S Clone B	0.125019
E4-R/S Clone B	0
Mean	0.258578
SEM	0.039245

[truncated: 23 more sheets: Supp Data Fig. 3b, Supp Data Fig. 3c, Supp Data Fig. 4b, Supp Fig. 5a, Supp Fig. 5b, Supp Data Fig. 6a, Supp Data Fig. 6b, Supp Data Fig. 6c, Supp Data Fig. 6d, Supp Data Fig. 6e, Supp Data Fig. 6f, Supp Data Fig. 6g, Supp Data Fig. 6h, Supp Data Fig. 6i, Supp Data Fig. 6j, Supp Data Fig. 6k, Supp Data Fig. 6l, Supp Data Fig. 6m, Supp Data Fig. 6n, Supp Data Fig. 6o …]
