# Supplementary material for: The APOE-R136S mutation protects against APOE4-driven Tau pathology, neurodegeneration and neuroinflammation
Source: Nat Neurosci. 2023 Nov 13;26(12):2104–21. doi: 10.1038/s41593-023-01480-8 (PMC10689245; doi:10.1038/s41593-023-01480-8)
Supplement: Supplementary file 10 — Statistical source data for Fig. 1c,e,f,h [file 41593_2023_1480_MOESM10_ESM.xlsx]

## Sheet: Fig. 1c
Mouse Genotype	% AT8 Coverage Area
WT	0.6665		Brown-Forsythe ANOVA test
WT	0.025		F* (DFn, DFd)	23.61 (4.000, 84.79)
WT	0.0529724		P value	<0.0001
WT	0.445		P value summary	****
WT	0.075		Significant diff. among means (P < 0.05)?	Yes
WT	2.0375		Welch's ANOVA test
WT	2.8105		W (DFn, DFd)	102.6 (4.000, 43.95)
WT	0.5015		P value	<0.0001
WT	0.155		P value summary	****
WT	0.4325		Significant diff. among means (P < 0.05)?	Yes
WT	0.788
Mean	0.726316		Dunnett's T3 multiple comparisons test	Mean Diff.	95.00% CI of diff.	Below threshold?	Summary	Adjusted P Value
SEM	0.269381		WT vs. PS19-E4	-50.22	-60.97 to -39.46	Yes	****	<0.0001
			WT vs. PS19-E3	-25.08	-39.28 to -10.87	Yes	***	0.0002
			WT vs. PS19-E4 S/S	-30.73	-42.95 to -18.51	Yes	****	<0.0001
PS19-E4	68.252		WT vs. PS19-E4 R/S	-50.32	-63.33 to -37.31	Yes	****	<0.0001
PS19-E4	59.0455		PS19-E4 vs. PS19-E3	25.14	8.080 to 42.20	Yes	***	0.0009
PS19-E4	70.939		PS19-E4 vs. PS19-E4 S/S	19.49	3.987 to 34.98	Yes	**	0.0061
PS19-E4	60.649		PS19-E4 vs. PS19-E4 R/S	-0.09945	-16.22 to 16.02	No	ns	>0.9999
PS19-E4	63.3865		PS19-E3 vs. PS19-E4 S/S	-5.652	-23.39 to 12.09	No	ns	0.9828
PS19-E4	49.885		PS19-E3 vs. PS19-E4 R/S	-25.24	-43.51 to -6.963	Yes	**	0.002
PS19-E4	52.979		PS19-E4 S/S vs. PS19-E4 R/S	-19.59	-36.47 to -2.698	Yes	*	0.0141
PS19-E4	48.8905
PS19-E4	42.971
PS19-E4	36.723
PS19-E4	29.8835
PS19-E4	77.3795
PS19-E4	34.1145
PS19-E4	77.54
PS19-E4	56.204
PS19-E4	43.8745
PS19-E4	15.442
PS19-E4	64.0575
PS19-E4	50.318
PS19-E4	54.447
PS19-E4	83.8685
PS19-E4	56.663
PS19-E4	45.3095
PS19-E4	44.186
PS19-E4	19.2755
PS19-E4	45.5985
PS19-E4	81.9575
PS19-E4	7.6395
PS19-E4	35.844
Mean	50.9422
SEM	3.55042
PS19-E3	20.0895
PS19-E3	0.0045
PS19-E3	0.098
PS19-E3	56.5865
PS19-E3	39.175
PS19-E3	1.821
PS19-E3	19.592
PS19-E3	10.831
PS19-E3	41.822
PS19-E3	18.9215
PS19-E3	58.185
PS19-E3	20.2525
PS19-E3	49.471
PS19-E3	68.258
PS19-E3	27.5125
PS19-E3	35.4925
PS19-E3	51.289
PS19-E3	2.822
PS19-E3	3.62
PS19-E3	10.167
PS19-E3	30.028
PS19-E3	1.666
Mean	25.8048
SEM	4.57755
PS19-E4-S/S	37.6
PS19-E4-S/S	55.666
PS19-E4-S/S	41.0945
PS19-E4-S/S	25.6745
PS19-E4-S/S	31.806
PS19-E4-S/S	60.642
PS19-E4-S/S	22.297
PS19-E4-S/S	21.2
PS19-E4-S/S	14.575
PS19-E4-S/S	19.111
PS19-E4-S/S	10.387
PS19-E4-S/S	53.302
PS19-E4-S/S	57.507
PS19-E4-S/S	39.4445
PS19-E4-S/S	45.712
PS19-E4-S/S	8.3505
PS19-E4-S/S	37.306
PS19-E4-S/S	17.8475
PS19-E4-S/S	1.4055
PS19-E4-S/S	28.202
Mean	31.4565
SEM	3.8941
PS19-E4-R/S	41.179
PS19-E4-R/S	33.7445
PS19-E4-R/S	38.783
PS19-E4-R/S	79.625
PS19-E4-R/S	30.483
PS19-E4-R/S	22.3065
PS19-E4-R/S	14.52
PS19-E4-R/S	66.463
PS19-E4-R/S	58.076
PS19-E4-R/S	48.234
PS19-E4-R/S	52.715
PS19-E4-R/S	48.533
PS19-E4-R/S	76.8395
PS19-E4-R/S	24.5405
PS19-E4-R/S	53.729
PS19-E4-R/S	47.783
PS19-E4-R/S	81.911
PS19-E4-R/S	77.884
PS19-E4-R/S	55.295
PS19-E4-R/S	76.751
PS19-E4-R/S	53.4095
PS19-E4-R/S	40.114
Mean	51.0418
SEM	4.19064

## Sheet: Fig. 1e
Mouse Genotype	AT8/TUJ1 as Fraction of PS19-E4
PS19-E4	0.650223		ANOVA summary
PS19-E4	1.77791		F	4.601
PS19-E4	0.845787		P value	0.0103
PS19-E4	0.726084		P value summary	*
PS19-E4	1.42894		Significant diff. among means (P < 0.05)?	Yes
PS19-E4	1.19644		R squared	0.3468
PS19-E4	0.738819
PS19-E4	0.635803		Dunnett's multiple comparisons test	Mean Diff.	95.00% CI of diff.	Below threshold?	Summary	Adjusted P Value
			PS19-E4 vs. PS19-E3	0.5796	0.1580 to 1.001	Yes	**	0.0056
Mean	1		PS19-E4 vs. PS19-E4 S/S	0.4411	0.01944 to 0.8627	Yes	*	0.0388
SEM	0.149387		PS19-E4 vs. PS19-E4 R/S	0.2125	-0.1948 to 0.6198	No	ns	0.4381
PS19-E3	0.36224
PS19-E3	0.800216
PS19-E3	0.394094
PS19-E3	0.456438
PS19-E3	0.153616
PS19-E3	0.688091
PS19-E3	0.113149
Mean	0.423978
SEM	0.0959636
PS19-E4-S/S	0.260642
PS19-E4-S/S	0.655788
PS19-E4-S/S	0.379797
PS19-E4-S/S	0.513565
PS19-E4-S/S	0.916566
PS19-E4-S/S	0.711046
PS19-E4-S/S	0.489044
Mean	0.560921
SEM	0.0828658
PS19-E4-R/S	1.14275
PS19-E4-R/S	0.352192
PS19-E4-R/S	0.643945
PS19-E4-R/S	0.313396
PS19-E4-R/S	0.816302
PS19-E4-R/S	1.27782
PS19-E4-R/S	0.872663
PS19-E4-R/S	0.910576
Mean	0.791206
SEM	0.121348

## Sheet: Fig. 1f
Mouse Genotype	PHF1/TUJ1 as Fraction of PS19-E4
PS19-E4	0.612727		ANOVA summary
PS19-E4	1.72148		F	5.046
PS19-E4	0.819221		P value	0.0069
PS19-E4	0.846569		P value summary	**
PS19-E4	1.34599		Significant diff. among means (P < 0.05)?	Yes
PS19-E4	1.12963		R squared	0.368
PS19-E4	0.806517
PS19-E4	0.717862		Dunnett's multiple comparisons test	Mean Diff.	95.00% CI of diff.	Below threshold?	Summary	Adjusted P Value
			PS19-E4 vs. PS19-E3	0.4884	0.1587 to 0.8181	Yes	**	0.0029
Mean	1		PS19-E4 vs. PS19-E4 S/S	0.3584	0.02865 to 0.6881	Yes	*	0.0309
SEM	0.132307		PS19-E4 vs. PS19-E4 R/S	0.2238	-0.09481 to 0.5423	No	ns	0.216
PS19-E3	0.428609
PS19-E3	0.792139
PS19-E3	0.498654
PS19-E3	0.495021
PS19-E3	0.42925
PS19-E3	0.646655
PS19-E3	0.293892
Mean	0.512031
SEM	0.0614215
PS19-E4-S/S	0.423099
PS19-E4-S/S	0.682927
PS19-E4-S/S	0.450472
PS19-E4-S/S	0.72087
PS19-E4-S/S	0.815069
PS19-E4-S/S	0.801641
PS19-E4-S/S	0.605542
Mean	0.642803
SEM	0.0596136
PS19-E4-R/S	1.03646
PS19-E4-R/S	0.465849
PS19-E4-R/S	0.701469
PS19-E4-R/S	0.419481
PS19-E4-R/S	0.882982
PS19-E4-R/S	1.07089
PS19-E4-R/S	0.779745
PS19-E4-R/S	0.863408
Mean	0.777536
SEM	0.084804

## Sheet: Fig. 1h
Mouse Genotype	P-Tau Staining Type (Category)	P-Tau Staining Type (%)
PS19-E4	Type 1	3.2787
PS19-E4	Type 2	8.1967
PS19-E4	Type 3	26.2295
PS19-E4	Type 4	62.2951
PS19-E3	Type 1	27.6596
PS19-E3	Type 2	29.7872
PS19-E3	Type 3	14.8936
PS19-E3	Type 4	27.6596
PS19-E4-S/S	Type 1	7.1429
PS19-E4-S/S	Type 2	50
PS19-E4-S/S	Type 3	33.3333
PS19-E4-S/S	Type 4	9.5238
PS19-E4-R/S	Type 1	0
PS19-E4-R/S	Type 2	9.0909
PS19-E4-R/S	Type 3	52.2727
PS19-E4-R/S	Type 4	38.6364
