# Supplementary material for: The APOE-R136S mutation protects against APOE4-driven Tau pathology, neurodegeneration and neuroinflammation
Source: Nat Neurosci. 2023 Nov 13;26(12):2104–21. doi: 10.1038/s41593-023-01480-8 (PMC10689245; doi:10.1038/s41593-023-01480-8)
Supplement: Supplementary file 12 — Statistical source data for Fig. 2b,c,d,f,g [file 41593_2023_1480_MOESM12_ESM.xlsx]

## Sheet: Fig. 2b
Neuron Genotype	APOE/TUJ1 as Fraction of E4
E4	0.753257		Brown-Forsythe ANOVA test
E4	0.891647		F* (DFn, DFd)	144.2 (3.000, 75.63)
E4	0.793159		P value	<0.0001
E4	0.94432		P value summary	****
E4	1.78476		Significant diff. among means (P < 0.05)?	Yes
E4	2.31059		Welch's ANOVA test
E4	3.08696		W (DFn, DFd)	72.56 (3.000, 75.49)
E4	2.75605		P value	<0.0001
E4	0.861799		P value summary	****
E4	0.735562		Significant diff. among means (P < 0.05)?	Yes
E4	0.738378
E4	0.737283
E4	1.0839		Dunnett's T3 multiple comparisons test	Mean Diff.	95.00% CI of diff.	Below threshold?	Summary	Adjusted P Value
E4	0.652561		E4 vs. E3	0.7153	0.4017 to 1.029	Yes	****	<0.0001
E4	0.857652		E4 vs. E4-S/S	-2.995	-3.816 to -2.174	Yes	****	<0.0001
E4	0.950775		E4 vs. E4-R/S	0.7753	0.4693 to 1.081	Yes	****	<0.0001
E4	0.707335		E3 vs. E4-S/S	-3.71	-4.488 to -2.932	Yes	****	<0.0001
E4	0.832309		E3 vs. E4-R/S	0.06005	-0.05191 to 0.1720	No	ns	0.6086
E4	0.90698		E4-S/S vs. E4-R/S	3.77	2.995 to 4.544	Yes	****	<0.0001
E4	0.804126
E4	0.903455
E4	0.769366
E4	0.765241
E4	0.644445
E4	0.702494
E4	0.691956
E4	0.759915
E4	0.538356
E4	0.558153
E4	0.849516
E4	1.03039
E4	0.597303
Mean	1
SEM	0.107707
E3	0.260025
E3	0.158634
E3	0.271645
E3	0.257058
E3	0.36771
E3	0.19171
E3	0.183717
E3	0.22279
E3	0.134269
E3	0.164533
E3	0.175336
E3	0.158564
E3	0.375688
E3	0.163732
E3	0.200334
E3	0.631615
E3	0.345664
E3	0.184185
E3	0.188737
E3	0.15549
E3	0.126734
E3	0.25932
E3	0.0465656
E3	0.263728
E3	0.137606
E3	0.218073
E3	0.287503
E3	0.472026
E3	0.734347
E3	0.540365
E3	0.948822
Mean	0.284727
SEM	0.0352346
E4-S/S	3.23725
E4-S/S	2.03639
E4-S/S	1.85649
E4-S/S	3.7042
E4-S/S	3.20803
E4-S/S	9.27561
E4-S/S	6.10459
E4-S/S	12.212
E4-S/S	4.47189
E4-S/S	5.07581
E4-S/S	3.0155
E4-S/S	2.57212
E4-S/S	2.75696
E4-S/S	3.18481
E4-S/S	3.86648
E4-S/S	2.21377
E4-S/S	2.10639
E4-S/S	2.59016
E4-S/S	2.61092
E4-S/S	3.59643
E4-S/S	5.05966
E4-S/S	5.8965
E4-S/S	5.87707
E4-S/S	3.88639
E4-S/S	4.63276
E4-S/S	5.54239
E4-S/S	4.29654
E4-S/S	3.15388
E4-S/S	2.67078
E4-S/S	4.67177
E4-S/S	5.4249
E4-S/S	3.64577
E4-S/S	1.67729
E4-S/S	2.03426
E4-S/S	2.15761
E4-S/S	2.42442
E4-S/S	2.02677
E4-S/S	1.36584
E4-S/S	2.26862
E4-S/S	2.31582
E4-S/S	1.46964
E4-S/S	1.99153
E4-S/S	2.48744
E4-S/S	2.38935
E4-S/S	9.76532
E4-S/S	6.30604
E4-S/S	12.1663
E4-S/S	6.62539
E4-S/S	3.29355
E4-S/S	2.97119
E4-S/S	4.35195
E4-S/S	4.05788
E4-S/S	3.04015
E4-S/S	5.02143
E4-S/S	2.96217
E4-S/S	2.29196
E4-S/S	3.27041
E4-S/S	3.28435
E4-S/S	2.52068
E4-S/S	2.78003
E4-S/S	6.78607
E4-S/S	4.26402
E4-S/S	4.79039
E4-S/S	6.04356
Mean	3.99462
SEM	0.284951
E4-R/S	0.177721
E4-R/S	0.13813
E4-R/S	0.116937
E4-R/S	0.098182
E4-R/S	0.0571619
E4-R/S	0.0749055
E4-R/S	0.0862242
E4-R/S	0.0563112
E4-R/S	0.0935892
E4-R/S	0.0723776
E4-R/S	0.0690667
E4-R/S	0.0824778
E4-R/S	0.5522
E4-R/S	0.57
E4-R/S	0.616225
E4-R/S	0.230428
E4-R/S	0.335707
E4-R/S	0.20733
E4-R/S	0.285603
E4-R/S	0.316078
E4-R/S	0.239198
E4-R/S	0.271374
E4-R/S	0.273605
E4-R/S	0.389825
E4-R/S	0.318778
E4-R/S	0.428514
E4-R/S	0.380968
E4-R/S	0.180052
E4-R/S	0.221825
E4-R/S	0.230496
E4-R/S	0.200833
E4-R/S	0.604484
E4-R/S	0.149856
E4-R/S	0.24261
E4-R/S	0.0658801
E4-R/S	0.189995
E4-R/S	0.329798
E4-R/S	0.437528
E4-R/S	0.725424
E4-R/S	0.0721934
E4-R/S	0.437964
E4-R/S	0.152424
E4-R/S	0.084697
E4-R/S	0.247642
E4-R/S	0.278814
E4-R/S	0.177381
E4-R/S	0.220635
E4-R/S	0.130607
E4-R/S	0.271282
E4-R/S	0.19003
E4-R/S	0.198244
E4-R/S	0.0946856
E4-R/S	0.0947541
E4-R/S	0.138822
E4-R/S	0.0983358
E4-R/S	0.148312
E4-R/S	0
E4-R/S	0.101601
E4-R/S	0
Mean	0.22468
SEM	0.0210001

## Sheet: Fig. 2c
Neuron Genotype	PHF1/TUJ1 as Fraction of E4
E4	0.941391		Brown-Forsythe ANOVA test
E4	1.11558		F* (DFn, DFd)	12.29 (3.000, 141.7)
E4	0.912821		P value	<0.0001
E4	1.09703		P value summary	****
E4	0.844031		Significant diff. among means (P < 0.05)?	Yes
E4	0.977457		Welch's ANOVA test
E4	0.888701		W (DFn, DFd)	17.58 (3.000, 80.50)
E4	1.72764		P value	<0.0001
E4	1.16256		P value summary	****
E4	0.832726		Significant diff. among means (P < 0.05)?	Yes
E4	1.03305
E4	1.01829
E4	0.915959		Dunnett's T3 multiple comparisons test	Mean Diff.	95.00% CI of diff.	Below threshold?	Summary	Adjusted P Value
E4	1.55998		E4 vs. E3	0.2488	0.04261 to 0.4551	Yes	*	0.0104
E4	0.92446		E4 vs. E4-S/S	0.374	0.2226 to 0.5254	Yes	****	<0.0001
E4	1.68651		E4 vs. E4-R/S	0.08047	-0.1270 to 0.2879	No	ns	0.8776
E4	0.936279		E3 vs. E4-S/S	0.1251	-0.05641 to 0.3067	No	ns	0.3223
E4	1.00964		E3 vs. E4-R/S	-0.1684	-0.3977 to 0.06094	No	ns	0.2669
E4	0.991783		E4-S/S vs. E4-R/S	-0.2935	-0.4756 to -0.1114	Yes	***	0.0002
E4	1.02201
E4	1.09303
E4	1.13721
E4	0.739548
E4	0.52667
E4	0.649051
E4	0.787303
E4	0.735649
E4	0.608996
E4	0.876568
E4	1.00905
E4	1.08417
E4	1.15488
Mean	1
SEM	0.0472593
E3	0.997698
E3	0.865499
E3	0.90015
E3	0.987709
E3	0.994937
E3	0.956481
E3	0.815798
E3	1.03606
E3	0.752297
E3	0.942204
E3	1.01319
E3	0.890802
E3	1.02345
E3	0.974607
E3	1.07698
E3	1.21517
E3	0.721386
E3	0.948072
E3	0.789209
E3	0.897303
E3	0.705628
E3	1.07853
E3	0.73709
E3	0.201849
E3	0.276281
E3	0.462114
E3	0.468422
E3	0.096044
E3	0.17772
E3	0.139321
E3	0.144014
Mean	0.751161
SEM	0.059322
E4-S/S	0.624668
E4-S/S	0.446531
E4-S/S	0.63886
E4-S/S	0.541097
E4-S/S	0.106858
E4-S/S	0.684141
E4-S/S	0.80545
E4-S/S	0.353511
E4-S/S	0.87615
E4-S/S	0.5646
E4-S/S	0.720289
E4-S/S	0.650614
E4-S/S	0.442459
E4-S/S	0.357499
E4-S/S	0.440533
E4-S/S	0.901966
E4-S/S	0.467609
E4-S/S	0.374477
E4-S/S	0.31533
E4-S/S	0.587158
E4-S/S	0.716457
E4-S/S	0.790708
E4-S/S	0.540951
E4-S/S	0.575264
E4-S/S	0.695959
E4-S/S	0.872547
E4-S/S	0.864617
E4-S/S	0.594683
E4-S/S	0.700243
E4-S/S	0.817867
E4-S/S	0.630404
E4-S/S	0.612837
E4-S/S	1.05013
E4-S/S	0.994334
E4-S/S	1.00441
E4-S/S	0.761363
E4-S/S	0.930885
E4-S/S	0.541288
E4-S/S	0.654152
E4-S/S	0.812933
E4-S/S	0.634267
E4-S/S	0.523922
E4-S/S	0.750741
E4-S/S	0.750795
E4-S/S	1.18239
E4-S/S	0.808981
E4-S/S	0.970669
E4-S/S	1.13618
E4-S/S	0.478112
E4-S/S	0.460311
E4-S/S	0.491491
E4-S/S	0.581632
E4-S/S	0.47558
E4-S/S	0.507697
E4-S/S	0.342525
E4-S/S	0.180978
E4-S/S	0.869432
E4-S/S	0.752602
E4-S/S	0.361599
E4-S/S	0.492123
E4-S/S	0.347187
E4-S/S	0.28307
E4-S/S	0.405982
E4-S/S	0.214836
Mean	0.626015
SEM	0.0292335
E4-R/S	0.837223
E4-R/S	0.95614
E4-R/S	0.64694
E4-R/S	0.655341
E4-R/S	0.384828
E4-R/S	0.442371
E4-R/S	0.427168
E4-R/S	0.29959
E4-R/S	0.227584
E4-R/S	0.438181
E4-R/S	0.334376
E4-R/S	0.288048
E4-R/S	0.836892
E4-R/S	0.436798
E4-R/S	0.501111
E4-R/S	0.97673
E4-R/S	1.02112
E4-R/S	1.07291
E4-R/S	0.807654
E4-R/S	1.06447
E4-R/S	0.83291
E4-R/S	0.991625
E4-R/S	0.734201
E4-R/S	1.27972
E4-R/S	0.954596
E4-R/S	1.9094
E4-R/S	2.10045
E4-R/S	1.62527
E4-R/S	1.14012
E4-R/S	2.33888
E4-R/S	1.5861
E4-R/S	0.71877
E4-R/S	0.55197
E4-R/S	0.789809
E4-R/S	0.271189
E4-R/S	0.599181
E4-R/S	0.420969
E4-R/S	0.635759
E4-R/S	0.530398
E4-R/S	0.950755
E4-R/S	0.846441
E4-R/S	1.04639
E4-R/S	1.34617
E4-R/S	0.90895
E4-R/S	0.779514
E4-R/S	0.955036
E4-R/S	0.846266
E4-R/S	0.548386
E4-R/S	1.06673
E4-R/S	0.855563
E4-R/S	1.06391
E4-R/S	1.36974
E4-R/S	1.62908
E4-R/S	1.53054
E4-R/S	0.898998
E4-R/S	1.42152
E4-R/S	1.57267
E4-R/S	1.51303
E4-R/S	0.435942
Mean	0.919533
SEM	0.0610239

## Sheet: Fig. 2d
Neuron Genotype	AT8/TUJ1 as Fraction of E4
E4	0.80886		Brown-Forsythe ANOVA test
E4	1.09487		F* (DFn, DFd)	12.46 (3.000, 110.4)
E4	0.887662		P value	<0.0001
E4	1.03309		P value summary	****
E4	0.756567		Significant diff. among means (P < 0.05)?	Yes
E4	0.903646		Welch's ANOVA test
E4	0.664464		W (DFn, DFd)	17.76 (3.000, 72.11)
E4	1.49421		P value	<0.0001
E4	0.999186		P value summary	****
E4	0.915937		Significant diff. among means (P < 0.05)?	Yes
E4	0.876265
E4	1.3057
E4	0.737127		Dunnett's T3 multiple comparisons test	Mean Diff.	95.00% CI of diff.	Below threshold?	Summary	Adjusted P Value
E4	0.872337		E4 vs. E3	0.3733	0.1080 to 0.6386	Yes	**	0.002
E4	0.729418		E4 vs. E4-S/S	0.466	0.2710 to 0.6610	Yes	****	<0.0001
E4	1.08633		E4 vs. E4-R/S	-0.0601	-0.4128 to 0.2926	No	ns	0.9979
E4	0.941654		E3 vs. E4-S/S	0.09272	-0.1412 to 0.3267	No	ns	0.849
E4	0.752648		E3 vs. E4-R/S	-0.4334	-0.8067 to -0.06005	Yes	*	0.0145
E4	1.10108		E4-S/S vs. E4-R/S	-0.5261	-0.8561 to -0.1961	Yes	***	0.0003
E4	1.04207
E4	0.872252
E4	0.914272
E4	1.12925
E4	1.01803
E4	0.928408
E4	0.574807
E4	1.28817
E4	2.2717
Mean	1
SEM	0.0605308
E3	0.780075
E3	0.812664
E3	0.780933
E3	0.825475
E3	0.446307
E3	0.656977
E3	0.715226
E3	0.36253
E3	0.61619
E3	0.608752
E3	0.887709
E3	0.438519
E3	1.06425
E3	0.81437
E3	1.14082
E3	0.119999
E3	0.003497
E3	0.20429
E3	0.234908
E3	0.168309
E3	0.17628
E3	0.156868
E3	0.11467
E3	1.2131
E3	1.06107
E3	1.19073
E3	1.32685
Mean	0.626718
SEM	0.075874
E4-S/S	0.378796
E4-S/S	0.196727
E4-S/S	0.479908
E4-S/S	0.340878
E4-S/S	0.150924
E4-S/S	0.91822
E4-S/S	0.750356
E4-S/S	0.591342
E4-S/S	0.478229
E4-S/S	0.40317
E4-S/S	0.521067
E4-S/S	0.583011
E4-S/S	0.348663
E4-S/S	0.678039
E4-S/S	0.386763
E4-S/S	0.87436
E4-S/S	0.392217
E4-S/S	0.420378
E4-S/S	0.54832
E4-S/S	0.46688
E4-S/S	0.931914
E4-S/S	0.730717
E4-S/S	0.385759
E4-S/S	0.328195
E4-S/S	0.619006
E4-S/S	0.80363
E4-S/S	0.363989
E4-S/S	0.644585
E4-S/S	0.638634
E4-S/S	0.814734
E4-S/S	0.682264
E4-S/S	0.659604
E4-S/S	0.208834
E4-S/S	0.180723
E4-S/S	0.12338
E4-S/S	0.181807
E4-S/S	0.335139
E4-S/S	0.370053
E4-S/S	0.150989
E4-S/S	0.230736
E4-S/S	0.100568
E4-S/S	0.0664725
E4-S/S	0.144248
E4-S/S	0.829028
E4-S/S	0.641302
E4-S/S	0.494429
E4-S/S	0.605474
E4-S/S	1.03019
E4-S/S	0.81381
E4-S/S	1.27536
E4-S/S	1.05232
E4-S/S	0.751815
E4-S/S	0.581924
E4-S/S	0.737342
E4-S/S	0.952643
Mean	0.533998
SEM	0.0375451
E4-R/S	1.0427
E4-R/S	0.751228
E4-R/S	0.383034
E4-R/S	0.297492
E4-R/S	0.196978
E4-R/S	0.25305
E4-R/S	0.208797
E4-R/S	0.16107
E4-R/S	1.41813
E4-R/S	1.03143
E4-R/S	0.826806
E4-R/S	0.88082
E4-R/S	1.12462
E4-R/S	0.65123
E4-R/S	1.22544
E4-R/S	0.72875
E4-R/S	1.17085
E4-R/S	1.42713
E4-R/S	1.11712
E4-R/S	1.88106
E4-R/S	1.63378
E4-R/S	2.53871
E4-R/S	2.16711
E4-R/S	3.16616
E4-R/S	1.43354
E4-R/S	4.54525
E4-R/S	1.8717
E4-R/S	0.11159
E4-R/S	0.153822
E4-R/S	0.175651
E4-R/S	0.544864
E4-R/S	0.410956
E4-R/S	0.766035
E4-R/S	0.506831
E4-R/S	0.341079
E4-R/S	0.312788
E4-R/S	0.558458
E4-R/S	0.383764
E4-R/S	1.04772
E4-R/S	1.32985
E4-R/S	0.702776
E4-R/S	0.856742
E4-R/S	0.801291
E4-R/S	0.467856
E4-R/S	1.58069
E4-R/S	1.48612
E4-R/S	0.747525
E4-R/S	0.870546
E4-R/S	1.1468
E4-R/S	1.28946
E4-R/S	0.526421
E4-R/S	2.11037
E4-R/S	3.58221
E4-R/S	2.97849
E4-R/S	0.738689
E4-R/S	0.476799
E4-R/S	0.467931
E4-R/S	0.396521
E4-R/S	0.541087
Mean	1.0601
SEM	0.116118

## Sheet: Fig. 2f
Neuron Genotype	Area of PHF1/Area of MAP2 as Fraction of E4
E4	1.05249		ANOVA summary
E4	1.14092		F	10.82
E4	0.741242		P value	<0.0001
E4	0.871668		P value summary	****
E4	1.14692		Significant diff. among means (P < 0.05)?	Yes
E4	0.962686		R squared	0.2173
E4	0.884307
E4	1.07024		Tukey's multiple comparisons test	Mean Diff.	95.00% CI of diff.	Below threshold?	Summary	Adjusted P Value
E4	1.12952		E4 vs. E3	0.1304	-0.01122 to 0.2719	No	ns	0.0827
E4	1.10946		E4 vs. E4-S/S	0.2734	0.1445 to 0.4023	Yes	****	<0.0001
E4	0.895752		E4 vs. E4-R/S	0.1099	-0.02285 to 0.2426	No	ns	0.1413
E4	0.889402		E3 vs. E4-S/S	0.1431	0.01415 to 0.2719	Yes	*	0.0233
E4	1.21013		E3 vs. E4-R/S	-0.02049	-0.1532 to 0.1122	No	ns	0.9779
E4	0.742896		E4-S/S vs. E4-R/S	-0.1635	-0.2826 to -0.04444	Yes	**	0.0028
E4	0.667692
E4	1.18698
E4	0.971701
E4	1.05984
E4	1.11264
E4	0.939885
E4	1.11499
E4	1.1539
E4	1.05617
E4	0.92496
E4	0.963586
Mean	1
SEM	0.0295112
E3	0.690208
E3	0.658453
E3	0.720061
E3	0.710128
E3	0.749752
E3	0.92607
E3	0.686717
E3	0.700026
E3	0.733613
E3	0.647703
E3	0.691862
E3	0.690296
E3	0.665584
E3	1.04434
E3	0.939418
E3	1.07502
E3	1.10237
E3	0.907978
E3	1.09098
E3	0.984148
E3	1.03868
E3	1.12119
E3	1.12524
E3	1.06052
E3	0.980753
Mean	0.869645
SEM	0.0360288
E4-S/S	0.333085
E4-S/S	0.207734
E4-S/S	0.27228
E4-S/S	1.16757
E4-S/S	0.991961
E4-S/S	0.893095
E4-S/S	0.663123
E4-S/S	0.702004
E4-S/S	0.760206
E4-S/S	0.867808
E4-S/S	0.843251
E4-S/S	0.82027
E4-S/S	0.865908
E4-S/S	0.585992
E4-S/S	0.696095
E4-S/S	0.288234
E4-S/S	1.14346
E4-S/S	0.942714
E4-S/S	0.560432
E4-S/S	0.912855
E4-S/S	0.761178
E4-S/S	0.873219
E4-S/S	0.963893
E4-S/S	0.82617
E4-S/S	0.777599
E4-S/S	0.738386
E4-S/S	0.72879
E4-S/S	0.737683
E4-S/S	0.798826
E4-S/S	0.747342
E4-S/S	0.650337
E4-S/S	0.72818
E4-S/S	0.753808
E4-S/S	0.575779
E4-S/S	0.597899
E4-S/S	0.729019
E4-S/S	0.606284
E4-S/S	0.498102
Mean	0.726594
SEM	0.0347333
E4-R/S	0.480061
E4-R/S	0.777037
E4-R/S	0.811942
E4-R/S	0.550067
E4-R/S	0.623163
E4-R/S	0.582418
E4-R/S	0.629935
E4-R/S	0.829915
E4-R/S	0.782679
E4-R/S	0.735506
E4-R/S	0.71927
E4-R/S	0.557537
E4-R/S	0.916859
E4-R/S	0.874246
E4-R/S	0.843769
E4-R/S	1.01774
E4-R/S	1.04233
E4-R/S	1.12326
E4-R/S	1.01402
E4-R/S	1.07944
E4-R/S	1.01657
E4-R/S	1.08008
E4-R/S	0.682133
E4-R/S	1.06065
E4-R/S	0.981838
E4-R/S	1.20276
E4-R/S	1.02149
E4-R/S	1.12963
E4-R/S	1.09612
E4-R/S	0.977139
E4-R/S	1.04615
E4-R/S	1.16077
E4-R/S	0.92781
Mean	0.890131
SEM	0.0353223

## Sheet: Fig. 2g
Neuron Genotype	Area of PHF1+ Puncta/Area of MAP2 as Fraction of E4
E4	0.950019		Brown-Forsythe ANOVA test
E4	0.924761		F* (DFn, DFd)	41.11 (3.000, 86.21)
E4	0.588635		P value	<0.0001
E4	1.21632		P value summary	****
E4	1.35493		Significant diff. among means (P < 0.05)?	Yes
E4	1.07683		Welch's ANOVA test
E4	0.809077		W (DFn, DFd)	31.69 (3.000, 56.14)
E4	1.0869		P value	<0.0001
E4	0.992523		P value summary	****
E4	1.06865		Significant diff. among means (P < 0.05)?	Yes
E4	0.85041
E4	0.765206
E4	1.21292		Dunnett's T3 multiple comparisons test	Mean Diff.	95.00% CI of diff.	Below threshold?	Summary	Adjusted P Value
E4	0.783267		E4 vs. E3	0.1496	0.04256 to 0.2567	Yes	**	0.0026
E4	0.815083		E4 vs. E4-S/S	0.4477	0.3136 to 0.5817	Yes	****	<0.0001
E4	1.22245		E4 vs. E4-R/S	0.2584	0.1433 to 0.3734	Yes	****	<0.0001
E4	1.02398		E3 vs. E4-S/S	0.298	0.1888 to 0.4073	Yes	****	<0.0001
E4	1.02156		E3 vs. E4-R/S	0.1088	0.02641 to 0.1911	Yes	**	0.0041
E4	1.0519		E4-S/S vs. E4-R/S	-0.1893	-0.3064 to -0.07214	Yes	***	0.0003
E4	0.955052
E4	1.08259
E4	1.1216
E4	1.10628
E4	0.965972
E4	0.953085
Mean	1
SEM	0.0341647
E3	0.785263
E3	0.865405
E3	0.932331
E3	0.908543
E3	0.8338
E3	1.03315
E3	0.705286
E3	0.834811
E3	0.904438
E3	0.729639
E3	0.895401
E3	0.864517
E3	0.664745
E3	0.904247
E3	0.797549
E3	0.904508
E3	0.839568
E3	0.707104
E3	0.900048
E3	0.838402
E3	0.805808
E3	0.963551
E3	0.837775
E3	0.993871
E3	0.809831
Mean	0.850384
SEM	0.0179255
E4-S/S	0.316985
E4-S/S	0.222329
E4-S/S	0.262976
E4-S/S	0.424387
E4-S/S	0.194979
E4-S/S	0.55732
E4-S/S	0.553225
E4-S/S	0.415753
E4-S/S	0.466364
E4-S/S	0.354924
E4-S/S	0.63166
E4-S/S	0.730394
E4-S/S	0.607488
E4-S/S	0.462079
E4-S/S	0.430519
E4-S/S	0.682821
E4-S/S	0.775664
E4-S/S	0.802551
E4-S/S	0.787031
E4-S/S	0.727413
E4-S/S	0.768764
E4-S/S	0.731197
E4-S/S	0.59517
E4-S/S	0.59112
E4-S/S	0.745926
E4-S/S	0.615619
E4-S/S	0.458606
Mean	0.552343
SEM	0.0351806
E4-R/S	0.597588
E4-R/S	0.682741
E4-R/S	0.627472
E4-R/S	0.562403
E4-R/S	0.608084
E4-R/S	0.545209
E4-R/S	0.547244
E4-R/S	0.647213
E4-R/S	0.656292
E4-R/S	0.605909
E4-R/S	0.654743
E4-R/S	0.514021
E4-R/S	0.732101
E4-R/S	0.63347
E4-R/S	0.787067
E4-R/S	0.820763
E4-R/S	0.774856
E4-R/S	0.845171
E4-R/S	0.796919
E4-R/S	0.842198
E4-R/S	0.839615
E4-R/S	0.902944
E4-R/S	0.525782
E4-R/S	0.835477
E4-R/S	0.669913
E4-R/S	0.897745
E4-R/S	0.870994
E4-R/S	0.969848
E4-R/S	0.963782
E4-R/S	0.908785
E4-R/S	0.912923
E4-R/S	0.896606
E4-R/S	0.797557
Mean	0.741619
SEM	0.0243434
