# Supplementary material for: The APOE-R136S mutation protects against APOE4-driven Tau pathology, neurodegeneration and neuroinflammation
Source: Nat Neurosci. 2023 Nov 13;26(12):2104–21. doi: 10.1038/s41593-023-01480-8 (PMC10689245; doi:10.1038/s41593-023-01480-8)
Supplement: Supplementary file 14 — Statistical source data for Fig. 3b,c,f,i [file 41593_2023_1480_MOESM14_ESM.xlsx]

## Sheet: Fig. 3b
Neuron Genotype	MFI 488 of LIVE cells as Fraction of E4
E4 (-Hep)	1		Two-way ANOVA	Ordinary
E4 (-Hep)	1		Alpha	0.05
E4 (-Hep)	1		Source of Variation	% of total variation	P value	P value summary	Significant?
E4 (-Hep)	1		Interaction	5.862	0.0185	*	Yes
E4 (-Hep)	1		Row Factor	37.06	<0.0001	****	Yes
E4 (-Hep)	1		Column Factor	16.49	<0.0001	****	Yes
E4 (-Hep)	1		ANOVA table	SS (Type III)	DF	MS	F (DFn, DFd)	P value
E4 (-Hep)	1		Interaction	0.3432	4	0.08579	F (4, 38) = 3.378	P=0.0185
E4 (-Hep)	1		Row Factor	2.169	1	2.169	F (1, 38) = 85.41	P<0.0001
E4 (-Hep)	0.98		Column Factor	0.9652	4	0.2413	F (4, 38) = 9.499	P<0.0001
E4 (-Hep)	0.87		Residual	0.9652	38	0.0254
E4 (-Hep)	0.97
E4 (-Hep)	1.18		Tukey's multiple comparisons test	Predicted (LS) mean diff.	95.00% CI of diff.	Below threshold?	Summary	Adjusted P Value
			Hep -:E4 vs. Hep -:E3	0.21	-0.09598 to 0.5160	No	ns	0.4094
Mean	1		Hep -:E4 vs. Hep -:E4-S/S	0.4775	0.1715 to 0.7835	Yes	***	0.0002
SEM	0.01801		Hep -:E4 vs. Hep -:E4-R/S	-0.055	-0.3610 to 0.2510	No	ns	0.9998
			Hep -:E4 vs. Hep -:EKO	0.5333	0.1906 to 0.8761	Yes	***	0.0003
			Hep -:E4 vs. Hep +:E4	0.6175	0.3115 to 0.9235	Yes	****	<0.0001
E4 (+Hep)	0.35		Hep -:E4 vs. Hep +:E3	0.74	0.4340 to 1.046	Yes	****	<0.0001
E4 (+Hep)	0.29		Hep -:E4 vs. Hep +:E4-S/S	0.79	0.4840 to 1.096	Yes	****	<0.0001
E4 (+Hep)	0.38		Hep -:E4 vs. Hep +:E4-R/S	0.6	0.2940 to 0.9060	Yes	****	<0.0001
E4 (+Hep)	0.51		Hep -:E4 vs. Hep +:EKO	0.705	0.3990 to 1.011	Yes	****	<0.0001
			Hep -:E3 vs. Hep -:E4-S/S	0.2675	-0.1109 to 0.6459	No	ns	0.3689
Mean	0.3825		Hep -:E3 vs. Hep -:E4-R/S	-0.265	-0.6434 to 0.1134	No	ns	0.3817
SEM	0.0464354		Hep -:E3 vs. Hep -:EKO	0.3233	-0.08539 to 0.7321	No	ns	0.2279
			Hep -:E3 vs. Hep +:E4	0.4075	0.02910 to 0.7859	Yes	*	0.0262
			Hep -:E3 vs. Hep +:E3	0.53	0.1516 to 0.9084	Yes	**	0.0012
E3 (-Hep)	0.86		Hep -:E3 vs. Hep +:E4-S/S	0.58	0.2016 to 0.9584	Yes	***	0.0003
E3 (-Hep)	0.59		Hep -:E3 vs. Hep +:E4-R/S	0.39	0.01160 to 0.7684	Yes	*	0.0388
E3 (-Hep)	0.81		Hep -:E3 vs. Hep +:EKO	0.495	0.1166 to 0.8734	Yes	**	0.0031
E3 (-Hep)	0.9		Hep -:E4-S/S vs. Hep -:E4-R/S	-0.5325	-0.9109 to -0.1541	Yes	**	0.0012
			Hep -:E4-S/S vs. Hep -:EKO	0.05583	-0.3529 to 0.4646	No	ns	>0.9999
Mean	0.79		Hep -:E4-S/S vs. Hep +:E4	0.14	-0.2384 to 0.5184	No	ns	0.9601
SEM	0.0691616		Hep -:E4-S/S vs. Hep +:E3	0.2625	-0.1159 to 0.6409	No	ns	0.3947
			Hep -:E4-S/S vs. Hep +:E4-S/S	0.3125	-0.06590 to 0.6909	No	ns	0.1823
			Hep -:E4-S/S vs. Hep +:E4-R/S	0.1225	-0.2559 to 0.5009	No	ns	0.9832
E3 (+Hep)	0.26		Hep -:E4-S/S vs. Hep +:EKO	0.2275	-0.1509 to 0.6059	No	ns	0.5919
E3 (+Hep)	0.3		Hep -:E4-R/S vs. Hep -:EKO	0.5883	0.1796 to 0.9971	Yes	***	0.0008
E3 (+Hep)	0.2		Hep -:E4-R/S vs. Hep +:E4	0.6725	0.2941 to 1.051	Yes	****	<0.0001
E3 (+Hep)	0.28		Hep -:E4-R/S vs. Hep +:E3	0.795	0.4166 to 1.173	Yes	****	<0.0001
			Hep -:E4-R/S vs. Hep +:E4-S/S	0.845	0.4666 to 1.223	Yes	****	<0.0001
Mean	0.26		Hep -:E4-R/S vs. Hep +:E4-R/S	0.655	0.2766 to 1.033	Yes	****	<0.0001
SEM	0.0216025		Hep -:E4-R/S vs. Hep +:EKO	0.76	0.3816 to 1.138	Yes	****	<0.0001
			Hep -:EKO vs. Hep +:E4	0.08417	-0.3246 to 0.4929	No	ns	0.9994
			Hep -:EKO vs. Hep +:E3	0.2067	-0.2021 to 0.6154	No	ns	0.7898
E4-S/S (-Hep)	0.59		Hep -:EKO vs. Hep +:E4-S/S	0.2567	-0.1521 to 0.6654	No	ns	0.533
E4-S/S (-Hep)	0.76		Hep -:EKO vs. Hep +:E4-R/S	0.06667	-0.3421 to 0.4754	No	ns	>0.9999
E4-S/S (-Hep)	0.49		Hep -:EKO vs. Hep +:EKO	0.1717	-0.2371 to 0.5804	No	ns	0.9164
E4-S/S (-Hep)	0.25		Hep +:E4 vs. Hep +:E3	0.1225	-0.2559 to 0.5009	No	ns	0.9832
			Hep +:E4 vs. Hep +:E4-S/S	0.1725	-0.2059 to 0.5509	No	ns	0.8712
Mean	0.5225		Hep +:E4 vs. Hep +:E4-R/S	-0.0175	-0.3959 to 0.3609	No	ns	>0.9999
SEM	0.106566		Hep +:E4 vs. Hep +:EKO	0.0875	-0.2909 to 0.4659	No	ns	0.9985
			Hep +:E3 vs. Hep +:E4-S/S	0.05	-0.3284 to 0.4284	No	ns	>0.9999
			Hep +:E3 vs. Hep +:E4-R/S	-0.14	-0.5184 to 0.2384	No	ns	0.9601
E4-S/S (+Hep)	0.23		Hep +:E3 vs. Hep +:EKO	-0.035	-0.4134 to 0.3434	No	ns	>0.9999
E4-S/S (+Hep)	0.3		Hep +:E4-S/S vs. Hep +:E4-R/S	-0.19	-0.5684 to 0.1884	No	ns	0.7962
E4-S/S (+Hep)	0.19		Hep +:E4-S/S vs. Hep +:EKO	-0.085	-0.4634 to 0.2934	No	ns	0.9988
E4-S/S (+Hep)	0.12		Hep +:E4-R/S vs. Hep +:EKO	0.105	-0.2734 to 0.4834	No	ns	0.9943
Mean	0.21
SEM	0.0376386
E4-R/S (-Hep)	0.68
E4-R/S (-Hep)	0.73
E4-R/S (-Hep)	1.56
E4-R/S (-Hep)	1.25
Mean	1.055
SEM	0.211994
E4-R/S (+Hep)	0.25
E4-R/S (+Hep)	0.27
E4-R/S (+Hep)	0.6
E4-R/S (+Hep)	0.48
Mean	0.4
SEM	0.0845577
EKO (-Hep)	0.39
EKO (-Hep)	0.49
EKO (-Hep)	0.52
Mean	0.466667
SEM	0.0392994
EKO (+Hep)	0.18
EKO (+Hep)	0.28
EKO (+Hep)	0.45
EKO (+Hep)	0.27
Mean	0.295
SEM	0.0563471

## Sheet: Fig. 3c
Neuron Genotype	% 488 of LIVE cells as Fraction of E4
E4 (-Hep)	100		Two-way ANOVA	Ordinary
E4 (-Hep)	100		Alpha	0.05
E4 (-Hep)	100		Source of Variation	% of total variation	P value	P value summary	Significant?
E4 (-Hep)	100		Interaction	5.741	0.0026	**	Yes
E4 (-Hep)	100		Row Factor	47.93	<0.0001	****	Yes
E4 (-Hep)	100		Column Factor	14.4	<0.0001	****	Yes
E4 (-Hep)	100		ANOVA table	SS (Type III)	DF	MS	F (DFn, DFd)	P value
E4 (-Hep)	100		Interaction	2715	4	678.9	F (4, 38) = 4.941	P=0.0026
E4 (-Hep)	100		Row Factor	22670	1	22670	F (1, 38) = 165.0	P<0.0001
E4 (-Hep)	98.38		Column Factor	6813	4	1703	F (4, 38) = 12.40	P<0.0001
E4 (-Hep)	97.38		Residual	5221	38	137.4
E4 (-Hep)	102.5
E4 (-Hep)	101.75		Tukey's multiple comparisons test	Predicted (LS) mean diff.	95.00% CI of diff.	Below threshold?	Summary	Adjusted P Value
			Hep -:E4 vs. Hep -:E3	11.25	-11.25 to 33.75	No	ns	0.8001
Mean	100.001		Hep -:E4 vs. Hep -:E4-S/S	36.75	14.25 to 59.25	Yes	***	0.0001
SEM	0.347161		Hep -:E4 vs. Hep -:E4-R/S	-4.999	-27.50 to 17.50	No	ns	0.9989
			Hep -:E4 vs. Hep -:EKO	36	10.79 to 61.21	Yes	***	0.0009
			Hep -:E4 vs. Hep +:E4	48	25.50 to 70.50	Yes	****	<0.0001
E4 (+Hep)	49		Hep -:E4 vs. Hep +:E3	66.75	44.25 to 89.25	Yes	****	<0.0001
E4 (+Hep)	38		Hep -:E4 vs. Hep +:E4-S/S	81.5	59.00 to 104.0	Yes	****	<0.0001
E4 (+Hep)	47		Hep -:E4 vs. Hep +:E4-R/S	64	41.50 to 86.50	Yes	****	<0.0001
E4 (+Hep)	74		Hep -:E4 vs. Hep +:EKO	52.5	30.00 to 75.00	Yes	****	<0.0001
			Hep -:E3 vs. Hep -:E4-S/S	25.5	-2.330 to 53.33	No	ns	0.0963
Mean	52		Hep -:E3 vs. Hep -:E4-R/S	-16.25	-44.08 to 11.58	No	ns	0.6299
SEM	7.71362		Hep -:E3 vs. Hep -:EKO	24.75	-5.310 to 54.81	No	ns	0.1854
			Hep -:E3 vs. Hep +:E4	36.75	8.920 to 64.58	Yes	**	0.0027
			Hep -:E3 vs. Hep +:E3	55.5	27.67 to 83.33	Yes	****	<0.0001
E3 (-Hep)	97		Hep -:E3 vs. Hep +:E4-S/S	70.25	42.42 to 98.08	Yes	****	<0.0001
E3 (-Hep)	72		Hep -:E3 vs. Hep +:E4-R/S	52.75	24.92 to 80.58	Yes	****	<0.0001
E3 (-Hep)	86		Hep -:E3 vs. Hep +:EKO	41.25	13.42 to 69.08	Yes	***	0.0005
E3 (-Hep)	100		Hep -:E4-S/S vs. Hep -:E4-R/S	-41.75	-69.58 to -13.92	Yes	***	0.0005
			Hep -:E4-S/S vs. Hep -:EKO	-0.75	-30.81 to 29.31	No	ns	>0.9999
Mean	88.75		Hep -:E4-S/S vs. Hep +:E4	11.25	-16.58 to 39.08	No	ns	0.9326
SEM	6.34265		Hep -:E4-S/S vs. Hep +:E3	30	2.170 to 57.83	Yes	*	0.0259
			Hep -:E4-S/S vs. Hep +:E4-S/S	44.75	16.92 to 72.58	Yes	***	0.0001
			Hep -:E4-S/S vs. Hep +:E4-R/S	27.25	-0.5804 to 55.08	No	ns	0.0592
E3 (+Hep)	30		Hep -:E4-S/S vs. Hep +:EKO	15.75	-12.08 to 43.58	No	ns	0.6688
E3 (+Hep)	29		Hep -:E4-R/S vs. Hep -:EKO	41	10.94 to 71.06	Yes	**	0.0018
E3 (+Hep)	44		Hep -:E4-R/S vs. Hep +:E4	53	25.17 to 80.83	Yes	****	<0.0001
E3 (+Hep)	30		Hep -:E4-R/S vs. Hep +:E3	71.75	43.92 to 99.58	Yes	****	<0.0001
			Hep -:E4-R/S vs. Hep +:E4-S/S	86.5	58.67 to 114.3	Yes	****	<0.0001
Mean	33.25		Hep -:E4-R/S vs. Hep +:E4-R/S	69	41.17 to 96.83	Yes	****	<0.0001
SEM	3.59108		Hep -:E4-R/S vs. Hep +:EKO	57.5	29.67 to 85.33	Yes	****	<0.0001
			Hep -:EKO vs. Hep +:E4	12	-18.06 to 42.06	No	ns	0.9373
			Hep -:EKO vs. Hep +:E3	30.75	0.6897 to 60.81	Yes	*	0.0414
E4-S/S (-Hep)	69		Hep -:EKO vs. Hep +:E4-S/S	45.5	15.44 to 75.56	Yes	***	0.0004
E4-S/S (-Hep)	76		Hep -:EKO vs. Hep +:E4-R/S	28	-2.060 to 58.06	No	ns	0.0859
E4-S/S (-Hep)	67		Hep -:EKO vs. Hep +:EKO	16.5	-13.56 to 46.56	No	ns	0.7048
E4-S/S (-Hep)	41		Hep +:E4 vs. Hep +:E3	18.75	-9.080 to 46.58	No	ns	0.4352
			Hep +:E4 vs. Hep +:E4-S/S	33.5	5.670 to 61.33	Yes	**	0.0083
Mean	63.25		Hep +:E4 vs. Hep +:E4-R/S	16	-11.83 to 43.83	No	ns	0.6495
SEM	7.6635		Hep +:E4 vs. Hep +:EKO	4.5	-23.33 to 32.33	No	ns	>0.9999
			Hep +:E3 vs. Hep +:E4-S/S	14.75	-13.08 to 42.58	No	ns	0.7432
			Hep +:E3 vs. Hep +:E4-R/S	-2.75	-30.58 to 25.08	No	ns	>0.9999
E4-S/S (+Hep)	16		Hep +:E3 vs. Hep +:EKO	-14.25	-42.08 to 13.58	No	ns	0.7779
E4-S/S (+Hep)	17		Hep +:E4-S/S vs. Hep +:E4-R/S	-17.5	-45.33 to 10.33	No	ns	0.5312
E4-S/S (+Hep)	22		Hep +:E4-S/S vs. Hep +:EKO	-29	-56.83 to -1.170	Yes	*	0.0353
E4-S/S (+Hep)	19		Hep +:E4-R/S vs. Hep +:EKO	-11.5	-39.33 to 16.33	No	ns	0.9237
Mean	18.5
SEM	1.32288
E4-R/S (-Hep)	82
E4-R/S (-Hep)	81
E4-R/S (-Hep)	136
E4-R/S (-Hep)	121
Mean	105
SEM	13.9104
E4-R/S (+Hep)	34
E4-R/S (+Hep)	27
E4-R/S (+Hep)	47
E4-R/S (+Hep)	36
Mean	36
SEM	4.14327
EKO (-Hep)	63
EKO (-Hep)	68
EKO (-Hep)	61
Mean	64
SEM	2.08167
EKO (+Hep)	36
EKO (+Hep)	50
EKO (+Hep)	66
EKO (+Hep)	38
Mean	47.5
SEM	6.89807

## Sheet: Fig. 3f
Neuron Genotype	PHF1/TUJ1 as Fraction of E4
E4 (-Hep)	0.894554		Two-way ANOVA	Ordinary
E4 (-Hep)	1.01251		Alpha	0.05
E4 (-Hep)	0.828488		Source of Variation	% of total variation	P value	P value summary	Significant?
E4 (-Hep)	0.988138		Row Factor	8.239	<0.0001	****	Yes
E4 (-Hep)	0.766054		Column Factor	32.79	<0.0001	****	Yes
E4 (-Hep)	0.851749		ANOVA table	SS (Type III)	DF	MS	F (DFn, DFd)	P value
E4 (-Hep)	0.806597		Row Factor	1.09	1	1.09	F (1, 154) = 21.47	P<0.0001
E4 (-Hep)	1.56803		Column Factor	4.338	3	1.446	F (3, 154) = 28.48	P<0.0001
E4 (-Hep)	1.05515		Residual	7.82	154	0.05078
E4 (-Hep)	0.755793
E4 (-Hep)	0.937608		Tukey's multiple comparisons test	Predicted (LS) mean diff.	95.00% CI of diff.	Below threshold?	Summary	Adjusted P Value
E4 (-Hep)	0.924209		Hep (-):E4 vs. Hep (-):E3	0.373	0.1985 to 0.5476	Yes	****	<0.0001
E4 (-Hep)	0.831336		Hep (-):E4 vs. Hep (-):E4-S/S	0.4001	0.2502 to 0.5500	Yes	****	<0.0001
E4 (-Hep)	1.41586		Hep (-):E4 vs. Hep (-):E4-R/S	0.1321	-0.04099 to 0.3053	No	ns	0.2762
E4 (-Hep)	0.839052		Hep (-):E4 vs. Hep (+):E4	0.1656	0.05577 to 0.2755	Yes	***	0.0002
E4 (-Hep)	1.5307		Hep (-):E4 vs. Hep (+):E3	0.5387	0.3315 to 0.7458	Yes	****	<0.0001
			Hep (-):E4 vs. Hep (+):E4-S/S	0.5657	0.3798 to 0.7516	Yes	****	<0.0001
Mean	1.00036		Hep (-):E4 vs. Hep (+):E4-R/S	0.2977	0.09272 to 0.5028	Yes	***	0.0004
SEM	0.0664217		Hep (-):E3 vs. Hep (-):E4-S/S	0.02704	-0.1245 to 0.1786	No	ns	0.9994
			Hep (-):E3 vs. Hep (-):E4-R/S	-0.2409	-0.4154 to -0.06639	Yes	***	0.001
			Hep (-):E3 vs. Hep (+):E4	-0.2074	-0.4127 to -0.002169	Yes	*	0.0456
E4 (+Hep)	0.559687		Hep (-):E3 vs. Hep (+):E3	0.1656	0.05577 to 0.2755	Yes	***	0.0002
E4 (+Hep)	0.99056		Hep (-):E3 vs. Hep (+):E4-S/S	0.1927	0.006527 to 0.3788	Yes	*	0.0368
E4 (+Hep)	0.771965		Hep (-):E3 vs. Hep (+):E4-R/S	-0.0753	-0.2806 to 0.1300	No	ns	0.9499
E4 (+Hep)	0.562149		Hep (-):E4-S/S vs. Hep (-):E4-R/S	-0.268	-0.4179 to -0.1180	Yes	****	<0.0001
E4 (+Hep)	0.273161		Hep (-):E4-S/S vs. Hep (+):E4	-0.2345	-0.4203 to -0.04861	Yes	**	0.0038
E4 (+Hep)	0.544699		Hep (-):E4-S/S vs. Hep (+):E3	0.1386	-0.04963 to 0.3268	No	ns	0.3211
E4 (+Hep)	0.404385		Hep (-):E4-S/S vs. Hep (+):E4-S/S	0.1656	0.05577 to 0.2755	Yes	***	0.0002
E4 (+Hep)	0.432145		Hep (-):E4-S/S vs. Hep (+):E4-R/S	-0.1023	-0.2882 to 0.08352	No	ns	0.6924
E4 (+Hep)	0.727315		Hep (-):E4-R/S vs. Hep (+):E4	0.03348	-0.1716 to 0.2385	No	ns	0.9996
E4 (+Hep)	0.807623		Hep (-):E4-R/S vs. Hep (+):E3	0.4065	0.1994 to 0.6137	Yes	****	<0.0001
E4 (+Hep)	1.10899		Hep (-):E4-R/S vs. Hep (+):E4-S/S	0.4336	0.2477 to 0.6194	Yes	****	<0.0001
E4 (+Hep)	0.503009		Hep (-):E4-R/S vs. Hep (+):E4-R/S	0.1656	0.05577 to 0.2755	Yes	***	0.0002
E4 (+Hep)	0.387642		Hep (+):E4 vs. Hep (+):E3	0.373	0.1985 to 0.5476	Yes	****	<0.0001
E4 (+Hep)	1.21484		Hep (+):E4 vs. Hep (+):E4-S/S	0.4001	0.2502 to 0.5500	Yes	****	<0.0001
E4 (+Hep)	0.94434		Hep (+):E4 vs. Hep (+):E4-R/S	0.1321	-0.04099 to 0.3053	No	ns	0.2762
E4 (+Hep)	0.497945		Hep (+):E3 vs. Hep (+):E4-S/S	0.02704	-0.1245 to 0.1786	No	ns	0.9994
			Hep (+):E3 vs. Hep (+):E4-R/S	-0.2409	-0.4154 to -0.06639	Yes	***	0.001
Mean	0.670653		Hep (+):E4-S/S vs. Hep (+):E4-R/S	-0.268	-0.4179 to -0.1180	Yes	****	<0.0001
SEM	0.0695677
E3 (-Hep)	0.654739
E3 (-Hep)	0.666191
E3 (-Hep)	0.909703
E3 (-Hep)	0.716297
E3 (-Hep)	0.814404
E3 (-Hep)	0.640437
E3 (-Hep)	0.97889
E3 (-Hep)	0.60975
E3 (-Hep)	0.183201
E3 (-Hep)	0.250756
E3 (-Hep)	0.419421
E3 (-Hep)	0.425146
E3 (-Hep)	0.0871708
E3 (-Hep)	0.161301
E3 (-Hep)	0.126449
E3 (-Hep)	0.130709
Mean	0.48591
SEM	0.0752391
E3 (+Hep)	0.166145
E3 (+Hep)	0.692422
E3 (+Hep)	0.556915
E3 (+Hep)	0.882843
E3 (+Hep)	0.843585
E3 (+Hep)	0.826128
E3 (+Hep)	0.880032
E3 (+Hep)	0.588497
E3 (+Hep)	0.169709
E3 (+Hep)	0.267017
E3 (+Hep)	0.0915545
E3 (+Hep)	0.185863
E3 (+Hep)	0.0444244
E3 (+Hep)	0.239235
E3 (+Hep)	0.210119
Mean	0.442966
SEM	0.0820751
E4-S/S (-Hep)	0.566957
E4-S/S (-Hep)	0.405277
E4-S/S (-Hep)	0.579838
E4-S/S (-Hep)	0.491107
E4-S/S (-Hep)	0.0969857
E4-S/S (-Hep)	0.620936
E4-S/S (-Hep)	0.731037
E4-S/S (-Hep)	0.320851
E4-S/S (-Hep)	0.433941
E4-S/S (-Hep)	0.417784
E4-S/S (-Hep)	0.446084
E4-S/S (-Hep)	0.594168
E4-S/S (-Hep)	0.431643
E4-S/S (-Hep)	0.520192
E4-S/S (-Hep)	0.31088
E4-S/S (-Hep)	0.164258
E4-S/S (-Hep)	0.789107
E4-S/S (-Hep)	0.683072
E4-S/S (-Hep)	0.328192
E4-S/S (-Hep)	0.446657
E4-S/S (-Hep)	0.315111
E4-S/S (-Hep)	0.256918
E4-S/S (-Hep)	0.368475
E4-S/S (-Hep)	0.194988
E4-S/S (-Hep)	0.631662
E4-S/S (-Hep)	0.791935
E4-S/S (-Hep)	0.784738
E4-S/S (-Hep)	0.539742
E4-S/S (-Hep)	0.63555
E4-S/S (-Hep)	0.742306
E4-S/S (-Hep)	0.572163
E4-S/S (-Hep)	0.556219
Mean	0.492774
SEM	0.0330103
E4-S/S (+Hep)	0.17221
E4-S/S (+Hep)	0.731536
E4-S/S (+Hep)	0.42175
E4-S/S (+Hep)	0.443049
E4-S/S (+Hep)	0.357547
E4-S/S (+Hep)	0.519291
E4-S/S (+Hep)	0.644614
E4-S/S (+Hep)	0.398815
E4-S/S (+Hep)	0.244705
E4-S/S (+Hep)	0.270649
E4-S/S (+Hep)	0.162535
E4-S/S (+Hep)	0.297276
E4-S/S (+Hep)	0.0970422
E4-S/S (+Hep)	0.400128
E4-S/S (+Hep)	0.235791
E4-S/S (+Hep)	0.162719
E4-S/S (+Hep)	0.635906
E4-S/S (+Hep)	0.311583
E4-S/S (+Hep)	0.518846
E4-S/S (+Hep)	0.225828
E4-S/S (+Hep)	0.602196
E4-S/S (+Hep)	0.226613
E4-S/S (+Hep)	0.332001
E4-S/S (+Hep)	0.273635
E4-S/S (+Hep)	0.537527
E4-S/S (+Hep)	0.429814
E4-S/S (+Hep)	0.527393
E4-S/S (+Hep)	0.448931
E4-S/S (+Hep)	0.511326
E4-S/S (+Hep)	0.28802
E4-S/S (+Hep)	0.417671
E4-S/S (+Hep)	0.251172
Mean	0.378066
SEM	0.0282689
E4-R/S (-Hep)	0.886493
E4-R/S (-Hep)	0.761183
E4-R/S (-Hep)	0.97379
E4-R/S (-Hep)	0.7449
E4-R/S (-Hep)	0.966128
E4-R/S (-Hep)	0.75596
E4-R/S (-Hep)	0.900012
E4-R/S (-Hep)	0.66637
E4-R/S (-Hep)	0.824975
E4-R/S (-Hep)	0.707497
E4-R/S (-Hep)	0.866803
E4-R/S (-Hep)	0.768082
E4-R/S (-Hep)	0.497723
E4-R/S (-Hep)	0.968176
E4-R/S (-Hep)	0.77652
E4-R/S (-Hep)	0.965621
Mean	0.814389
SEM	0.0328259
E4-R/S (+Hep)	0.410709
E4-R/S (+Hep)	0.468731
E4-R/S (+Hep)	0.684635
E4-R/S (+Hep)	0.679241
E4-R/S (+Hep)	0.5306
E4-R/S (+Hep)	0.871959
E4-R/S (+Hep)	0.691011
E4-R/S (+Hep)	0.687375
E4-R/S (+Hep)	0.456973
E4-R/S (+Hep)	0.509861
E4-R/S (+Hep)	0.610935
E4-R/S (+Hep)	0.642962
E4-R/S (+Hep)	0.806485
E4-R/S (+Hep)	0.387942
E4-R/S (+Hep)	0.476091
E4-R/S (+Hep)	0.562194
Mean	0.592356
SEM	0.0350713

## Sheet: Fig. 3i
Neuron Genotype	PHF1/TUJ1 as Fraction of E4
E4	0.90911		ANOVA summary
E4	0.959222		F	0.766
E4	1.09483		P value	0.5243
E4	1.0586		P value summary	ns
E4	0.978242		Significant diff. among means (P < 0.05)?	No
			R squared	0.08738
Mean	1
SEM	0.0337812		Tukey's multiple comparisons test	Mean Diff.	95.00% CI of diff.	Below threshold?	Summary	Adjusted P Value
			E4 vs. E3	0.02014	-0.3244 to 0.3647	No	ns	0.9985
			E4 vs. E4-S/S	0.1432	-0.1552 to 0.4416	No	ns	0.5573
E3	1.03016		E4 vs. E4-R/S	0.07672	-0.2339 to 0.3873	No	ns	0.9032
E3	1.14206		E3 vs. E4-S/S	0.1231	-0.1754 to 0.4215	No	ns	0.6705
E3	0.915041		E3 vs. E4-R/S	0.05657	-0.2540 to 0.3672	No	ns	0.9577
E3	0.975118		E4-S/S vs. E4-R/S	-0.06649	-0.3249 to 0.1919	No	ns	0.8922
E3	0.836896
Mean	0.979855
SEM	0.051721
E4-S/S	0.414615
E4-S/S	0.556175
E4-S/S	1.02087
E4-S/S	1.11181
E4-S/S	0.994007
E4-S/S	0.655684
E4-S/S	0.75362
E4-S/S	0.969049
E4-S/S	1.03829
E4-S/S	1.0538
Mean	0.856791
SEM	0.0768921
E4-R/S	0.531851
E4-R/S	0.951658
E4-R/S	0.939716
E4-R/S	1.01181
E4-R/S	0.991874
E4-R/S	1.26037
E4-R/S	0.984398
E4-R/S	0.714594
Mean	0.923284
SEM	0.0765029
