# Supplementary material for: The APOE-R136S mutation protects against APOE4-driven Tau pathology, neurodegeneration and neuroinflammation
Source: Nat Neurosci. 2023 Nov 13;26(12):2104–21. doi: 10.1038/s41593-023-01480-8 (PMC10689245; doi:10.1038/s41593-023-01480-8)
Supplement: Supplementary file 16 — Statistical source data for Fig. 4,b–i,k [file 41593_2023_1480_MOESM16_ESM.xlsx]

## Sheet: Fig. 4b
Mouse Genotype	Hippocampal Volume (mm3)
WT	11.0187		ANOVA summary
WT	10.3962		F	14.34
WT	7.8474		P value	<0.0001
WT	9.7092		P value summary	****
WT	9.1647		Significant diff. among means (P < 0.05)?	Yes
WT	8.8221		R squared	0.3577
WT	10.3122
WT	7.851		Tukey's multiple comparisons test	Mean Diff.	95.00% CI of diff.	Below threshold?	Summary	Adjusted P Value
WT	9.4497		WT vs. PS19-E4	3.537	1.794 to 5.279	Yes	****	<0.0001
WT	9.342		WT vs. PS19-E3	0.602	-1.218 to 2.422	No	ns	0.8893
WT	9.7389		WT vs. PS19-E4 S/S	0.857	-1.007 to 2.721	No	ns	0.7061
			WT vs. PS19-E4 R/S	2.195	0.3749 to 4.016	Yes	**	0.0098
Mean	9.42292		PS19-E4 vs. PS19-E3	-2.935	-4.301 to -1.568	Yes	****	<0.0001
SEM	0.29931		PS19-E4 vs. PS19-E4 S/S	-2.68	-4.104 to -1.255	Yes	****	<0.0001
			PS19-E4 vs. PS19-E4 R/S	-1.341	-2.708 to 0.02524	No	ns	0.057
			PS19-E3 vs. PS19-E4 S/S	0.255	-1.263 to 1.773	No	ns	0.9902
PS19-E4	4.461		PS19-E3 vs. PS19-E4 R/S	1.593	0.1290 to 3.058	Yes	*	0.0258
PS19-E4	6.9081		PS19-E4 S/S vs. PS19-E4 R/S	1.338	-0.1799 to 2.856	No	ns	0.1111
PS19-E4	6.0993
PS19-E4	3.4818
PS19-E4	4.068
PS19-E4	6.7641
PS19-E4	8.6226
PS19-E4	7.6746
PS19-E4	6.5964
PS19-E4	7.4226
PS19-E4	8.9211
PS19-E4	7.0686
PS19-E4	5.8827
PS19-E4	2.2554
PS19-E4	2.4945
PS19-E4	4.6266
PS19-E4	7.2966
PS19-E4	5.298
PS19-E4	4.7433
PS19-E4	5.3427
PS19-E4	3.6639
PS19-E4	8.9682
PS19-E4	8.82
PS19-E4	6.95295
PS19-E4	6.9279
PS19-E4	3.0363
PS19-E4	6.2781
PS19-E4	4.7187
PS19-E4	7.17015
PS19-E4	5.709
PS19-E4	4.2027
Mean	5.88632
SEM	0.338829
PS19-E3	9.2799
PS19-E3	5.7063
PS19-E3	6.9738
PS19-E3	7.731
PS19-E3	12.3165
PS19-E3	7.8816
PS19-E3	11.3891
PS19-E3	6.8178
PS19-E3	10.5384
PS19-E3	9.5268
PS19-E3	7.9062
PS19-E3	8.43735
PS19-E3	9.8478
PS19-E3	8.1111
PS19-E3	9.0099
PS19-E3	8.5956
PS19-E3	8.6748
PS19-E3	7.7187
PS19-E3	8.7414
PS19-E3	10.0467
PS19-E3	7.5876
PS19-E3	11.1711
PS19-E3	8.8713
Mean	8.8209
SEM	0.326949
PS19-E4-S/S	9.4995
PS19-E4-S/S	9.6072
PS19-E4-S/S	4.9065
PS19-E4-S/S	12.0438
PS19-E4-S/S	9.5892
PS19-E4-S/S	9.3198
PS19-E4-S/S	10.0767
PS19-E4-S/S	10.7316
PS19-E4-S/S	9.9882
PS19-E4-S/S	9.8619
PS19-E4-S/S	7.7835
PS19-E4-S/S	6.5784
PS19-E4-S/S	8.1594
PS19-E4-S/S	9.714
PS19-E4-S/S	7.1721
PS19-E4-S/S	7.4925
PS19-E4-S/S	7.2816
PS19-E4-S/S	6.3339
PS19-E4-S/S	8.5605
PS19-E4-S/S	6.6156
Mean	8.56579
SEM	0.395066
PS19-E4-R/S	8.2716
PS19-E4-R/S	7.4649
PS19-E4-R/S	9.4503
PS19-E4-R/S	5.8494
PS19-E4-R/S	6.5337
PS19-E4-R/S	9.9903
PS19-E4-R/S	8.4105
PS19-E4-R/S	9.9291
PS19-E4-R/S	4.7985
PS19-E4-R/S	11.181
PS19-E4-R/S	6.3228
PS19-E4-R/S	10.5483
PS19-E4-R/S	5.3406
PS19-E4-R/S	6.552
PS19-E4-R/S	9.1353
PS19-E4-R/S	8.6841
PS19-E4-R/S	5.4012
PS19-E4-R/S	4.6215
PS19-E4-R/S	5.556
PS19-E4-R/S	4.5894
PS19-E4-R/S	3.8733
PS19-E4-R/S	7.0077
PS19-E4-R/S	6.7245
Mean	7.22765
SEM	0.443186

## Sheet: Fig. 4c
Mouse Genotype	Posterior LV Volume (mm3)
PS19-E4	0.7614		Brown-Forsythe ANOVA test
PS19-E4	1.2066		F* (DFn, DFd)	12.54 (3.000, 71.70)
PS19-E4	0.6702		P value	<0.0001
PS19-E4	2.4852		P value summary	****
PS19-E4	1.4163		Significant diff. among means (P < 0.05)?	Yes
PS19-E4	1.4979		Welch's ANOVA test
PS19-E4	3.02691		W (DFn, DFd)	9.971 (3.000, 49.62)
PS19-E4	1.82204		P value	<0.0001
PS19-E4	0.782592		P value summary	****
PS19-E4	0.41062		Significant diff. among means (P < 0.05)?	Yes
PS19-E4	0.294429
PS19-E4	1.17		Dunnett's T3 multiple comparisons test	Mean Diff.	95.00% CI of diff.	Below threshold?	Summary	Adjusted P Value
PS19-E4	0.9495		PS19-E4 vs. PS19-E3	0.9203	0.3904 to 1.450	Yes	***	0.0001
PS19-E4	2.7774		PS19-E4 vs. PS19-E4 S/S	1.026	0.4814 to 1.571	Yes	****	<0.0001
PS19-E4	2.2497		PS19-E4 vs. PS19-E4 R/S	0.5794	-0.07196 to 1.231	No	ns	0.1049
PS19-E4	2.1753		PS19-E3 vs. PS19-E4 S/S	0.1059	-0.2295 to 0.4413	No	ns	0.9415
PS19-E4	0.9975		PS19-E3 vs. PS19-E4 R/S	-0.3409	-0.8442 to 0.1624	No	ns	0.3294
PS19-E4	1.5708		PS19-E4 S/S vs. PS19-E4 R/S	-0.4468	-0.9655 to 0.07193	No	ns	0.1218
PS19-E4	1.6293
PS19-E4	3.0525
PS19-E4	1.7217
PS19-E4	0.139696
PS19-E4	0.35397
PS19-E4	0.9684
PS19-E4	3.5577
PS19-E4	0.10761
PS19-E4	2.2833
PS19-E4	1.6557
PS19-E4	0.5094
PS19-E4	2.8155
Mean	1.50197
SEM	0.175027
PS19-E3	0.20505
PS19-E3	0.6009
PS19-E3	0.2436
PS19-E3	0.2316
PS19-E3	0.190905
PS19-E3	0.4017
PS19-E3	0.114346
PS19-E3	0.3312
PS19-E3	0.260576
PS19-E3	0.5808
PS19-E3	0.9135
PS19-E3	1.1169
PS19-E3	1.1498
PS19-E3	1.0734
PS19-E3	0.962352
PS19-E3	1.0344
PS19-E3	1.0797
PS19-E3	0.606
PS19-E3	0.5019
PS19-E3	0.5418
PS19-E3	1.01838
PS19-E3	0.0849337
PS19-E3	0.135134
Mean	0.581691
SEM	0.0789362
PS19-E4-S/S	0.0306
PS19-E4-S/S	0.821219
PS19-E4-S/S	0.145114
PS19-E4-S/S	0.595681
PS19-E4-S/S	0.529102
PS19-E4-S/S	0.0848432
PS19-E4-S/S	0.746308
PS19-E4-S/S	0.0283155
PS19-E4-S/S	0.45918
PS19-E4-S/S	0.566316
PS19-E4-S/S	0.409491
PS19-E4-S/S	1.36275
PS19-E4-S/S	1.53744
PS19-E4-S/S	0.4086
PS19-E4-S/S	0.2241
PS19-E4-S/S	0.00552534
PS19-E4-S/S	0.25365
PS19-E4-S/S	0.325972
PS19-E4-S/S	0.6831
PS19-E4-S/S	0.3003
Mean	0.47588
SEM	0.0922179
PS19-E4-R/S	0.2358
PS19-E4-R/S	0.6711
PS19-E4-R/S	0.0675
PS19-E4-R/S	1.6278
PS19-E4-R/S	0.1911
PS19-E4-R/S	0.419575
PS19-E4-R/S	0.466711
PS19-E4-R/S	0.261075
PS19-E4-R/S	2.259
PS19-E4-R/S	0.0333
PS19-E4-R/S	0.821555
PS19-E4-R/S	0.0783
PS19-E4-R/S	1.7697
PS19-E4-R/S	2.16957
PS19-E4-R/S	0.7395
PS19-E4-R/S	0.036
PS19-E4-R/S	1.6785
PS19-E4-R/S	1.4616
PS19-E4-R/S	1.6398
PS19-E4-R/S	0.6621
PS19-E4-R/S	2.2533
PS19-E4-R/S	0.3627
PS19-E4-R/S	1.31231
Mean	0.922518
SEM	0.161938

## Sheet: Fig. 4d
Mouse Genotype	Copies of R136S	Hippocampal Volume (mm3)
PS19-E4	0	4.461		Best-fit values
PS19-E4	0	6.9081		Slope	1.34
PS19-E4	0	6.0993		Y-intercept	5.887
PS19-E4	0	3.4818		X-intercept	-4.394
PS19-E4	0	4.068		1/slope	0.7464
PS19-E4	0	6.7641
PS19-E4	0	8.6226		Std. Error
PS19-E4	0	7.6746		Slope	0.0008817
PS19-E4	0	6.5964		Y-intercept	0.001138
PS19-E4	0	7.4226
PS19-E4	0	8.9211		95% Confidence Intervals
PS19-E4	0	7.0686		Slope	1.329 to 1.351
PS19-E4	0	5.8827		Y-intercept	5.872 to 5.901
PS19-E4	0	2.2554		X-intercept	-4.440 to -4.349
PS19-E4	0	2.4945
PS19-E4	0	4.6266		Goodness of Fit
PS19-E4	0	7.2966		R squared	1
PS19-E4	0	5.298		Sy.x	0.001247
PS19-E4	0	4.7433
PS19-E4	0	5.3427		Is slope significantly non-zero?
PS19-E4	0	3.6639		F	2309150
PS19-E4	0	8.9682		DFn, DFd	1, 1
PS19-E4	0	8.82		P value	0.0004
PS19-E4	0	6.95295		Deviation from zero?	Significant
PS19-E4	0	6.9279
PS19-E4	0	3.0363		Equation	Y = 1.340*X + 5.887
PS19-E4	0	6.2781
PS19-E4	0	4.7187
PS19-E4	0	7.17015
PS19-E4	0	5.709
PS19-E4	0	4.2027
PS19-E4-R/S	1	8.2716
PS19-E4-R/S	1	7.4649
PS19-E4-R/S	1	9.4503
PS19-E4-R/S	1	5.8494
PS19-E4-R/S	1	6.5337
PS19-E4-R/S	1	9.9903
PS19-E4-R/S	1	8.4105
PS19-E4-R/S	1	9.9291
PS19-E4-R/S	1	4.7985
PS19-E4-R/S	1	11.181
PS19-E4-R/S	1	6.3228
PS19-E4-R/S	1	10.5483
PS19-E4-R/S	1	5.3406
PS19-E4-R/S	1	6.552
PS19-E4-R/S	1	9.1353
PS19-E4-R/S	1	8.6841
PS19-E4-R/S	1	5.4012
PS19-E4-R/S	1	4.6215
PS19-E4-R/S	1	5.556
PS19-E4-R/S	1	4.5894
PS19-E4-R/S	1	3.8733
PS19-E4-R/S	1	7.0077
PS19-E4-R/S	1	6.7245
PS19-E4-S/S	2	9.4995
PS19-E4-S/S	2	9.6072
PS19-E4-S/S	2	4.9065
PS19-E4-S/S	2	12.0438
PS19-E4-S/S	2	9.5892
PS19-E4-S/S	2	9.3198
PS19-E4-S/S	2	10.0767
PS19-E4-S/S	2	10.7316
PS19-E4-S/S	2	9.9882
PS19-E4-S/S	2	9.8619
PS19-E4-S/S	2	7.7835
PS19-E4-S/S	2	6.5784
PS19-E4-S/S	2	8.1594
PS19-E4-S/S	2	9.714
PS19-E4-S/S	2	7.1721
PS19-E4-S/S	2	7.4925
PS19-E4-S/S	2	7.2816
PS19-E4-S/S	2	6.3339
PS19-E4-S/S	2	8.5605
PS19-E4-S/S	2	6.6156

## Sheet: Fig. 4e
Mouse Genotype	Copies of R136S	Posterior LV Volume (mm3)
PS19-E4	0	0.7614		Best-fit values
PS19-E4	0	1.2066		Slope	-0.5131
PS19-E4	0	0.6702		Y-intercept	1.48
PS19-E4	0	2.4852		X-intercept	2.884
PS19-E4	0	1.4163		1/slope	-1.949
PS19-E4	0	1.4979
PS19-E4	0	3.02691		Std. Error
PS19-E4	0	1.82204		Slope	0.03827
PS19-E4	0	0.782592		Y-intercept	0.04941
PS19-E4	0	0.41062
PS19-E4	0	0.294429		95% Confidence Intervals
PS19-E4	0	1.17		Slope	-0.9994 to -0.02680
PS19-E4	0	0.9495		Y-intercept	0.8521 to 2.108
PS19-E4	0	2.7774		X-intercept	1.801 to 37.25
PS19-E4	0	2.2497
PS19-E4	0	2.1753		Goodness of Fit
PS19-E4	0	0.9975		R squared	0.9945
PS19-E4	0	1.5708		Sy.x	0.05413
PS19-E4	0	1.6293
PS19-E4	0	3.0525		Is slope significantly non-zero?
PS19-E4	0	1.7217		F	179.7
PS19-E4	0	0.139696		DFn, DFd	1, 1
PS19-E4	0	0.35397		P value	0.0474
PS19-E4	0	0.9684		Deviation from zero?	Significant
PS19-E4	0	3.5577
PS19-E4	0	0.10761		Equation	Y = -0.5131*X + 1.480
PS19-E4	0	2.2833
PS19-E4	0	1.6557
PS19-E4	0	0.5094
PS19-E4	0	2.8155
PS19-E4-R/S	1	0.2358
PS19-E4-R/S	1	0.6711
PS19-E4-R/S	1	0.0675
PS19-E4-R/S	1	1.6278
PS19-E4-R/S	1	0.1911
PS19-E4-R/S	1	0.419575
PS19-E4-R/S	1	0.466711
PS19-E4-R/S	1	0.261075
PS19-E4-R/S	1	2.259
PS19-E4-R/S	1	0.0333
PS19-E4-R/S	1	0.821555
PS19-E4-R/S	1	0.0783
PS19-E4-R/S	1	1.7697
PS19-E4-R/S	1	2.16957
PS19-E4-R/S	1	0.7395
PS19-E4-R/S	1	0.036
PS19-E4-R/S	1	1.6785
PS19-E4-R/S	1	1.4616
PS19-E4-R/S	1	1.6398
PS19-E4-R/S	1	0.6621
PS19-E4-R/S	1	2.2533
PS19-E4-R/S	1	0.3627
PS19-E4-R/S	1	1.31231
PS19-E4-S/S	2	0.0306
PS19-E4-S/S	2	0.821219
PS19-E4-S/S	2	0.145114
PS19-E4-S/S	2	0.595681
PS19-E4-S/S	2	0.529102
PS19-E4-S/S	2	0.0848432
PS19-E4-S/S	2	0.746308
PS19-E4-S/S	2	0.0283155
PS19-E4-S/S	2	0.45918
PS19-E4-S/S	2	0.566316
PS19-E4-S/S	2	0.409491
PS19-E4-S/S	2	1.36275
PS19-E4-S/S	2	1.53744
PS19-E4-S/S	2	0.4086
PS19-E4-S/S	2	0.2241
PS19-E4-S/S	2	0.00552534
PS19-E4-S/S	2	0.25365
PS19-E4-S/S	2	0.325972
PS19-E4-S/S	2	0.6831
PS19-E4-S/S	2	0.3003

## Sheet: Fig. 4f
Mouse Genotype	% AT8 Coverage Area	Hippocampal Volume (mm3)
PS19-E4	68.252	4.461		Best-fit values
PS19-E4	59.0455	6.9081		Slope	-0.039
PS19-E4	70.939	6.0993		Y-intercept	7.927
PS19-E4	60.649	3.4818		X-intercept	203.3
PS19-E4	63.3865	4.068		1/slope	-25.64
PS19-E4	49.885	6.7641
PS19-E4	52.979	8.6226		Std. Error
PS19-E4	48.8905	7.6746		Slope	0.01716
PS19-E4	42.971	6.5964		Y-intercept	0.9315
PS19-E4	36.723	7.4226
PS19-E4	29.8835	8.9211		95% Confidence Intervals
PS19-E4	77.3795	7.0686		Slope	-0.07420 to -0.003799
PS19-E4	34.1145	5.8827		Y-intercept	6.016 to 9.839
PS19-E4	77.54	2.2554		X-intercept	130.0 to 1616
PS19-E4	56.204	2.4945
PS19-E4	43.8745	4.6266		Goodness of Fit
PS19-E4	15.442	7.2966		R squared	0.1607
PS19-E4	64.0575	5.298		Sy.x	1.736
PS19-E4	50.318	4.7433
PS19-E4	54.447	5.3427		Is slope significantly non-zero?
PS19-E4	83.8685	3.6639		F	5.168
PS19-E4	56.663	8.9682		DFn, DFd	1, 27
PS19-E4	45.3095	8.82		P value	0.0312
PS19-E4	44.186	6.95295		Deviation from zero?	Significant
PS19-E4	19.2755	6.9279
PS19-E4	45.5985	6.2781		Equation	Y = -0.03900*X + 7.927
PS19-E4	81.9575	4.7187
PS19-E4	7.6395	5.709
PS19-E4	35.844	4.2027

## Sheet: Fig. 4g
Mouse Genotype	% AT8 Coverage Area	Hippocampal Volume (mm3)
PS19-E3	20.0895	9.2799		Best-fit values
PS19-E3	0.098	5.7063		Slope	-0.01118
PS19-E3	56.5865	6.9738		Y-intercept	9.009
PS19-E3	39.175	7.8816		X-intercept	806
PS19-E3	1.821	11.3891		1/slope	-89.47
PS19-E3	19.592	6.8178
PS19-E3	10.831	10.5384		Std. Error
PS19-E3	41.822	9.5268		Slope	0.01517
PS19-E3	18.9215	7.9062		Y-intercept	0.5164
PS19-E3	58.185	8.43735
PS19-E3	20.2525	9.8478		95% Confidence Intervals
PS19-E3	49.471	8.1111		Slope	-0.04293 to 0.02058
PS19-E3	68.258	9.0099		Y-intercept	7.928 to 10.09
PS19-E3	27.5125	8.5956		X-intercept	229.1 to +infinity
PS19-E3	35.4925	8.6748
PS19-E3	51.289	7.7187		Goodness of Fit
PS19-E3	2.822	8.7414		R squared	0.02777
PS19-E3	3.62	10.0467		Sy.x	1.438
PS19-E3	10.167	7.5876
PS19-E3	30.028	11.1711		Is slope significantly non-zero?
PS19-E3	1.666	8.8713		F	0.5428
				DFn, DFd	1, 19
				P value	0.4703
				Deviation from zero?	Not Significant
				Equation	Y = -0.01118*X + 9.009

## Sheet: Fig. 4h
Mouse Genotype	% AT8 Coverage Area	Hippocampal Volume (mm3)
PS19-E4-S/S	37.6	9.4995		Best-fit values
PS19-E4-S/S	55.666	9.6072		Slope	-0.009768
PS19-E4-S/S	41.0945	4.9065		Y-intercept	8.799
PS19-E4-S/S	25.6745	12.0438		X-intercept	900.8
PS19-E4-S/S	31.806	9.5892		1/slope	-102.4
PS19-E4-S/S	60.642	9.3198
PS19-E4-S/S	22.297	10.7316		Std. Error
PS19-E4-S/S	14.575	9.9882		Slope	0.02422
PS19-E4-S/S	19.111	9.8619		Y-intercept	0.8804
PS19-E4-S/S	10.387	7.7835
PS19-E4-S/S	53.302	6.5784		95% Confidence Intervals
PS19-E4-S/S	57.507	8.1594		Slope	-0.06087 to 0.04133
PS19-E4-S/S	39.4445	9.714		Y-intercept	6.941 to 10.66
PS19-E4-S/S	45.712	7.1721		X-intercept	170.5 to +infinity
PS19-E4-S/S	8.3505	7.4925
PS19-E4-S/S	37.306	7.2816		Goodness of Fit
PS19-E4-S/S	17.8475	6.3339		R squared	0.009476
PS19-E4-S/S	1.4055	8.5605		Sy.x	1.821
PS19-E4-S/S	28.202	6.6156
				Is slope significantly non-zero?
				F	0.1626
				DFn, DFd	1, 17
				P value	0.6918
				Deviation from zero?	Not Significant
				Equation	Y = -0.009768*X + 8.799

## Sheet: Fig. 4i
Mouse Genotype	% AT8 Coverage Area	Hippocampal Volume (mm3)
PS19-E4-R/S	41.179	8.2716		Best-fit values
PS19-E4-R/S	33.7445	7.4649		Slope	-0.05349
PS19-E4-R/S	38.783	9.4503		Y-intercept	10.04
PS19-E4-R/S	79.625	5.8494		X-intercept	187.7
PS19-E4-R/S	30.483	6.5337		1/slope	-18.7
PS19-E4-R/S	22.3065	9.9903
PS19-E4-R/S	14.52	8.4105		Std. Error
PS19-E4-R/S	66.463	9.9291		Slope	0.02116
PS19-E4-R/S	58.076	4.7985		Y-intercept	1.154
PS19-E4-R/S	48.234	11.181
PS19-E4-R/S	52.715	6.3228		95% Confidence Intervals
PS19-E4-R/S	48.533	10.5483		Slope	-0.09763 to -0.009338
PS19-E4-R/S	76.8395	5.3406		Y-intercept	7.633 to 12.45
PS19-E4-R/S	24.5405	6.552		X-intercept	124.8 to 835.0
PS19-E4-R/S	53.729	9.1353
PS19-E4-R/S	47.783	8.6841		Goodness of Fit
PS19-E4-R/S	81.911	4.6215		R squared	0.242
PS19-E4-R/S	77.884	5.556		Sy.x	1.906
PS19-E4-R/S	55.295	4.5894
PS19-E4-R/S	76.751	3.8733		Is slope significantly non-zero?
PS19-E4-R/S	53.4095	7.0077		F	6.387
PS19-E4-R/S	40.114	6.7245		DFn, DFd	1, 20
				P value	0.02
				Deviation from zero?	Significant
				Equation	Y = -0.05349*X + 10.04

## Sheet: Fig. 4k
Mouse Genotype	DG Layer Thickness (µm)
PS19-E4	53.4221		ANOVA summary
PS19-E4	85.6962		F	4.918
PS19-E4	51.8223		P value	0.0032
PS19-E4	65.6187		P value summary	**
PS19-E4	38.5042		Significant diff. among means (P < 0.05)?	Yes
PS19-E4	42.4543		R squared	0.1357
PS19-E4	73.6854
PS19-E4	40.1731		Tukey's multiple comparisons test	Mean Diff.	95.00% CI of diff.	Below threshold?	Summary	Adjusted P Value
PS19-E4	81.4408		PS19-E4 vs. PS19-E3	-15.1	-25.98 to -4.228	Yes	**	0.0025
PS19-E4	82.902		PS19-E4 vs. PS19-E4 S/S	-11.57	-23.04 to -0.1012	Yes	*	0.0472
PS19-E4	58.8743		PS19-E4 vs. PS19-E4 R/S	-7.743	-18.75 to 3.265	No	ns	0.2614
PS19-E4	55.2935		PS19-E3 vs. PS19-E4 S/S	3.531	-8.579 to 15.64	No	ns	0.871
PS19-E4	69.6194		PS19-E3 vs. PS19-E4 R/S	7.36	-4.311 to 19.03	No	ns	0.3563
PS19-E4	61.1103		PS19-E4 S/S vs. PS19-E4 R/S	3.83	-8.399 to 16.06	No	ns	0.8453
PS19-E4	42.5875
PS19-E4	49.2727
PS19-E4	84.5745
PS19-E4	82.1211
PS19-E4	48.6041
PS19-E4	68.3212
PS19-E4	36.0365
PS19-E4	57.5603
PS19-E4	69.5948
PS19-E4	53.2145
PS19-E4	55.8227
PS19-E4	54.8866
PS19-E4	55.8585
PS19-E4	72.8478
PS19-E4	103.871
PS19-E4	70.657
PS19-E4	53.3674
Mean	61.9295
SEM	2.90999
PS19-E3	86.1597
PS19-E3	78.3107
PS19-E3	85.1559
PS19-E3	72.6413
PS19-E3	69.1488
PS19-E3	65.9545
PS19-E3	75.8539
PS19-E3	82.409
PS19-E3	96.4152
PS19-E3	78.0503
PS19-E3	73.067
PS19-E3	86.5608
PS19-E3	29.2347
PS19-E3	92.7683
PS19-E3	71.9928
PS19-E3	86.5545
PS19-E3	68.7427
PS19-E3	89.2073
PS19-E3	63.3231
PS19-E3	82.4248
PS19-E3	74.4073
PS19-E3	67.4335
PS19-E3	97.5697
PS19-E3	75.4016
Mean	77.0328
SEM	2.84706
PS19-E4-S/S	72.7522
PS19-E4-S/S	77.9617
PS19-E4-S/S	47.8974
PS19-E4-S/S	66.3917
PS19-E4-S/S	88.9481
PS19-E4-S/S	too late
PS19-E4-S/S	62.365
PS19-E4-S/S	65.6228
PS19-E4-S/S	67.353
PS19-E4-S/S	83.3452
PS19-E4-S/S	79.1268
PS19-E4-S/S	52.01
PS19-E4-S/S	76.8023
PS19-E4-S/S	91.0292
PS19-E4-S/S	58.449
PS19-E4-S/S	82.311
PS19-E4-S/S	88.1862
PS19-E4-S/S	76.3348
PS19-E4-S/S	70.6118
PS19-E4-S/S	85.1923
PS19-E4-S/S	77.3568
Mean	73.5024
SEM	2.70737
PS19-E4-R/S	60.1232
PS19-E4-R/S	69.3372
PS19-E4-R/S	81.3926
PS19-E4-R/S	96.5845
PS19-E4-R/S	106.245
PS19-E4-R/S	79.3146
PS19-E4-R/S	55.3967
PS19-E4-R/S	79.2747
PS19-E4-R/S	53.1018
PS19-E4-R/S	65.0322
PS19-E4-R/S	32.3223
PS19-E4-R/S	82.2689
PS19-E4-R/S	74.7999
PS19-E4-R/S	77.6336
PS19-E4-R/S	64.6105
PS19-E4-R/S	60.2068
PS19-E4-R/S	62.0075
PS19-E4-R/S	74.1799
PS19-E4-R/S	33.4098
PS19-E4-R/S	86.3073
PS19-E4-R/S	81.9642
PS19-E4-R/S	73.8178
PS19-E4-R/S	53.1339
Mean	69.6724
SEM	3.67846
