# Supplementary material for: The APOE-R136S mutation protects against APOE4-driven Tau pathology, neurodegeneration and neuroinflammation
Source: Nat Neurosci. 2023 Nov 13;26(12):2104–21. doi: 10.1038/s41593-023-01480-8 (PMC10689245; doi:10.1038/s41593-023-01480-8)
Supplement: Supplementary file 17 — Statistical source data for Fig. 5b,d–l,n,p–x [file 41593_2023_1480_MOESM17_ESM.xlsx]

## Sheet: Fig. 5b
Mouse Genotype	#GFAP+ cells/mm2
WT	58.922		Brown-Forsythe ANOVA test
WT	110.565		F* (DFn, DFd)	32.22 (4.000, 88.12)
WT	120.036		P value	<0.0001
WT	80.2702		P value summary	****
WT	142.339		Significant diff. among means (P < 0.05)?	Yes
WT	95.7446		Welch's ANOVA test
WT	116.044		W (DFn, DFd)	42.79 (4.000, 50.72)
WT	146.166		P value	<0.0001
WT	100.918		P value summary	****
WT	238.301		Significant diff. among means (P < 0.05)?	Yes
WT	126.768
			Dunnett's T3 multiple comparisons test	Mean Diff.	95.00% CI of diff.	Below threshold?	Summary	Adjusted P Value
Mean	121.461		WT vs. PS19 E4	-732.6	-932.1 to -533.1	Yes	****	<0.0001
SEM	14.0024		WT vs. PS19 E3	-164.1	-305.6 to -22.60	Yes	*	0.0153
			WT vs. PS19 E4-S/S	-175.5	-315.7 to -35.39	Yes	**	0.0078
			WT vs. PS19 E4-R/S	-456.1	-648.2 to -264.0	Yes	****	<0.0001
PS19-E4	982.328		PS19 E4 vs. PS19 E3	568.5	337.5 to 799.5	Yes	****	<0.0001
PS19-E4	902.215		PS19 E4 vs. PS19 E4-S/S	557.1	327.2 to 786.9	Yes	****	<0.0001
PS19-E4	657.659		PS19 E4 vs. PS19 E4-R/S	276.5	15.42 to 537.6	Yes	*	0.0313
PS19-E4	767.469		PS19 E3 vs. PS19 E4-S/S	-11.45	-194.9 to 172.0	No	ns	>0.9999
PS19-E4	1092.49		PS19 E3 vs. PS19 E4-R/S	-292	-515.2 to -68.78	Yes	**	0.0039
PS19-E4	878.869		PS19 E4-S/S vs. PS19 E4-R/S	-280.6	-502.8 to -58.36	Yes	**	0.006
PS19-E4	734.233
PS19-E4	817.551
PS19-E4	412.189
PS19-E4	369.368
PS19-E4	617.283
PS19-E4	866.131
PS19-E4	698.527
PS19-E4	1334.26
PS19-E4	1897.01
PS19-E4	1339.66
PS19-E4	800.594
PS19-E4	484.231
PS19-E4	1305.04
PS19-E4	949.227
PS19-E4	1338.7
PS19-E4	315.22
PS19-E4	596.853
PS19-E4	814.098
PS19-E4	874.818
PS19-E4	1254.59
PS19-E4	511.321
PS19-E4	777.769
PS19-E4	429.861
PS19-E4	405.709
PS19-E4	1250.22
Mean	854.049
SEM	65.3349
PS19-E3	454.698
PS19-E3	50.317
PS19-E3	40.7251
PS19-E3	506.456
PS19-E3	202.82
PS19-E3	255.392
PS19-E3	321.748
PS19-E3	40.4155
PS19-E3	595.381
PS19-E3	201.681
PS19-E3	485.987
PS19-E3	324.301
PS19-E3	707.948
PS19-E3	62.2883
PS19-E3	410.521
PS19-E3	439.653
PS19-E3	171.025
PS19-E3	51.2965
PS19-E3	765.898
PS19-E3	109.756
PS19-E3	72.2892
PS19-E3	310.603
PS19-E3	108.8
PS19-E3	163.033
Mean	285.543
SEM	44.5624
PS19-E4-S/S	320.815
PS19-E4-S/S	286.129
PS19-E4-S/S	769.141
PS19-E4-S/S	361.89
PS19-E4-S/S	65.0591
PS19-E4-S/S	456.478
PS19-E4-S/S	533.653
PS19-E4-S/S	317.401
PS19-E4-S/S	182.038
PS19-E4-S/S	46.0333
PS19-E4-S/S	155.899
PS19-E4-S/S	173.291
PS19-E4-S/S	548.654
PS19-E4-S/S	550.297
PS19-E4-S/S	139.354
PS19-E4-S/S	213.076
PS19-E4-S/S	110.168
PS19-E4-S/S	356.164
PS19-E4-S/S	144.311
PS19-E4-S/S	30.5321
PS19-E4-S/S	476.558
Mean	296.997
SEM	43.6226
PS19-E4-R/S	353.582
PS19-E4-R/S	629.907
PS19-E4-R/S	216.564
PS19-E4-R/S	776.76
PS19-E4-R/S	694.377
PS19-E4-R/S	368.129
PS19-E4-R/S	180.634
PS19-E4-R/S	240.406
PS19-E4-R/S	1165.71
PS19-E4-R/S	121.371
PS19-E4-R/S	728.768
PS19-E4-R/S	215.282
PS19-E4-R/S	750.459
PS19-E4-R/S	628.633
PS19-E4-R/S	466.874
PS19-E4-R/S	315.971
PS19-E4-R/S	840.765
PS19-E4-R/S	904.278
PS19-E4-R/S	693.577
PS19-E4-R/S	743.908
PS19-E4-R/S	1053.99
PS19-E4-R/S	399.15
PS19-E4-R/S	794.713
Mean	577.557
SEM	61.2143

## Sheet: Fig. 5d
Mouse Genotype	#S100β+ cells/mm2
WT	33.1842		Brown-Forsythe ANOVA test
WT	95.7981		F* (DFn, DFd)	32.93 (4.000, 58.25)
WT	29.6895		P value	<0.0001
WT	94.2203		P value summary	****
WT	59.8153		Significant diff. among means (P < 0.05)?	Yes
WT	68.6214		Welch's ANOVA test
WT	91.8478		W (DFn, DFd)	25.13 (4.000, 51.99)
WT	95.9492		P value	<0.0001
WT	55.3211		P value summary	****
WT	192.094		Significant diff. among means (P < 0.05)?	Yes
WT	44.3513
			Dunnett's T3 multiple comparisons test	Mean Diff.	95.00% CI of diff.	Below threshold?	Summary	Adjusted P Value
Mean	78.2629		WT vs. PS19 E4	-656.6	-895.9 to -417.2	Yes	****	<0.0001
SEM	13.6575		WT vs. PS19 E3	-147	-248.2 to -45.94	Yes	**	0.0014
			WT vs. PS19 E4-S/S	-52.66	-131.6 to 26.31	No	ns	0.3982
			WT vs. PS19 E4-R/S	-267.4	-414.2 to -120.6	Yes	****	<0.0001
PS19-E4	801.107		PS19 E4 vs. PS19 E3	509.5	259.3 to 759.7	Yes	****	<0.0001
PS19-E4	850.246		PS19 E4 vs. PS19 E4-S/S	603.9	360.1 to 847.7	Yes	****	<0.0001
PS19-E4	652.648		PS19 E4 vs. PS19 E4-R/S	389.2	121.3 to 657.0	Yes	***	0.001
PS19-E4	1041.24		PS19 E3 vs. PS19 E4-S/S	94.38	-17.74 to 206.5	No	ns	0.1535
PS19-E4	1030.31		PS19 E3 vs. PS19 E4-R/S	-120.3	-285.0 to 44.32	No	ns	0.2976
PS19-E4	765.739		PS19 E4-S/S vs. PS19 E4-R/S	-214.7	-368.7 to -60.75	Yes	**	0.0021
PS19-E4	628.286
PS19-E4	666.839
PS19-E4	269.868
PS19-E4	267.694
PS19-E4	455.877
PS19-E4	802.509
PS19-E4	382.283
PS19-E4	1677.52
PS19-E4	2136.18
PS19-E4	898.145
PS19-E4	670.905
PS19-E4	382.677
PS19-E4	1122.8
PS19-E4	813.725
PS19-E4	1118.17
PS19-E4	214.327
PS19-E4	292.864
PS19-E4	535.227
PS19-E4	864.501
PS19-E4	1046.01
PS19-E4	311.03
PS19-E4	383.062
PS19-E4	268.879
PS19-E4	231.93
PS19-E4	1196.76
Mean	734.818
SEM	78.843
PS19-E3	297.768
PS19-E3	185.511
PS19-E3	214.323
PS19-E3	463.527
PS19-E3	168.573
PS19-E3	246.018
PS19-E3	331.833
PS19-E3	96.4398
PS19-E3	520.749
PS19-E3	157.392
PS19-E3	188.284
PS19-E3	188.058
PS19-E3	442.402
PS19-E3	88.7748
PS19-E3	240.924
PS19-E3	441.85
PS19-E3	56.8875
PS19-E3	26.9904
PS19-E3	492.68
PS19-E3	94.1664
PS19-E3	75.0383
PS19-E3	207.97
PS19-E3	48.2136
PS19-E3	133.107
Mean	225.312
SEM	30.7513
PS19-E4-S/S	244.286
PS19-E4-S/S	108.081
PS19-E4-S/S	361.775
PS19-E4-S/S	179.071
PS19-E4-S/S	55.7141
PS19-E4-S/S	224.083
PS19-E4-S/S	346.682
PS19-E4-S/S	153.053
PS19-E4-S/S	57.15
PS19-E4-S/S	19.4636
PS19-E4-S/S	50.8132
PS19-E4-S/S	69.1807
PS19-E4-S/S	158.546
PS19-E4-S/S	240.92
PS19-E4-S/S	94.8071
PS19-E4-S/S	87.6797
PS19-E4-S/S	32.2878
PS19-E4-S/S	86.59
PS19-E4-S/S	15.523
PS19-E4-S/S	26.9133
PS19-E4-S/S	136.842
Mean	130.927
SEM	22.3797
PS19-E4-R/S	188.461
PS19-E4-R/S	346.041
PS19-E4-R/S	88.7254
PS19-E4-R/S	591.273
PS19-E4-R/S	478.311
PS19-E4-R/S	159.131
PS19-E4-R/S	80.671
PS19-E4-R/S	98.1264
PS19-E4-R/S	801.475
PS19-E4-R/S	84.1227
PS19-E4-R/S	550.163
PS19-E4-R/S	114.427
PS19-E4-R/S	431.062
PS19-E4-R/S	127.1
PS19-E4-R/S	323.284
PS19-E4-R/S	199.019
PS19-E4-R/S	612.119
PS19-E4-R/S	515.274
PS19-E4-R/S	370.589
PS19-E4-R/S	422.386
PS19-E4-R/S	712.531
PS19-E4-R/S	151.928
PS19-E4-R/S	503.63
Mean	345.646
SEM	46.345

## Sheet: Fig. 5e
Mouse Genotype	#GFAP+ cells/mm2	Hippocampal Volume (mm3)
PS19-E4	982.328	4.461		Best-fit values
PS19-E4	902.215	6.9081		Slope	-0.003699
PS19-E4	657.659	6.0993		Y-intercept	9.045
PS19-E4	767.469	3.4818		X-intercept	2445
PS19-E4	1092.49	4.068		1/slope	-270.4
PS19-E4	878.869	6.7641
PS19-E4	734.233	8.6226		Std. Error
PS19-E4	817.551	7.6746		Slope	0.000675
PS19-E4	412.189	6.5964		Y-intercept	0.6251
PS19-E4	369.368	7.4226
PS19-E4	617.283	8.9211		95% Confidence Intervals
PS19-E4	866.131	7.0686		Slope	-0.005079 to -0.002318
PS19-E4	698.527	5.8827		Y-intercept	7.767 to 10.32
PS19-E4	1334.26	2.2554		X-intercept	1998 to 3408
PS19-E4	1897.01	2.4945
PS19-E4	1339.66	4.6266		Goodness of Fit
PS19-E4	800.594	7.2966		R squared	0.5087
PS19-E4	484.231	5.298		Sy.x	1.345
PS19-E4	1305.04	4.7433
PS19-E4	949.227	5.3427		Is slope significantly non-zero?
PS19-E4	1338.7	3.6639		F	30.03
PS19-E4	315.22	8.9682		DFn, DFd	1, 29
PS19-E4	596.853	8.82		P value	<0.0001
PS19-E4	814.098	6.95295		Deviation from zero?	Significant
PS19-E4	874.818	6.9279
PS19-E4	1254.59	3.0363		Equation	Y = -0.003699*X + 9.045
PS19-E4	511.321	6.2781
PS19-E4	777.769	4.7187
PS19-E4	429.861	7.17015
PS19-E4	405.709	5.709
PS19-E4	1250.22	4.2027

## Sheet: Fig. 5f
Mouse Genotype	#GFAP+ cells/mm2	Hippocampal Volume (mm3)
PS19-E3	454.698	9.2799		Best-fit values
PS19-E3	40.7251	5.7063		Slope	-0.002432
PS19-E3	506.456	6.9738		Y-intercept	9.54
PS19-E3	202.82	7.731		X-intercept	3923
PS19-E3	255.392	12.3165		1/slope	-411.2
PS19-E3	321.748	7.8816
PS19-E3	40.4155	11.3891		Std. Error
PS19-E3	595.381	6.8178		Slope	0.001483
PS19-E3	201.681	10.5384		Y-intercept	0.54
PS19-E3	485.987	9.5268
PS19-E3	324.301	7.9062		95% Confidence Intervals
PS19-E3	707.948	8.43735		Slope	-0.005516 to 0.0006519
PS19-E3	62.2883	9.8478		Y-intercept	8.417 to 10.66
PS19-E3	410.521	8.1111		X-intercept	1887 to +infinity
PS19-E3	439.653	9.0099
PS19-E3	171.025	8.5956		Goodness of Fit
PS19-E3	51.2965	8.6748		R squared	0.1135
PS19-E3	765.898	7.7187		Sy.x	1.511
PS19-E3	109.756	8.7414
PS19-E3	72.2892	10.0467		Is slope significantly non-zero?
PS19-E3	310.603	7.5876		F	2.69
PS19-E3	108.8	11.1711		DFn, DFd	1, 21
PS19-E3	163.033	8.8713		P value	0.1159
				Deviation from zero?	Not Significant
				Equation	Y = -0.002432*X + 9.540

## Sheet: Fig. 5g
Mouse Genotype	#GFAP+ cells/mm2	Hippocampal Volume (mm3)
PS19-E4-S/S	320.815	9.4995		Best-fit values
PS19-E4-S/S	286.129	9.6072		Slope	-0.002801
PS19-E4-S/S	769.141	4.9065		Y-intercept	9.414
PS19-E4-S/S	361.89	12.0438		X-intercept	3361
PS19-E4-S/S	65.0591	9.5892		1/slope	-357
PS19-E4-S/S	456.478	9.3198
PS19-E4-S/S	533.653	10.0767		Std. Error
PS19-E4-S/S	317.401	10.7316		Slope	0.001939
PS19-E4-S/S	46.0333	9.9882		Y-intercept	0.7016
PS19-E4-S/S	155.899	9.8619
PS19-E4-S/S	173.291	7.7835		95% Confidence Intervals
PS19-E4-S/S	548.654	6.5784		Slope	-0.006875 to 0.001272
PS19-E4-S/S	550.297	8.1594		Y-intercept	7.940 to 10.89
PS19-E4-S/S	139.354	9.714		X-intercept	1539 to +infinity
PS19-E4-S/S	213.076	7.1721
PS19-E4-S/S	110.168	7.4925		Goodness of Fit
PS19-E4-S/S	356.164	7.2816		R squared	0.1039
PS19-E4-S/S	144.311	6.3339		Sy.x	1.718
PS19-E4-S/S	30.5321	8.5605
PS19-E4-S/S	476.558	6.6156		Is slope significantly non-zero?
				F	2.088
				DFn, DFd	1, 18
				P value	0.1657
				Deviation from zero?	Not Significant
				Equation	Y = -0.002801*X + 9.414

## Sheet: Fig. 5h
Mouse Genotype	#GFAP+ cells/mm2	Hippocampal Volume (mm3)
PS19-E4-R/S	353.582	8.2716		Best-fit values
PS19-E4-R/S	629.907	7.4649		Slope	-0.00659
PS19-E4-R/S	216.564	9.4503		Y-intercept	11.03
PS19-E4-R/S	776.76	5.8494		X-intercept	1674
PS19-E4-R/S	694.377	6.5337		1/slope	-151.7
PS19-E4-R/S	368.129	9.9903
PS19-E4-R/S	180.634	8.4105		Std. Error
PS19-E4-R/S	240.406	9.9291		Slope	0.0006539
PS19-E4-R/S	1165.71	4.7985		Y-intercept	0.4218
PS19-E4-R/S	121.371	11.181
PS19-E4-R/S	728.768	6.3228		95% Confidence Intervals
PS19-E4-R/S	215.282	10.5483		Slope	-0.007950 to -0.005231
PS19-E4-R/S	750.459	5.3406		Y-intercept	10.16 to 11.91
PS19-E4-R/S	628.633	6.552		X-intercept	1479 to 1967
PS19-E4-R/S	466.874	9.1353
PS19-E4-R/S	315.971	8.6841		Goodness of Fit
PS19-E4-R/S	840.765	5.4012		R squared	0.8287
PS19-E4-R/S	904.278	4.6215		Sy.x	0.9004
PS19-E4-R/S	693.577	5.556
PS19-E4-R/S	743.908	4.5894		Is slope significantly non-zero?
PS19-E4-R/S	1053.99	3.8733		F	101.6
PS19-E4-R/S	399.15	7.0077		DFn, DFd	1, 21
PS19-E4-R/S	794.713	6.7245		P value	<0.0001
				Deviation from zero?	Significant
				Equation	Y = -0.006590*X + 11.03

## Sheet: Fig. 5i
Mouse Genotype	#S100β+ cells/mm2	Hippocampal Volume (mm3)
PS19-E4	801.107	4.461		Best-fit values
PS19-E4	850.246	6.9081		Slope	-0.00311
PS19-E4	652.648	6.0993		Y-intercept	8.171
PS19-E4	1041.24	3.4818		X-intercept	2628
PS19-E4	1030.31	4.068		1/slope	-321.6
PS19-E4	765.739	6.7641
PS19-E4	628.286	8.6226		Std. Error
PS19-E4	666.839	7.6746		Slope	0.0005508
PS19-E4	269.868	6.5964		Y-intercept	0.4695
PS19-E4	267.694	7.4226
PS19-E4	455.877	8.9211		95% Confidence Intervals
PS19-E4	802.509	7.0686		Slope	-0.004236 to -0.001983
PS19-E4	382.283	5.8827		Y-intercept	7.211 to 9.132
PS19-E4	1677.52	2.2554		X-intercept	2107 to 3721
PS19-E4	2136.18	2.4945
PS19-E4	898.145	4.6266		Goodness of Fit
PS19-E4	670.905	7.2966		R squared	0.5236
PS19-E4	382.677	5.298		Sy.x	1.324
PS19-E4	1122.8	4.7433
PS19-E4	813.725	5.3427		Is slope significantly non-zero?
PS19-E4	1118.17	3.6639		F	31.87
PS19-E4	214.327	8.9682		DFn, DFd	1, 29
PS19-E4	292.864	8.82		P value	<0.0001
PS19-E4	535.227	6.95295		Deviation from zero?	Significant
PS19-E4	864.501	6.9279
PS19-E4	1046.01	3.0363		Equation	Y = -0.003110*X + 8.171
PS19-E4	311.03	6.2781
PS19-E4	383.062	4.7187
PS19-E4	268.879	7.17015
PS19-E4	231.93	5.709
PS19-E4	1196.76	4.2027

## Sheet: Fig. 5j
Mouse Genotype	#S100β+ cells/mm2	Hippocampal Volume (mm3)
PS19-E3	297.768	9.2799		Best-fit values
PS19-E3	214.323	5.7063		Slope	-0.004544
PS19-E3	463.527	6.9738		Y-intercept	9.853
PS19-E3	168.573	7.731		X-intercept	2168
PS19-E3	246.018	12.3165		1/slope	-220.1
PS19-E3	331.833	7.8816
PS19-E3	96.4398	11.3891		Std. Error
PS19-E3	520.749	6.8178		Slope	0.001992
PS19-E3	157.392	10.5384		Y-intercept	0.5424
PS19-E3	188.284	9.5268
PS19-E3	188.058	7.9062		95% Confidence Intervals
PS19-E3	442.402	8.43735		Slope	-0.008686 to -0.0004018
PS19-E3	88.7748	9.8478		Y-intercept	8.725 to 10.98
PS19-E3	240.924	8.1111		X-intercept	1237 to 22184
PS19-E3	441.85	9.0099
PS19-E3	56.8875	8.5956		Goodness of Fit
PS19-E3	26.9904	8.6748		R squared	0.1986
PS19-E3	492.68	7.7187		Sy.x	1.437
PS19-E3	94.1664	8.7414
PS19-E3	75.0383	10.0467		Is slope significantly non-zero?
PS19-E3	207.97	7.5876		F	5.205
PS19-E3	48.2136	11.1711		DFn, DFd	1, 21
PS19-E3	133.107	8.8713		P value	0.0331
				Deviation from zero?	Significant
				Equation	Y = -0.004544*X + 9.853

## Sheet: Fig. 5k
Mouse Genotype	#S100β+ cells/mm2	Hippocampal Volume (mm3)
PS19-E4-S/S	244.286	9.4995		Best-fit values
PS19-E4-S/S	108.081	9.6072		Slope	-0.0005544
PS19-E4-S/S	361.775	4.9065		Y-intercept	8.641
PS19-E4-S/S	179.071	12.0438		X-intercept	15584
PS19-E4-S/S	55.7141	9.5892		1/slope	-1804
PS19-E4-S/S	224.083	9.3198
PS19-E4-S/S	346.682	10.0767		Std. Error
PS19-E4-S/S	153.053	10.7316		Slope	0.00401
PS19-E4-S/S	19.4636	9.9882		Y-intercept	0.6753
PS19-E4-S/S	50.8132	9.8619
PS19-E4-S/S	69.1807	7.7835		95% Confidence Intervals
PS19-E4-S/S	158.546	6.5784		Slope	-0.008980 to 0.007871
PS19-E4-S/S	240.92	8.1594		Y-intercept	7.222 to 10.06
PS19-E4-S/S	94.8071	9.714		X-intercept	1083 to +infinity
PS19-E4-S/S	87.6797	7.1721
PS19-E4-S/S	32.2878	7.4925		Goodness of Fit
PS19-E4-S/S	86.59	7.2816		R squared	0.001061
PS19-E4-S/S	15.523	6.3339		Sy.x	1.814
PS19-E4-S/S	26.9133	8.5605
PS19-E4-S/S	136.842	6.6156		Is slope significantly non-zero?
				F	0.01911
				DFn, DFd	1, 18
				P value	0.8916
				Deviation from zero?	Not Significant
				Equation	Y = -0.0005544*X + 8.641

## Sheet: Fig. 5l
Mouse Genotype	#S100β+ cells/mm2	Hippocampal Volume (mm3)
PS19-E4-R/S	188.461	8.2716		Best-fit values
PS19-E4-R/S	346.041	7.4649		Slope	-0.007791
PS19-E4-R/S	88.7254	9.4503		Y-intercept	9.921
PS19-E4-R/S	591.273	5.8494		X-intercept	1273
PS19-E4-R/S	478.311	6.5337		1/slope	-128.4
PS19-E4-R/S	159.131	9.9903
PS19-E4-R/S	80.671	8.4105		Std. Error
PS19-E4-R/S	98.1264	9.9291		Slope	0.00121
PS19-E4-R/S	801.475	4.7985		Y-intercept	0.4941
PS19-E4-R/S	84.1227	11.181
PS19-E4-R/S	550.163	6.3228		95% Confidence Intervals
PS19-E4-R/S	114.427	10.5483		Slope	-0.01031 to -0.005274
PS19-E4-R/S	431.062	5.3406		Y-intercept	8.893 to 10.95
PS19-E4-R/S	127.1	6.552		X-intercept	1039 to 1724
PS19-E4-R/S	323.284	9.1353
PS19-E4-R/S	199.019	8.6841		Goodness of Fit
PS19-E4-R/S	612.119	5.4012		R squared	0.6638
PS19-E4-R/S	515.274	4.6215		Sy.x	1.261
PS19-E4-R/S	370.589	5.556
PS19-E4-R/S	422.386	4.5894		Is slope significantly non-zero?
PS19-E4-R/S	712.531	3.8733		F	41.46
PS19-E4-R/S	151.928	7.0077		DFn, DFd	1, 21
PS19-E4-R/S	503.63	6.7245		P value	<0.0001
				Deviation from zero?	Significant
				Equation	Y = -0.007791*X + 9.921

[truncated: 10 more sheets: Fig. 5n, Fig. 5p, Fig. 5q, Fig. 5r, Fig. 5s, Fig. 5t, Fig. 5u, Fig. 5v, Fig. 5w, Fig. 5x]
