# Supplementary material for: The APOE-R136S mutation protects against APOE4-driven Tau pathology, neurodegeneration and neuroinflammation
Source: Nat Neurosci. 2023 Nov 13;26(12):2104–21. doi: 10.1038/s41593-023-01480-8 (PMC10689245; doi:10.1038/s41593-023-01480-8)
Supplement: Supplementary file 18 — Statistical source data for Fig. 7j,l [file 41593_2023_1480_MOESM18_ESM.xlsx]

## Sheet: Fig. 7j
Mouse Genotype	#Nkain2+ Astrocyte/mm2
PS19-E4	619.046		Unpaired t test with Welch's correction
PS19-E4	658.325		P value	0.0342
PS19-E4	609.145		P value summary	*
PS19-E4	741.77		Significantly different (P < 0.05)?	Yes
PS19-E4	727.02		One- or two-tailed P value?	Two-tailed
PS19-E4	451.917		Welch-corrected t, df	t=2.362, df=13.14
PS19-E4	471.559
PS19-E4	776.077		F test to compare variances
PS19-E4	225.95		F, DFn, Dfd	2.576, 8, 9
			P value	0.1805
Mean	586.757		P value summary	ns
SEM	58.671		Significantly different (P < 0.05)?	No
PS19-E4-S/S	555.034
PS19-E4-S/S	373.27
PS19-E4-S/S	348.686
PS19-E4-S/S	535.265
PS19-E4-S/S	594.183
PS19-E4-S/S	235.699
PS19-E4-S/S	412.464
PS19-E4-S/S	353.535
PS19-E4-S/S	402.628
PS19-E4-S/S	446.812
Mean	425.758
SEM	34.6826

## Sheet: Fig. 7l
Mouse Genotype	#Id3+ Astrocyte/mm2
PS19-E4	350.617		Unpaired t test with Welch's correction
PS19-E4	400		P value	<0.0001
PS19-E4	316.049		P value summary	****
PS19-E4	469.136		Significantly different (P < 0.05)?	Yes
PS19-E4	439.506		One- or two-tailed P value?	Two-tailed
PS19-E4	538.271		Welch-corrected t, df	t=5.536, df=17.33
PS19-E4	419.753
PS19-E4	439.506		F test to compare variances
PS19-E4	572.839		F, DFn, Dfd	1.490, 9, 9
PS19-E4	538.271		P value	0.5622
			P value summary	ns
Mean	448.395		Significantly different (P < 0.05)?	No
SEM	26.3457
PS19-E4-S/S	118.518
PS19-E4-S/S	202.469
PS19-E4-S/S	113.58
PS19-E4-S/S	325.926
PS19-E4-S/S	335.802
PS19-E4-S/S	49.3827
PS19-E4-S/S	311.111
PS19-E4-S/S	301.234
PS19-E4-S/S	177.778
PS19-E4-S/S	246.913
Mean	218.272
SEM	32.154
