# Supplementary material for: The APOE-R136S mutation protects against APOE4-driven Tau pathology, neurodegeneration and neuroinflammation
Source: Nat Neurosci. 2023 Nov 13;26(12):2104–21. doi: 10.1038/s41593-023-01480-8 (PMC10689245; doi:10.1038/s41593-023-01480-8)
Supplement: Supplementary file 19 — Statistical source data for Fig. 8h [file 41593_2023_1480_MOESM19_ESM.xlsx]

## Sheet: Fig. 8h
Mouse Genotype	#Gpnmb+ Microglia/mm2
PS19-E4	119.753		Unpaired t test with Welch's correction
PS19-E4	219.753		P value	0.0017
PS19-E4	60.4938		P value summary	**
PS19-E4	92.5925		Significantly different (P < 0.05)?	Yes
PS19-E4	240.74		One- or two-tailed P value?	Two-tailed
PS19-E4	53.0864		Welch-corrected t, df	t=4.300, df=9.693
PS19-E4	92.5925
PS19-E4	74.074		F test to compare variances
PS19-E4	197.531		F, DFn, Dfd	25.93, 9, 9
PS19-E4	83.9505		P value	<0.0001
			P value summary	****
Mean	123.457		Significantly different (P < 0.05)?	Yes
SEM	21.9469
PS19-E4-S/S	32.0987
PS19-E4-S/S	19.7531
PS19-E4-S/S	53.0864
PS19-E4-S/S	12.3457
PS19-E4-S/S	14.8148
PS19-E4-S/S	27.1605
PS19-E4-S/S	46.9135
PS19-E4-S/S	14.8148
PS19-E4-S/S	27.1605
PS19-E4-S/S	24.6913
Mean	27.2839
SEM	4.30999
