# Supplementary material for: The APOE-R136S mutation protects against APOE4-driven Tau pathology, neurodegeneration and neuroinflammation
Source: Nat Neurosci. 2023 Nov 13;26(12):2104–21. doi: 10.1038/s41593-023-01480-8 (PMC10689245; doi:10.1038/s41593-023-01480-8)
Supplement: Supplementary file 20 — Statistical source data for Extended Data Fig. 2e,f,g,h,I,j. [file 41593_2023_1480_MOESM20_ESM.xlsx]

## Sheet: Ext Data Fig. 2e
Mouse Genotype	%AT8 Coverage Area
PS19-E4	2.1945		ANOVA summary
PS19-E4	8.8625		F	1.151
PS19-E4	1.326		P value	0.3422
PS19-E4	19.451		P value summary	ns
PS19-E4	9.13e-05		Significant diff. among means (P < 0.05)?	No
PS19-E4	7.1415		R squared	0.08981
PS19-E4	10.563
PS19-E4	3.436		Tukey's multiple comparisons test	Mean Diff.	95.00% CI of diff.	Below threshold?	Summary	Adjusted P Value
PS19-E4	0.00071785		PS19-E4 vs. PS19-E3	-3.561	-11.73 to 4.611	No	ns	0.6462
PS19-E4	2.8615		PS19-E4 vs. PS19-E4 S/S	2.033	-5.894 to 9.961	No	ns	0.8996
PS19-E4	1.118		PS19-E4 vs. PS19-E4 R/S	-2.11	-10.95 to 6.726	No	ns	0.9169
PS19-E4	9.7195		PS19-E3 vs. PS19-E4 S/S	5.595	-3.065 to 14.25	No	ns	0.3179
PS19-E4	10.541		PS19-E3 vs. PS19-E4 R/S	1.451	-8.047 to 10.95	No	ns	0.976
			PS19-E4 S/S vs. PS19-E4 R/S	-4.143	-13.43 to 5.145	No	ns	0.6291
Mean	5.93964
SEM	1.58969
PS19-E3	3.655
PS19-E3	15.8745
PS19-E3	0.6155
PS19-E3	14.745
PS19-E3	4.438
PS19-E3	28.9845
PS19-E3	6.078
PS19-E3	10.6405
PS19-E3	0.479
Mean	9.50111
SEM	3.07522
PS19-E4-S/S	7.3875
PS19-E4-S/S	14.346
PS19-E4-S/S	0.686
PS19-E4-S/S	1.1585
PS19-E4-S/S	0
PS19-E4-S/S	0.00110485
PS19-E4-S/S	0.0002383
PS19-E4-S/S	0.00084115
PS19-E4-S/S	0.0001917
PS19-E4-S/S	15.4855
Mean	3.90659
SEM	1.97028
PS19-E4-R/S	11.8755
PS19-E4-R/S	7.001
PS19-E4-R/S	0.582
PS19-E4-R/S	10.6165
PS19-E4-R/S	0.112
PS19-E4-R/S	6.2575
PS19-E4-R/S	19.904
Mean	8.04979
SEM	2.60419

## Sheet: Ext Data Fig. 2f
Mouse Genotype	Hippocampal Volume (mm3)
PS19-E4	5.9169		ANOVA summary
PS19-E4	11.0631		F	0.06878
PS19-E4	9.8211		P value	0.9762
PS19-E4	7.7706		P value summary	ns
PS19-E4	5.0106		Significant diff. among means (P < 0.05)?	No
PS19-E4	10.7082		R squared	0.005132
PS19-E4	9.3348
PS19-E4	6.2283		Tukey's multiple comparisons test	Mean Diff.	95.00% CI of diff.	Below threshold?	Summary	Adjusted P Value
PS19-E4	8.5662		PS19-E4 vs. PS19-E3	-0.2291	-2.287 to 1.829	No	ns	0.9906
PS19-E4	9.5613		PS19-E4 vs. PS19-E4 S/S	-0.1897	-2.149 to 1.769	No	ns	0.9938
PS19-E4	10.2765		PS19-E4 vs. PS19-E4 R/S	-0.3442	-2.466 to 1.778	No	ns	0.9721
PS19-E4	10.1952		PS19-E3 vs. PS19-E4 S/S	0.03933	-2.056 to 2.134	No	ns	>0.9999
PS19-E4	9.9039		PS19-E3 vs. PS19-E4 R/S	-0.1151	-2.363 to 2.133	No	ns	0.9991
			PS19-E4 S/S vs. PS19-E4 R/S	-0.1544	-2.312 to 2.003	No	ns	0.9975
Mean	8.79667
SEM	0.545471
PS19-E3	8.2686
PS19-E3	7.6749
PS19-E3	7.3548
PS19-E3	9.6288
PS19-E3	11.2599
PS19-E3	10.4433
PS19-E3	9.9045
PS19-E3	11.8641
PS19-E3	6.9882
PS19-E3	6.894
Mean	9.02811
SEM	0.57811
PS19-E4-S/S	9.8112
PS19-E4-S/S	8.8767
PS19-E4-S/S	9.4323
PS19-E4-S/S	7.2534
PS19-E4-S/S	8.2923
PS19-E4-S/S	8.5746
PS19-E4-S/S	7.4256
PS19-E4-S/S	10.0902
PS19-E4-S/S	9.6636
PS19-E4-S/S	9.057
PS19-E4-S/S	10.0098
PS19-E4-S/S	9.3612
Mean	8.98733
SEM	0.273192
PS19-E4-R/S	10.4673
PS19-E4-R/S	9.0171
PS19-E4-R/S	8.1813
PS19-E4-R/S	13.1793
PS19-E4-R/S	4.9137
PS19-E4-R/S	11.0052
PS19-E4-R/S	7.26285
PS19-E4-R/S	7.8894
PS19-E4-R/S	10.3515
Mean	9.14085
SEM	0.807154

## Sheet: Ext Data Fig. 2g
Mouse Genotype	%GFAP Coverage Area
PS19-E4	0.992		Brown-Forsythe ANOVA test
PS19-E4	1.1385		F* (DFn, DFd)	1.833 (3.000, 20.63)
PS19-E4	1.468		P value	0.1727
PS19-E4	2.6745		P value summary	ns
PS19-E4	0.8175		Significant diff. among means (P < 0.05)?	No
PS19-E4	6.04		Welch's ANOVA test
PS19-E4	1.953		W (DFn, DFd)	3.682 (3.000, 15.97)
PS19-E4	2.813		P value	0.0345
PS19-E4	3.2855		P value summary	*
PS19-E4	4.0025		Significant diff. among means (P < 0.05)?	Yes
PS19-E4	5.647
PS19-E4	2.957		Dunnett's T3 multiple comparisons test	Mean Diff.	95.00% CI of diff.	Below threshold?	Summary	Adjusted P Value
PS19-E4	23.993		PS19-E4 vs. PS19-E3	-1.04	-9.058 to 6.978	No	ns	0.9991
			PS19-E4 vs. PS19-E4 S/S	3.151	-2.092 to 8.394	No	ns	0.3823
Mean	4.44473		PS19-E4 vs. PS19-E4 R/S	1.921	-3.459 to 7.301	No	ns	0.8516
SEM	1.69228		PS19-E3 vs. PS19-E4 S/S	4.191	-2.854 to 11.24	No	ns	0.3555
			PS19-E3 vs. PS19-E4 R/S	2.961	-4.146 to 10.07	No	ns	0.705
			PS19-E4 S/S vs. PS19-E4 R/S	-1.23	-3.111 to 0.6502	No	ns	0.2602
PS19-E3	1.3925
PS19-E3	2.893
PS19-E3	1.896
PS19-E3	2.9825
PS19-E3	1.816
PS19-E3	1.648
PS19-E3	14.514
PS19-E3	3.9185
PS19-E3	21.374
PS19-E3	2.413
Mean	5.48475
SEM	2.15166
PS19-E4-S/S	1.0035
PS19-E4-S/S	1.7025
PS19-E4-S/S	0.926
PS19-E4-S/S	1.272
PS19-E4-S/S	1.071
PS19-E4-S/S	1.013
PS19-E4-S/S	1.0635
PS19-E4-S/S	1.412
PS19-E4-S/S	1.655
PS19-E4-S/S	1.1875
PS19-E4-S/S	1.7025
PS19-E4-S/S	1.516
Mean	1.29371
SEM	0.0844202
PS19-E4-R/S	6.6915
PS19-E4-R/S	1.931
PS19-E4-R/S	1.5065
PS19-E4-R/S	2.1645
PS19-E4-R/S	3.335
PS19-E4-R/S	1.434
PS19-E4-R/S	1.958
PS19-E4-R/S	1.9195
PS19-E4-R/S	1.776
Mean	2.524
SEM	0.552461

## Sheet: Ext Data Fig. 2h
Mouse Genotype	%S100β Coverage Area
PS19-E4	0.709		Brown-Forsythe ANOVA test
PS19-E4	0.5295		F* (DFn, DFd)	1.024 (3.000, 21.72)
PS19-E4	0.4565		P value	0.4012
PS19-E4	1.1475		P value summary	ns
PS19-E4	0.5145		Significant diff. among means (P < 0.05)?	No
PS19-E4	0.9525		Welch's ANOVA test
PS19-E4	1.1915		W (DFn, DFd)	1.138 (3.000, 20.58)
PS19-E4	1.198		P value	0.3573
PS19-E4	1.628		P value summary	ns
PS19-E4	0.88		Significant diff. among means (P < 0.05)?	No
PS19-E4	1.5785
PS19-E4	1.556		Dunnett's T3 multiple comparisons test	Mean Diff.	95.00% CI of diff.	Below threshold?	Summary	Adjusted P Value
PS19-E4	8.747		PS19-E4 vs. PS19-E3	-0.03821	-2.202 to 2.126	No	ns	>0.9999
			PS19-E4 vs. PS19-E4 S/S	0.6733	-1.219 to 2.565	No	ns	0.8468
Mean	1.62219		PS19-E4 vs. PS19-E4 R/S	0.6667	-1.206 to 2.539	No	ns	0.8464
SEM	0.604328		PS19-E3 vs. PS19-E4 S/S	0.7115	-0.7313 to 2.154	No	ns	0.5677
			PS19-E3 vs. PS19-E4 R/S	0.705	-0.7367 to 2.147	No	ns	0.5606
			PS19-E4 S/S vs. PS19-E4 R/S	-0.006528	-0.4982 to 0.4852	No	ns	>0.9999
PS19-E3	0.521
PS19-E3	0.6215
PS19-E3	1.143
PS19-E3	2.109
PS19-E3	1.9335
PS19-E3	0.773
PS19-E3	2.7165
PS19-E3	1.211
PS19-E3	4.999
PS19-E3	0.5765
Mean	1.6604
SEM	0.439026
PS19-E4-S/S	0.7765
PS19-E4-S/S	0.7485
PS19-E4-S/S	1.071
PS19-E4-S/S	0.7775
PS19-E4-S/S	0.92
PS19-E4-S/S	0.45
PS19-E4-S/S	0.672
PS19-E4-S/S	2.078
PS19-E4-S/S	1.6125
PS19-E4-S/S	1.056
PS19-E4-S/S	0.6695
PS19-E4-S/S	0.5555
Mean	0.948917
SEM	0.134843
PS19-E4-R/S	1.1625
PS19-E4-R/S	0.813
PS19-E4-R/S	0.6085
PS19-E4-R/S	0.6265
PS19-E4-R/S	1.43
PS19-E4-R/S	0.772
PS19-E4-R/S	1.3065
PS19-E4-R/S	0.7545
PS19-E4-R/S	1.1255
Mean	0.955444
SEM	0.101594

## Sheet: Ext Data Fig. 2i
Mouse Genotype	%Iba1 Coverage Area
PS19-E4	0.4975		Brown-Forsythe ANOVA test
PS19-E4	0.395		F* (DFn, DFd)	2.125 (3.000, 20.15)
PS19-E4	0.527		P value	0.1289
PS19-E4	4.941		P value summary	ns
PS19-E4	0.7945		Significant diff. among means (P < 0.05)?	No
PS19-E4	0.246		Welch's ANOVA test
PS19-E4	0.092		W (DFn, DFd)	2.915 (3.000, 19.23)
PS19-E4	0.9225		P value	0.0606
PS19-E4	1.9835		P value summary	ns
PS19-E4	1.383		Significant diff. among means (P < 0.05)?	No
PS19-E4	0.223
PS19-E4	4.717		Dunnett's T3 multiple comparisons test	Mean Diff.	95.00% CI of diff.	Below threshold?	Summary	Adjusted P Value
			PS19-E4 vs. PS19-E3	0.1555	-1.524 to 1.835	No	ns	0.9999
Mean	1.3935		PS19-E4 vs. PS19-E4 S/S	0.9172	-0.6246 to 2.459	No	ns	0.3924
SEM	0.488432		PS19-E4 vs. PS19-E4 R/S	0.6733	-0.8840 to 2.231	No	ns	0.7116
			PS19-E3 vs. PS19-E4 S/S	0.7618	-0.2309 to 1.754	No	ns	0.1697
			PS19-E3 vs. PS19-E4 R/S	0.5178	-0.5018 to 1.537	No	ns	0.5623
PS19-E3	1.409		PS19-E4 S/S vs. PS19-E4 R/S	-0.2439	-0.7703 to 0.2824	No	ns	0.668
PS19-E3	0.7475
PS19-E3	0.0965
PS19-E3	0.182
PS19-E3	0.6505
PS19-E3	1.049
PS19-E3	3.1925
PS19-E3	1.0625
PS19-E3	1.844
PS19-E3	2.147
Mean	1.23805
SEM	0.300245
PS19-E4-S/S	0.741
PS19-E4-S/S	1.0205
PS19-E4-S/S	0.6065
PS19-E4-S/S	0.0963654
PS19-E4-S/S	0.0485
PS19-E4-S/S	0.074
PS19-E4-S/S	0.612
PS19-E4-S/S	0.826
PS19-E4-S/S	0.144
PS19-E4-S/S	0.728
PS19-E4-S/S	0.6135
PS19-E4-S/S	0.205
Mean	0.47628
SEM	0.0984458
PS19-E4-R/S	1.3625
PS19-E4-R/S	0.073
PS19-E4-R/S	0.5855
PS19-E4-R/S	0.6975
PS19-E4-R/S	0.92
PS19-E4-R/S	0.4755
PS19-E4-R/S	1.077
PS19-E4-R/S	1.114
PS19-E4-R/S	0.177
Mean	0.720222
SEM	0.145646

## Sheet: Ext Data Fig. 2j
Mouse Genotype	%CD68 Coverage Area
PS19-E4	0.1765		Brown-Forsythe ANOVA test
PS19-E4	0.784		F* (DFn, DFd)	2.147 (3.000, 26.24)
PS19-E4	0.243		P value	0.1184
PS19-E4	1.37		P value summary	ns
PS19-E4	0.194		Significant diff. among means (P < 0.05)?	No
PS19-E4	0.1375		Welch's ANOVA test
PS19-E4	0.048		W (DFn, DFd)	3.135 (3.000, 17.54)
PS19-E4	0.367		P value	0.0519
PS19-E4	0.2595		P value summary	ns
PS19-E4			Significant diff. among means (P < 0.05)?	No
PS19-E4	0.627
PS19-E4	0.101		Dunnett's T3 multiple comparisons test	Mean Diff.	95.00% CI of diff.	Below threshold?	Summary	Adjusted P Value
PS19-E4	1.632		PS19-E4 vs. PS19-E3	0.1109	-0.4129 to 0.6347	No	ns	0.9877
			PS19-E4 vs. PS19-E4 S/S	0.3435	-0.1320 to 0.8190	No	ns	0.2179
Mean	0.494958		PS19-E4 vs. PS19-E4 R/S	0.2154	-0.3198 to 0.7506	No	ns	0.7992
SEM	0.149989		PS19-E3 vs. PS19-E4 S/S	0.2326	-0.09075 to 0.5559	No	ns	0.2154
			PS19-E3 vs. PS19-E4 R/S	0.1045	-0.3162 to 0.5252	No	ns	0.9719
			PS19-E4 S/S vs. PS19-E4 R/S	-0.1281	-0.4787 to 0.2225	No	ns	0.8013
PS19-E3	0.343
PS19-E3	0.2855
PS19-E3	0.0835
PS19-E3	0.079
PS19-E3	0.1865
PS19-E3	0.237
PS19-E3	1.0395
PS19-E3	0.3295
PS19-E3	0.779
PS19-E3	0.478
Mean	0.38405
SEM	0.0973445
PS19-E4-S/S	0.2805
PS19-E4-S/S	0.3225
PS19-E4-S/S	0.388
PS19-E4-S/S	0.086
PS19-E4-S/S	0.0205
PS19-E4-S/S	0.062
PS19-E4-S/S	0.13
PS19-E4-S/S	0.1285
PS19-E4-S/S	0.0425
PS19-E4-S/S	0.1215
PS19-E4-S/S	0.1105
PS19-E4-S/S	0.125
Mean	0.151458
SEM	0.0334201
PS19-E4-R/S	1.0835
PS19-E4-R/S	0.088
PS19-E4-R/S	0.124
PS19-E4-R/S	0.238
PS19-E4-R/S	0.2135
PS19-E4-R/S	0.1725
PS19-E4-R/S	0.2295
PS19-E4-R/S	0.322
PS19-E4-R/S	0.045
Mean	0.279556
SEM	0.104356
