# Supplementary material for: The APOE-R136S mutation protects against APOE4-driven Tau pathology, neurodegeneration and neuroinflammation
Source: Nat Neurosci. 2023 Nov 13;26(12):2104–21. doi: 10.1038/s41593-023-01480-8 (PMC10689245; doi:10.1038/s41593-023-01480-8)
Supplement: Supplementary file 21 — Statistical source data for Extended Data Fig. 4a [file 41593_2023_1480_MOESM21_ESM.xlsx]

## Sheet: Ext Data Fig. 4a_graph1
Neuron Genotype and Condition	MFI 488 of LIVE cells as Fraction of E4
E4 + Tau-488 at 37°C	1
E4 + Tau-488 at 37°C	1
E4 + Tau-488 at 37°C	1
E4 + Tau-488 at 37°C	1
E4 + Tau-488 at 37°C	1
E4 + Tau-488 at 37°C	1.0663
E4 + Tau-488 at 37°C	0.9337
E4 + Tau-488 at 37°C	1.0218
E4 + Tau-488 at 37°C	1.0329
E4 + Tau-488 at 37°C	0.9454
Mean	1.00001
SEM	0.0121702
E4 + unlabeled-Tau at 37°C	0.0923
E4 + unlabeled-Tau at 37°C	0.0903
E4 + unlabeled-Tau at 37°C	0.0461
E4 + unlabeled-Tau at 37°C	0.0465
Mean	0.0688
SEM	0.0129971
E4 + Tau-488 at 4°C	0.03
E4 + Tau-488 at 4°C	0.03
E4 + Tau-488 at 4°C	0.05
E4 + Tau-488 at 4°C	0.05
E4 + Tau-488 at 4°C	0.08
E4 + Tau-488 at 4°C	0.03
E4 + Tau-488 at 4°C	0.08
E4 + Tau-488 at 4°C	0.04
E4 + Tau-488 at 4°C	0.08
E4 + Tau-488 at 4°C	0.07
E4 + Tau-488 at 4°C	0.06
E4 + Tau-488 at 4°C	0.07
E4 + Tau-488 at 4°C	0.05
E4 + Tau-488 at 4°C	0.07
E4 + Tau-488 at 4°C	0.07
E4 + Tau-488 at 4°C	0.11
E4 + Tau-488 at 4°C	0.06
E4 + Tau-488 at 4°C	0.11
Mean	0.0633333
SEM	0.00565916
CTL	0.04
CTL	0.04
CTL	0.06
CTL	0.07
CTL	0.09
CTL	0.0977
CTL	0.0437
Mean	0.0630571
SEM	0.00902583

## Sheet: Ext Data Fig. 4a_graph2
Neuron Genotype and Condition	% 488 of LIVE cells as Fraction of E4
E4 + Tau-488 at 37°C	100
E4 + Tau-488 at 37°C	100
E4 + Tau-488 at 37°C	100
E4 + Tau-488 at 37°C	100
E4 + Tau-488 at 37°C	100
E4 + Tau-488 at 37°C	101.6
E4 + Tau-488 at 37°C	98.4
E4 + Tau-488 at 37°C	100.2
E4 + Tau-488 at 37°C	99.9
E4 + Tau-488 at 37°C	99.9
Mean	100
SEM	0.239907
E4 + unlabeled-Tau at 37°C	2
E4 + unlabeled-Tau at 37°C	2
E4 + unlabeled-Tau at 37°C	0.6
E4 + unlabeled-Tau at 37°C	1
Mean	1.4
SEM	0.355903
E4 + Tau-488 at 4°C	0
E4 + Tau-488 at 4°C	0
E4 + Tau-488 at 4°C	0.2
E4 + Tau-488 at 4°C	0.4
E4 + Tau-488 at 4°C	0
E4 + Tau-488 at 4°C	0
E4 + Tau-488 at 4°C	0.2
E4 + Tau-488 at 4°C	0.7
E4 + Tau-488 at 4°C	7.8
E4 + Tau-488 at 4°C	0.5
E4 + Tau-488 at 4°C	0.2
E4 + Tau-488 at 4°C	0.6
E4 + Tau-488 at 4°C	0.5
E4 + Tau-488 at 4°C	1
E4 + Tau-488 at 4°C	0.2
E4 + Tau-488 at 4°C	0.4
E4 + Tau-488 at 4°C	1.3
E4 + Tau-488 at 4°C	0
Mean	0.777778
SEM	0.421913
CTL	0
CTL	0
CTL	0
CTL	0
CTL	0
CTL	2.1
CTL	0.5
Mean	0.371429
SEM	0.296579
