# Supplementary material for: The APOE-R136S mutation protects against APOE4-driven Tau pathology, neurodegeneration and neuroinflammation
Source: Nat Neurosci. 2023 Nov 13;26(12):2104–21. doi: 10.1038/s41593-023-01480-8 (PMC10689245; doi:10.1038/s41593-023-01480-8)
Supplement: Supplementary file 22 — Statistical source data for Extended Data Fig. 5a–t [file 41593_2023_1480_MOESM22_ESM.xlsx]

## Sheet: Ext Data Fig. 5a
Mouse Genotype	%GFAP Coverage Area
WT	0.8255		Brown-Forsythe ANOVA test
WT	1.017		F* (DFn, DFd)	28.89 (4.000, 80.38)
WT	1.5925		P value	<0.0001
WT	1		P value summary	****
WT	1.1575		Significant diff. among means (P < 0.05)?	Yes
WT	1.2315		Welch's ANOVA test
WT	1.189		W (DFn, DFd)	58.83 (4.000, 46.80)
WT	1.5615		P value	<0.0001
WT	1.392		P value summary	****
WT	1.8445		Significant diff. among means (P < 0.05)?	Yes
WT	1.6665
			Dunnett's T3 multiple comparisons test	Mean Diff.	95.00% CI of diff.	Below threshold?	Summary	Adjusted P Value
Mean	1.31614		WT vs. PS19 E4	-24.73	-31.97 to -17.49	Yes	****	<0.0001
SEM	0.0964318		WT vs. PS19 E3	-8.622	-13.78 to -3.463	Yes	***	0.0003
			WT vs. PS19 E4-S/S	-6.929	-10.61 to -3.245	Yes	****	<0.0001
			WT vs. PS19 E4-R/S	-15.46	-20.74 to -10.18	Yes	****	<0.0001
PS19-E4	29.258		PS19 E4 vs. PS19 E3	16.1	7.540 to 24.67	Yes	****	<0.0001
PS19-E4	22.1015		PS19 E4 vs. PS19 E4-S/S	17.8	9.903 to 25.69	Yes	****	<0.0001
PS19-E4	23.469		PS19 E4 vs. PS19 E4-R/S	9.263	0.6373 to 17.89	Yes	*	0.0278
PS19-E4	39.927		PS19 E3 vs. PS19 E4-S/S	1.693	-4.360 to 7.746	No	ns	0.9934
PS19-E4	29.6695		PS19 E3 vs. PS19 E4-R/S	-6.841	-13.87 to 0.1879	No	ns	0.0612
PS19-E4	28.2155		PS19 E4-S/S vs. PS19 E4-R/S	-8.534	-14.68 to -2.386	Yes	**	0.002
PS19-E4	20.9255
PS19-E4	20.55
PS19-E4	9.9185
PS19-E4	9.4355
PS19-E4	16.081
PS19-E4	31.034
PS19-E4	16.7445
PS19-E4	35.1675
PS19-E4	66.8615
PS19-E4	29.642
PS19-E4	17.1925
PS19-E4	9.6935
PS19-E4	36.8315
PS19-E4	38.176
PS19-E4	38.7235
PS19-E4	10.168
PS19-E4	25.2085
PS19-E4	21.6135
PS19-E4	40.676
PS19-E4	43.958
PS19-E4	12.0375
PS19-E4	18.9225
PS19-E4	11.9775
PS19-E4	9.818
PS19-E4	43.3105
Mean	26.0422
SEM	2.40783
PS19-E3	23.651
PS19-E3	1.5625
PS19-E3	1.3385
PS19-E3	16.7975
PS19-E3	5.112
PS19-E3	5.3955
PS19-E3	8.713
PS19-E3	1.3785
PS19-E3	20.343
PS19-E3	7.759
PS19-E3	19.642
PS19-E3	16.2415
PS19-E3	18.762
PS19-E3	1.731
PS19-E3	23.294
PS19-E3	20.224
PS19-E3	4.3025
PS19-E3	1.6445
PS19-E3	20.106
PS19-E3	3.621
PS19-E3	3.1975
PS19-E3	5.9495
PS19-E3	4.2565
PS19-E3	3.4895
Mean	9.938
SEM	1.67745
PS19-E4-S/S	8.8005
PS19-E4-S/S	9.3145
PS19-E4-S/S	19.9055
PS19-E4-S/S	9.427
PS19-E4-S/S	3.4
PS19-E4-S/S	12.817
PS19-E4-S/S	11.1955
PS19-E4-S/S	12.073
PS19-E4-S/S	4.636
PS19-E4-S/S	1.4085
PS19-E4-S/S	3.294
PS19-E4-S/S	4.737
PS19-E4-S/S	10.785
PS19-E4-S/S	20.403
PS19-E4-S/S	6.063
PS19-E4-S/S	6.016
PS19-E4-S/S	3.1685
PS19-E4-S/S	8.489
PS19-E4-S/S	3.412
PS19-E4-S/S	1.2445
PS19-E4-S/S	12.5575
Mean	8.2451
SEM	1.17911
PS19-E4-R/S	10.263
PS19-E4-R/S	13.276
PS19-E4-R/S	6.7855
PS19-E4-R/S	21.385
PS19-E4-R/S	21.674
PS19-E4-R/S	14.382
PS19-E4-R/S	7.307
PS19-E4-R/S	8.612
PS19-E4-R/S	35.7945
PS19-E4-R/S	5.3015
PS19-E4-R/S	19.4335
PS19-E4-R/S	7.285
PS19-E4-R/S	20.021
PS19-E4-R/S	14.7645
PS19-E4-R/S	17.8795
PS19-E4-R/S	7.942
PS19-E4-R/S	23.5435
PS19-E4-R/S	19.501
PS19-E4-R/S	18.115
PS19-E4-R/S	25.19
PS19-E4-R/S	27.784
PS19-E4-R/S	10.695
PS19-E4-R/S	28.993
Mean	16.7795
SEM	1.70984

## Sheet: Ext Data Fig. 5b
Mouse Genotype	%S100β Coverage Area
WT	0.436		Brown-Forsythe ANOVA test
WT	0.7765		F* (DFn, DFd)	17.18 (4.000, 33.10)
WT	0.4815		P value	<0.0001
WT	0.7475		P value summary	****
WT	0.67		Significant diff. among means (P < 0.05)?	Yes
WT	0.7585		Welch's ANOVA test
WT	0.847		W (DFn, DFd)	13.15 (4.000, 49.24)
WT	1.078		P value	<0.0001
WT	0.752		P value summary	****
WT	1.4125		Significant diff. among means (P < 0.05)?	Yes
WT	0.64
			Dunnett's T3 multiple comparisons test	Mean Diff.	95.00% CI of diff.	Below threshold?	Summary	Adjusted P Value
Mean	0.781773		WT vs. PS19 E4	-7.132	-12.07 to -2.192	Yes	**	0.0015
SEM	0.0817295		WT vs. PS19 E3	-0.3809	-1.253 to 0.4907	No	ns	0.8599
			WT vs. PS19 E4-S/S	0.4652	0.1307 to 0.7997	Yes	**	0.0027
			WT vs. PS19 E4-R/S	-0.7531	-1.662 to 0.1555	No	ns	0.1568
PS19-E4	4.967		PS19 E4 vs. PS19 E3	6.751	1.770 to 11.73	Yes	**	0.003
PS19-E4	4.05		PS19 E4 vs. PS19 E4-S/S	7.597	2.658 to 12.54	Yes	***	0.0007
PS19-E4	8.819		PS19 E4 vs. PS19 E4-R/S	6.379	1.392 to 11.37	Yes	**	0.0056
PS19-E4	30.529		PS19 E3 vs. PS19 E4-S/S	0.8461	-0.02076 to 1.713	No	ns	0.0592
PS19-E4	7.9185		PS19 E3 vs. PS19 E4-R/S	-0.3721	-1.540 to 0.7955	No	ns	0.9838
PS19-E4	7.5345		PS19 E4-S/S vs. PS19 E4-R/S	-1.218	-2.120 to -0.3169	Yes	**	0.0036
PS19-E4	4.5465
PS19-E4	3.5475
PS19-E4	0.805
PS19-E4	0.621
PS19-E4	2.148
PS19-E4	7.846
PS19-E4	1.2595
PS19-E4	21.5965
PS19-E4	39.907
PS19-E4	4.481
PS19-E4	3.629
PS19-E4	1.2415
PS19-E4	12.1455
PS19-E4	9.4105
PS19-E4	11.6175
PS19-E4	0.701
PS19-E4	2.0705
PS19-E4	4.52
PS19-E4	15.7695
PS19-E4	12.86
PS19-E4	1.1485
PS19-E4	1.464
PS19-E4	1.029
PS19-E4	0.7895
PS19-E4	16.35
Mean	7.91361
SEM	1.64204
PS19-E3	1.433
PS19-E3	0.488
PS19-E3	0.524
PS19-E3	2.107
PS19-E3	0.4095
PS19-E3	0.5255
PS19-E3	1.5315
PS19-E3	0.1065
PS19-E3	4.1775
PS19-E3	0.6015
PS19-E3	0.9
PS19-E3	1.459
PS19-E3	2.195
PS19-E3	0.0615
PS19-E3	1.912
PS19-E3	4.954
PS19-E3	0.079
PS19-E3	0.018
PS19-E3	3.2445
PS19-E3	0.2035
PS19-E3	0.222
PS19-E3	0.476
PS19-E3	0.124
PS19-E3	0.148
Mean	1.16252
SEM	0.27594
PS19-E4-S/S	0.4205
PS19-E4-S/S	0.3575
PS19-E4-S/S	1.0855
PS19-E4-S/S	0.3415
PS19-E4-S/S	0.1275
PS19-E4-S/S	0.7935
PS19-E4-S/S	0.6475
PS19-E4-S/S	0.629
PS19-E4-S/S	0.076
PS19-E4-S/S	0.013
PS19-E4-S/S	0.029
PS19-E4-S/S	0.046
PS19-E4-S/S	0.296
PS19-E4-S/S	1.009
PS19-E4-S/S	0.2795
PS19-E4-S/S	0.1865
PS19-E4-S/S	0.0295
PS19-E4-S/S	0.108
PS19-E4-S/S	0.011
PS19-E4-S/S	0.029
PS19-E4-S/S	0.1275
Mean	0.31631
SEM	0.072646
PS19-E4-R/S	0.448
PS19-E4-R/S	1.0365
PS19-E4-R/S	0.1885
PS19-E4-R/S	3.1735
PS19-E4-R/S	2.7245
PS19-E4-R/S	0.513
PS19-E4-R/S	0.329
PS19-E4-R/S	0.2195
PS19-E4-R/S	4.043
PS19-E4-R/S	0.2545
PS19-E4-R/S	2.788
PS19-E4-R/S	0.3365
PS19-E4-R/S	1.345
PS19-E4-R/S	0.126
PS19-E4-R/S	1.7105
PS19-E4-R/S	0.6235
PS19-E4-R/S	3.7375
PS19-E4-R/S	1.4365
PS19-E4-R/S	1.3445
PS19-E4-R/S	1.9405
PS19-E4-R/S	4.5805
PS19-E4-R/S	0.297
PS19-E4-R/S	2.098
Mean	1.53452
SEM	0.286651

## Sheet: Ext Data Fig. 5c
Mouse Genotype	%GFAP Coverage Area	Hippocampal Volume (mm3)
PS19-E4	29.258	4.461		Best-fit values
PS19-E4	22.1015	6.9081		Slope	-0.0912
PS19-E4	23.469	6.0993		Y-intercept	8.261
PS19-E4	39.927	3.4818		X-intercept	90.59
PS19-E4	29.6695	4.068		1/slope	-10.97
PS19-E4	28.2155	6.7641
PS19-E4	20.9255	8.6226		Std. Error
PS19-E4	20.55	7.6746		Slope	0.0199
PS19-E4	9.9185	6.5964		Y-intercept	0.5809
PS19-E4	9.4355	7.4226
PS19-E4	16.081	8.9211		95% Confidence Intervals
PS19-E4	31.034	7.0686		Slope	-0.1319 to -0.05050
PS19-E4	16.7445	5.8827		Y-intercept	7.073 to 9.450
PS19-E4	35.1675	2.2554		X-intercept	70.07 to 143.2
PS19-E4	66.8615	2.4945
PS19-E4	29.642	4.6266		Goodness of Fit
PS19-E4	17.1925	7.2966		R squared	0.42
PS19-E4	9.6935	5.298		Sy.x	1.461
PS19-E4	36.8315	4.7433
PS19-E4	38.176	5.3427		Is slope significantly non-zero?
PS19-E4	38.7235	3.6639		F	21
PS19-E4	10.168	8.9682		DFn, DFd	1, 29
PS19-E4	25.2085	8.82		P value	<0.0001
PS19-E4	21.6135	6.95295		Deviation from zero?	Significant
PS19-E4	40.676	6.9279
PS19-E4	43.958	3.0363		Equation	Y = -0.09120*X + 8.261
PS19-E4	12.0375	6.2781
PS19-E4	18.9225	4.7187
PS19-E4	11.9775	7.17015
PS19-E4	9.818	5.709
PS19-E4	43.3105	4.2027

## Sheet: Ext Data Fig. 5d
Mouse Genotype	%GFAP Coverage Area	Hippocampal Volume (mm3)
PS19-E3	23.651	9.2799		Best-fit values
PS19-E3	1.3385	5.7063		Slope	-0.05347
PS19-E3	16.7975	6.9738		Y-intercept	9.372
PS19-E3	5.112	7.731		X-intercept	175.3
PS19-E3	5.3955	12.3165		1/slope	-18.7
PS19-E3	8.713	7.8816
PS19-E3	1.3785	11.3891		Std. Error
PS19-E3	20.343	6.8178		Slope	0.04005
PS19-E3	7.759	10.5384		Y-intercept	0.523
PS19-E3	19.642	9.5268
PS19-E3	16.2415	7.9062		95% Confidence Intervals
PS19-E3	18.762	8.43735		Slope	-0.1368 to 0.02983
PS19-E3	1.731	9.8478		Y-intercept	8.284 to 10.46
PS19-E3	23.294	8.1111		X-intercept	74.50 to +infinity
PS19-E3	20.224	9.0099
PS19-E3	4.3025	8.5956		Goodness of Fit
PS19-E3	1.6445	8.6748		R squared	0.07822
PS19-E3	20.106	7.7187		Sy.x	1.541
PS19-E3	3.621	8.7414
PS19-E3	3.1975	10.0467		Is slope significantly non-zero?
PS19-E3	5.9495	7.5876		F	1.782
PS19-E3	4.2565	11.1711		DFn, DFd	1, 21
PS19-E3	3.4895	8.8713		P value	0.1962
				Deviation from zero?	Not Significant
				Equation	Y = -0.05347*X + 9.372

## Sheet: Ext Data Fig. 5e
Mouse Genotype	%GFAP Coverage Area	Hippocampal Volume (mm3)
PS19-E4-S/S	8.8005	9.4995		Best-fit values
PS19-E4-S/S	9.3145	9.6072		Slope	-0.07177
PS19-E4-S/S	19.9055	4.9065		Y-intercept	9.171
PS19-E4-S/S	9.427	12.0438		X-intercept	127.8
PS19-E4-S/S	3.4	9.5892		1/slope	-13.93
PS19-E4-S/S	12.817	9.3198
PS19-E4-S/S	11.1955	10.0767		Std. Error
PS19-E4-S/S	12.073	10.7316		Slope	0.07411
PS19-E4-S/S	1.4085	9.9882		Y-intercept	0.7392
PS19-E4-S/S	3.294	9.8619
PS19-E4-S/S	4.737	7.7835		95% Confidence Intervals
PS19-E4-S/S	10.785	6.5784		Slope	-0.2275 to 0.08392
PS19-E4-S/S	20.403	8.1594		Y-intercept	7.618 to 10.72
PS19-E4-S/S	6.063	9.714		X-intercept	45.83 to +infinity
PS19-E4-S/S	6.016	7.1721
PS19-E4-S/S	3.1685	7.4925		Goodness of Fit
PS19-E4-S/S	8.489	7.2816		R squared	0.04953
PS19-E4-S/S	3.412	6.3339		Sy.x	1.77
PS19-E4-S/S	1.2445	8.5605
PS19-E4-S/S	12.5575	6.6156		Is slope significantly non-zero?
				F	0.9379
				DFn, DFd	1, 18
				P value	0.3456
				Deviation from zero?	Not Significant
				Equation	Y = -0.07177*X + 9.171

## Sheet: Ext Data Fig. 5f
Mouse Genotype	%GFAP Coverage Area	Hippocampal Volume (mm3)
PS19-E4-R/S	10.263	8.2716		Best-fit values
PS19-E4-R/S	13.276	7.4649		Slope	-0.2069
PS19-E4-R/S	6.7855	9.4503		Y-intercept	10.7
PS19-E4-R/S	21.385	5.8494		X-intercept	51.71
PS19-E4-R/S	21.674	6.5337		1/slope	-4.833
PS19-E4-R/S	14.382	9.9903
PS19-E4-R/S	7.307	8.4105		Std. Error
PS19-E4-R/S	8.612	9.9291		Slope	0.03406
PS19-E4-R/S	35.7945	4.7985		Y-intercept	0.6335
PS19-E4-R/S	5.3015	11.181
PS19-E4-R/S	19.4335	6.3228		95% Confidence Intervals
PS19-E4-R/S	7.285	10.5483		Slope	-0.2777 to -0.1361
PS19-E4-R/S	20.021	5.3406		Y-intercept	9.382 to 12.02
PS19-E4-R/S	14.7645	6.552		X-intercept	42.49 to 70.21
PS19-E4-R/S	17.8795	9.1353
PS19-E4-R/S	7.942	8.6841		Goodness of Fit
PS19-E4-R/S	23.5435	5.4012		R squared	0.6373
PS19-E4-R/S	19.501	4.6215		Sy.x	1.31
PS19-E4-R/S	18.115	5.556
PS19-E4-R/S	25.19	4.5894		Is slope significantly non-zero?
PS19-E4-R/S	27.784	3.8733		F	36.9
PS19-E4-R/S	10.695	7.0077		DFn, DFd	1, 21
PS19-E4-R/S	28.993	6.7245		P value	<0.0001
				Deviation from zero?	Significant
				Equation	Y = -0.2069*X + 10.70

## Sheet: Ext Data Fig. 5g
Mouse Genotype	%S100β Coverage Area	Hippocampal Volume (mm3)
PS19-E4	4.967	4.461		Best-fit values
PS19-E4	4.05	6.9081		Slope	-0.1359
PS19-E4	8.819	6.0993		Y-intercept	6.962
PS19-E4	30.529	3.4818		X-intercept	51.23
PS19-E4	7.9185	4.068		1/slope	-7.358
PS19-E4	7.5345	6.7641
PS19-E4	4.5465	8.6226		Std. Error
PS19-E4	3.5475	7.6746		Slope	0.02883
PS19-E4	0.805	6.5964		Y-intercept	0.3454
PS19-E4	0.621	7.4226
PS19-E4	2.148	8.9211		95% Confidence Intervals
PS19-E4	7.846	7.0686		Slope	-0.1949 to -0.07692
PS19-E4	1.2595	5.8827		Y-intercept	6.255 to 7.668
PS19-E4	21.5965	2.2554		X-intercept	37.72 to 84.84
PS19-E4	39.907	2.4945
PS19-E4	4.481	4.6266		Goodness of Fit
PS19-E4	3.629	7.2966		R squared	0.4337
PS19-E4	1.2415	5.298		Sy.x	1.444
PS19-E4	12.1455	4.7433
PS19-E4	9.4105	5.3427		Is slope significantly non-zero?
PS19-E4	11.6175	3.6639		F	22.21
PS19-E4	0.701	8.9682		DFn, DFd	1, 29
PS19-E4	2.0705	8.82		P value	<0.0001
PS19-E4	4.52	6.95295		Deviation from zero?	Significant
PS19-E4	15.7695	6.9279
PS19-E4	12.86	3.0363		Equation	Y = -0.1359*X + 6.962
PS19-E4	1.1485	6.2781
PS19-E4	1.464	4.7187
PS19-E4	1.029	7.17015
PS19-E4	0.7895	5.709
PS19-E4	16.35	4.2027

## Sheet: Ext Data Fig. 5h
Mouse Genotype	%S100β Coverage Area	Hippocampal Volume (mm3)
PS19-E3	1.433	9.2799		Best-fit values
PS19-E3	0.524	5.7063		Slope	-0.4211
PS19-E3	2.107	6.9738		Y-intercept	9.323
PS19-E3	0.4095	7.731		X-intercept	22.14
PS19-E3	0.5255	12.3165		1/slope	-2.375
PS19-E3	1.5315	7.8816
PS19-E3	0.1065	11.3891		Std. Error
PS19-E3	4.1775	6.8178		Slope	0.2314
PS19-E3	0.6015	10.5384		Y-intercept	0.4157
PS19-E3	0.9	9.5268
PS19-E3	1.459	7.9062		95% Confidence Intervals
PS19-E3	2.195	8.43735		Slope	-0.9023 to 0.06006
PS19-E3	0.0615	9.8478		Y-intercept	8.458 to 10.19
PS19-E3	1.912	8.1111		X-intercept	10.92 to +infinity
PS19-E3	4.954	9.0099
PS19-E3	0.079	8.5956		Goodness of Fit
PS19-E3	0.018	8.6748		R squared	0.1362
PS19-E3	3.2445	7.7187		Sy.x	1.492
PS19-E3	0.2035	8.7414
PS19-E3	0.222	10.0467		Is slope significantly non-zero?
PS19-E3	0.476	7.5876		F	3.313
PS19-E3	0.124	11.1711		DFn, DFd	1, 21
PS19-E3	0.148	8.8713		P value	0.083
				Deviation from zero?	Not Significant
				Equation	Y = -0.4211*X + 9.323

## Sheet: Ext Data Fig. 5i
Mouse Genotype	%S100β Coverage Area	Hippocampal Volume (mm3)
PS19-E4-S/S	0.4205	9.4995		Best-fit values
PS19-E4-S/S	0.3575	9.6072		Slope	-0.1438
PS19-E4-S/S	1.0855	4.9065		Y-intercept	8.613
PS19-E4-S/S	0.3415	12.0438		X-intercept	59.88
PS19-E4-S/S	0.1275	9.5892		1/slope	-6.952
PS19-E4-S/S	0.7935	9.3198
PS19-E4-S/S	0.6475	10.0767		Std. Error
PS19-E4-S/S	0.629	10.7316		Slope	1.236
PS19-E4-S/S	0.013	9.9882		Y-intercept	0.574
PS19-E4-S/S	0.029	9.8619
PS19-E4-S/S	0.046	7.7835		95% Confidence Intervals
PS19-E4-S/S	0.296	6.5784		Slope	-2.740 to 2.452
PS19-E4-S/S	1.009	8.1594		Y-intercept	7.407 to 9.819
PS19-E4-S/S	0.2795	9.714		X-intercept	3.439 to +infinity
PS19-E4-S/S	0.1865	7.1721
PS19-E4-S/S	0.0295	7.4925		Goodness of Fit
PS19-E4-S/S	0.108	7.2816		R squared	0.0007524
PS19-E4-S/S	0.011	6.3339		Sy.x	1.814
PS19-E4-S/S	0.029	8.5605
PS19-E4-S/S	0.1275	6.6156		Is slope significantly non-zero?
				F	0.01355
				DFn, DFd	1, 18
				P value	0.9086
				Deviation from zero?	Not Significant
				Equation	Y = -0.1438*X + 8.613

## Sheet: Ext Data Fig. 5j
Mouse Genotype	%S100β Coverage Area	Hippocampal Volume (mm3)
PS19-E4-R/S	0.448	8.2716		Best-fit values
PS19-E4-R/S	1.0365	7.4649		Slope	-1.102
PS19-E4-R/S	0.1885	9.4503		Y-intercept	8.919
PS19-E4-R/S	3.1735	5.8494		X-intercept	8.093
PS19-E4-R/S	2.7245	6.5337		1/slope	-0.9073
PS19-E4-R/S	0.513	9.9903
PS19-E4-R/S	0.329	8.4105		Std. Error
PS19-E4-R/S	0.2195	9.9291		Slope	0.2366
PS19-E4-R/S	4.043	4.7985		Y-intercept	0.4827
PS19-E4-R/S	0.2545	11.181
PS19-E4-R/S	2.788	6.3228		95% Confidence Intervals
PS19-E4-R/S	0.3365	10.5483		Slope	-1.594 to -0.6102
PS19-E4-R/S	1.345	5.3406		Y-intercept	7.915 to 9.923
PS19-E4-R/S	0.126	6.552		X-intercept	6.008 to 13.44
PS19-E4-R/S	1.7105	9.1353
PS19-E4-R/S	0.6235	8.6841		Goodness of Fit
PS19-E4-R/S	3.7375	5.4012		R squared	0.5082
PS19-E4-R/S	1.4365	4.6215		Sy.x	1.525
PS19-E4-R/S	1.3445	5.556
PS19-E4-R/S	1.9405	4.5894		Is slope significantly non-zero?
PS19-E4-R/S	4.5805	3.8733		F	21.7
PS19-E4-R/S	0.297	7.0077		DFn, DFd	1, 21
PS19-E4-R/S	2.098	6.7245		P value	0.0001
				Deviation from zero?	Significant
				Equation	Y = -1.102*X + 8.919

[truncated: 10 more sheets: Ext Data Fig. 5k, Ext Data Fig. 5l, Ext Data Fig. 5m, Ext Data Fig. 5n, Ext Data Fig. 5o, Ext Data Fig. 5p, Ext Data Fig. 5q, Ext Data Fig. 5r, Ext Data Fig. 5s, Ext Data Fig. 5t]
