# Supplementary material for: The APOE-R136S mutation protects against APOE4-driven Tau pathology, neurodegeneration and neuroinflammation
Source: Nat Neurosci. 2023 Nov 13;26(12):2104–21. doi: 10.1038/s41593-023-01480-8 (PMC10689245; doi:10.1038/s41593-023-01480-8)
Supplement: Supplementary file 23 — Statistical source data for Extended Data Fig. 7k [file 41593_2023_1480_MOESM23_ESM.xlsx]

## Sheet: Ext Data Fig. 7k
Mouse Genotype	#Kirrel3+ Oligodendrocytes/mm2
PS19-E4	275.165		Unpaired t test with Welch's correction
PS19-E4	14.741		P value	0.0243
PS19-E4	78.6187		P value summary	*
PS19-E4	717.395		Significantly different (P < 0.05)?	Yes
PS19-E4	93.3597		One- or two-tailed P value?	Two-tailed
PS19-E4	260.424		Welch-corrected t, df	t=2.680, df=9.386
PS19-E4	93.3597
PS19-E4	388.18		F test to compare variances
PS19-E4	255.511		F, DFn, Dfd	46.59, 9, 9
PS19-E4	54.0503		P value	<0.0001
			P value summary	****
Mean	223.08		Significantly different (P < 0.05)?	Yes
SEM	66.9382
PS19-E4-S/S	44.223
PS19-E4-S/S	19.6547
PS19-E4-S/S	117.928
PS19-E4-S/S	44.223
PS19-E4-S/S	19.6547
PS19-E4-S/S	54.0503
PS19-E4-S/S	34.3957
PS19-E4-S/S	54.0503
PS19-E4-S/S	9.82733
PS19-E4-S/S	19.6547
Mean	41.7662
SEM	9.80684
