# Supplementary material for: The APOE-R136S mutation protects against APOE4-driven Tau pathology, neurodegeneration and neuroinflammation
Source: Nat Neurosci. 2023 Nov 13;26(12):2104–21. doi: 10.1038/s41593-023-01480-8 (PMC10689245; doi:10.1038/s41593-023-01480-8)
Supplement: Supplementary file 24 — Statistical source data for Extended Data Fig. 9b,d [file 41593_2023_1480_MOESM24_ESM.xlsx]

## Sheet: Ext Data Fig. 9b
Mouse Genotype	BODIPY+ GFAP+ cells/Total GFAP+ cells
PS19-E4	0.101923		Brown-Forsythe ANOVA test
PS19-E4	0.380373		F* (DFn, DFd)	6.203 (3.000, 25.34)
PS19-E4	0.619459		P value	0.0026
PS19-E4	0.23586		P value summary	**
PS19-E4	0.568627		Significant diff. among means (P < 0.05)?	Yes
PS19-E4	0.221173		Welch's ANOVA test
PS19-E4	0.139469		W (DFn, DFd)	9.211 (3.000, 16.67)
PS19-E4	0.230263		P value	0.0008
PS19-E4	0.59802		P value summary	***
PS19-E4	0.799934		Significant diff. among means (P < 0.05)?	Yes
Mean	0.38951		Dunnett's T3 multiple comparisons test	Mean Diff.	95.00% CI of diff.	Below threshold?	Summary	Adjusted P Value
SEM	0.0759751		PS19-E4 vs. PS19-E3	0.2203	-0.06738 to 0.5079	No	ns	0.1902
			PS19-E4 vs. PS19-E4 S/S	0.3299	0.08163 to 0.5781	Yes	**	0.0093
			PS19-E4 vs. PS19-E4 R/S	0.1483	-0.1228 to 0.4194	No	ns	0.511
PS19-E3	0.02		PS19-E3 vs. PS19-E4 S/S	0.1096	-0.09265 to 0.3118	No	ns	0.4601
PS19-E3	0.190058		PS19-E3 vs. PS19-E4 R/S	-0.07199	-0.3062 to 0.1622	No	ns	0.9266
PS19-E3	0.195791		PS19-E4 S/S vs. PS19-E4 R/S	-0.1816	-0.3481 to -0.01503	Yes	*	0.0308
PS19-E3	0.0277778
PS19-E3	0.0649351
PS19-E3	0.15189
PS19-E3	0.108229
PS19-E3	0.121875
PS19-E3	0.118917
PS19-E3	0.692944
Mean	0.169242
SEM	0.0612252
PS19-E4-S/S	0.0606383
PS19-E4-S/S	0.0280338
PS19-E4-S/S	0.061545
PS19-E4-S/S	0.0897436
PS19-E4-S/S	0.0520422
PS19-E4-S/S	0
PS19-E4-S/S	0.0747863
PS19-E4-S/S	0.173445
PS19-E4-S/S	0
PS19-E4-S/S	0.0563187
Mean	0.0596553
SEM	0.0157316
PS19-E4-R/S	0.569059
PS19-E4-R/S	0.0953664
PS19-E4-R/S	0.0959925
PS19-E4-R/S	0.268398
PS19-E4-R/S	0.0817308
PS19-E4-R/S	0.140056
PS19-E4-R/S	0.141667
PS19-E4-R/S	0.336074
PS19-E4-R/S	0.392857
PS19-E4-R/S	0.291071
Mean	0.241227
SEM	0.0506227

## Sheet: Ext Data Fig. 9d
Mouse Genotype	BODIPY+ Iba1+ cells/Total Iba1+ cells
PS19-E4	0.146622		Brown-Forsythe ANOVA test
PS19-E4	0.44246		F* (DFn, DFd)	12.74 (3.000, 24.10)
PS19-E4	0.624547		P value	<0.0001
PS19-E4	0.276398		P value summary	****
PS19-E4	0.719427		Significant diff. among means (P < 0.05)?	Yes
PS19-E4	0.392473		Welch's ANOVA test
PS19-E4	0.343108		W (DFn, DFd)	16.50 (3.000, 16.52)
PS19-E4	0.305556		P value	<0.0001
PS19-E4	0.794344		P value summary	****
PS19-E4	0.765495		Significant diff. among means (P < 0.05)?	Yes
Mean	0.481043		Dunnett's T3 multiple comparisons test	Mean Diff.	95.00% CI of diff.	Below threshold?	Summary	Adjusted P Value
SEM	0.072216		PS19-E4 vs. PS19-E3	0.3156	0.05710 to 0.5742	Yes	*	0.013
			PS19-E4 vs. PS19-E4 S/S	0.4147	0.1797 to 0.6496	Yes	**	0.0012
			PS19-E4 vs. PS19-E4 R/S	0.1756	-0.08378 to 0.4351	No	ns	0.2929
PS19-E3	0		PS19-E3 vs. PS19-E4 S/S	0.09904	-0.06226 to 0.2603	No	ns	0.3403
PS19-E3	0.367568		PS19-E3 vs. PS19-E4 R/S	-0.14	-0.3426 to 0.06257	No	ns	0.281
PS19-E3	0.231602		PS19-E4 S/S vs. PS19-E4 R/S	-0.239	-0.4020 to -0.07608	Yes	**	0.0047
PS19-E3	0.05
PS19-E3	0.143288
PS19-E3	0.131429
PS19-E3	0.0916928
PS19-E3	0.110963
PS19-E3	0.0429825
PS19-E3	0.484604
Mean	0.165413
SEM	0.0486307
PS19-E4-S/S	0.0746461
PS19-E4-S/S	0.0501253
PS19-E4-S/S	0.111905
PS19-E4-S/S	0.02
PS19-E4-S/S	0.0476191
PS19-E4-S/S	0
PS19-E4-S/S	0.119048
PS19-E4-S/S	0.122378
PS19-E4-S/S	0.0416667
PS19-E4-S/S	0.0763158
Mean	0.0663703
SEM	0.0133056
PS19-E4-R/S	0.590728
PS19-E4-R/S	0.09375
PS19-E4-R/S	0.206004
PS19-E4-R/S	0.344841
PS19-E4-R/S	0.133333
PS19-E4-R/S	0.243304
PS19-E4-R/S	0.25625
PS19-E4-R/S	0.399291
PS19-E4-R/S	0.492692
PS19-E4-R/S	0.29386
Mean	0.305405
SEM	0.0491651
